# Supplementary material for: Smartphone Technology to Facilitate Remote Postural Balance Assessment in Acute Concussion Management: Pilot Study
Source: Sensors (Basel). 2024 Oct 26;24(21):6870. doi: 10.3390/s24216870 (PMC11548566; doi:10.3390/s24216870)
Supplement: Supplementary file 1 [file sensors-24-06870-s001.zip]

Archive with 12 entries (12 files):
- CON002-3MTANDEM-COG.csv
- __MACOSX/._CON002-3MTANDEM-COG.csv
- CON002-3MTANDEM.csv
- __MACOSX/._CON002-3MTANDEM.csv
- CON002-FIRMEC.csv
- __MACOSX/._CON002-FIRMEC.csv
- CON002-FIRMEO.csv
- __MACOSX/._CON002-FIRMEO.csv
- CON002-FOAMEC.csv
- __MACOSX/._CON002-FOAMEC.csv
- CON002-FOAMEO.csv
- __MACOSX/._CON002-FOAMEO.csv
