# Supplementary material for: Smartphone Technology to Facilitate Remote Postural Balance Assessment in Acute Concussion Management: Pilot Study
Source: Sensors (Basel). 2024 Oct 26;24(21):6870. doi: 10.3390/s24216870 (PMC11548566; doi:10.3390/s24216870)
Supplement: Supplementary file 1 [file sensors-24-06870-s001.zip › CON002-3MTANDEM-COG.csv]

time	accx	accy	accz	gyrx	gyry	gyrz
0.11	-1.2314	-10.4926	-1.3283	0.1919	-0.2112	-0.7843
0.12	-1.7922	-10.2024	-1.1172	0.15	-0.1088	-0.8303
0.13	-1.7922	-10.2024	-1.1172	0.0934	-0.0021	-0.8755
0.14	-1.5723	-9.2782	-0.8697	0.0288	0.0809	-0.9023
0.15	-0.8325	-8.9085	-0.9593	-0.0317	0.1397	-0.8998
0.16	0.0057	-8.8059	-1.2813	-0.0757	0.162	-0.8489
0.17	0.7117	-8.8219	-1.5727	-0.0933	0.178	-0.7562
0.18	1.3639	-8.8029	-1.8492	-0.0839	0.1581	-0.6461
0.19	1.93	-8.5958	-2.1231	-0.0525	0.114	-0.5571
0.2	2.182	-8.1864	-2.3201	-0.0143	0.0671	-0.4935
0.21	1.9524	-7.816	-2.2782	0.0686	0.0303	-0.4312
0.22	1.4349	-7.5363	-2.0299	0.2042	0.0004	-0.3407
0.23	0.8487	-7.3827	-1.7483	0.3707	-0.0171	-0.2505
0.24	0.4659	-7.6145	-1.5067	0.5436	-0.006	-0.1765
0.25	0.4381	-8.1777	-1.4493	0.6832	0.0105	-0.1281
0.26	0.8396	-8.8977	-1.423	0.7391	0.0559	-0.1002
0.27	1.575	-9.7334	-1.2975	0.7195	0.0962	-0.0794
0.28	2.2374	-10.3994	-1.2074	0.6116	0.1166	-0.068
0.29	2.4914	-10.7809	-1.2335	0.4597	0.1012	-0.0549
0.3	2.4641	-10.7779	-1.2656	0.2951	0.0659	-0.0404
0.31	2.2696	-10.3516	-1.1725	0.182	0.0383	-0.028
0.32	2.0606	-9.8646	-1.0474	0.1498	0.0229	-0.0108
0.33	1.8607	-9.5624	-0.8571	0.2155	0.0256	0.0155
0.34	1.7352	-9.4299	-0.7047	0.3496	0.0236	0.048
0.35	1.6829	-9.432	-0.6665	0.4935	0.0112	0.0779
0.36	1.7235	-9.5321	-0.6753	0.5841	-0.0062	0.1091
0.37	1.8287	-9.7296	-0.7155	0.5956	-0.0234	0.1426
0.38	1.9467	-9.9557	-0.6403	0.5221	-0.0371	0.1797
0.39	2.0309	-10.1574	-0.5688	0.3969	-0.0552	0.2079
0.4	1.9677	-10.2397	-0.5594	0.2564	-0.0703	0.2263
0.41	2.0229	-10.1655	-0.6314	0.1292	-0.0869	0.2357
0.42	2.0918	-10.0268	-0.687	0.0603	-0.1082	0.247
0.43	2.1393	-9.8368	-0.7138	0.048	-0.1325	0.2573
0.44	2.1122	-9.664	-0.6497	0.0911	-0.1501	0.2693
0.45	2.036	-9.5389	-0.5	0.1722	-0.1644	0.2721
0.46	1.9021	-9.3862	-0.4013	0.2484	-0.1742	0.2807
0.47	1.7031	-9.2016	-0.42	0.2919	-0.1766	0.2992
0.48	1.4827	-9.073	-0.4552	0.296	-0.1756	0.3125
0.49	1.2552	-8.9975	-0.4257	0.2822	-0.1694	0.3221
0.5	1.1084	-8.9464	-0.312	0.2661	-0.1592	0.3302
0.51	1.0866	-9.0122	-0.2829	0.2532	-0.1465	0.3349
0.52	1.1383	-9.216	-0.4013	0.2372	-0.1349	0.3346
0.53	1.2826	-9.4786	-0.6383	0.1913	-0.1277	0.3219
0.54	1.5542	-9.6625	-0.8845	0.1095	-0.1415	0.3107
0.55	1.7704	-9.7929	-0.9907	0.0088	-0.1726	0.31
0.56	1.9205	-9.9742	-0.9894	-0.0621	-0.2046	0.3145
0.57	1.9147	-10.1905	-0.9824	-0.0729	-0.221	0.3245
0.58	1.8069	-10.3491	-1.0048	-0.0292	-0.2333	0.3342
0.59	1.7979	-10.5446	-0.9972	0.0332	-0.2367	0.3473
0.6	1.9911	-10.8061	-1.0499	0.0685	-0.2451	0.3455
0.61	2.2024	-11.0476	-1.171	0.043	-0.2511	0.3347
0.62	2.2974	-11.2027	-1.3728	-0.0678	-0.2607	0.328
0.63	2.2656	-11.2796	-1.5537	-0.2326	-0.2648	0.3398
0.64	2.1532	-11.2911	-1.5759	-0.3816	-0.2794	0.3466
0.65	1.9505	-11.1861	-1.529	-0.479	-0.3115	0.3433
0.66	1.6839	-10.988	-1.5356	-0.5039	-0.3429	0.331
0.67	1.4446	-10.7315	-1.3354	-0.4644	-0.3485	0.3068
0.68	1.3032	-10.5759	-1.1124	-0.3884	-0.342	0.2794
0.69	1.2269	-10.4352	-0.928	-0.2747	-0.3333	0.2135
0.7	1.1769	-10.2888	-0.845	-0.2747	-0.3333	0.2135
0.71	1.0715	-10.3034	-0.8671	-0.2877	-0.3298	0.1974
0.72	0.9738	-10.2767	-0.9429	-0.3362	-0.3259	0.1908
0.73	0.9089	-10.0008	-0.9807	-0.4128	-0.3209	0.1845
0.74	0.8297	-9.5389	-0.9819	-0.4899	-0.3135	0.1681
0.75	0.7846	-9.0868	-0.9347	-0.5362	-0.3046	0.1503
0.76	0.7811	-8.702	-0.8397	-0.524	-0.3024	0.136
0.77	0.7916	-8.39	-0.7372	-0.4538	-0.305	0.1317
0.78	0.7657	-8.2222	-0.6572	-0.3398	-0.3184	0.1283
0.79	0.7789	-8.2422	-0.5537	-0.2121	-0.3341	0.1362
0.8	0.8739	-8.3321	-0.471	-0.0917	-0.3456	0.1412
0.81	0.9317	-8.4915	-0.3761	-0.0256	-0.355	0.1366
0.82	0.9497	-8.7019	-0.3282	-0.0214	-0.3645	0.1302
0.83	0.8661	-8.9536	-0.3467	-0.0669	-0.364	0.1202
0.84	0.64	-9.1847	-0.3704	-0.1413	-0.3436	0.108
0.85	0.3867	-9.4545	-0.3515	-0.2032	-0.3262	0.1054
0.86	0.2138	-9.7662	-0.2687	-0.188	-0.2686	0.1285
0.87	0.1071	-10.0548	-0.1633	-0.1298	-0.2517	0.164
0.88	0.0617	-10.3903	-0.0959	-0.1298	-0.2517	0.164
0.89	0.1759	-10.652	-0.1227	-0.0726	-0.2071	0.2037
0.9	0.4223	-10.8232	-0.2787	-0.128	-0.1722	0.1627
0.91	0.7306	-10.9601	-0.5655	-0.128	-0.1722	0.1627
0.92	0.531	-11.2508	-0.6464	-0.2354	-0.0956	0.0617
0.93	-0.1377	-11.7562	-0.6747	-0.2413	-0.064	0.0379
0.94	-0.2827	-11.5265	-0.7158	-0.2554	-0.0674	0.0178
0.95	-0.1735	-10.5007	-0.5496	-0.2638	-0.0862	0.0051
0.96	0.2021	-9.9	-0.5499	-0.2401	-0.0942	0.0087
0.97	0.6792	-9.668	-0.6825	-0.178	-0.0932	0.0374
0.98	0.8316	-9.6967	-0.7723	-0.0855	-0.0934	0.0731
0.99	0.9343	-9.9058	-0.8773	-0.014	-0.1002	0.099
1	0.9979	-10.1027	-1.1159	-0.0109	-0.0953	0.1006
1.01	0.9614	-10.1132	-1.4081	-0.0881	-0.1005	0.0953
1.02	0.899	-9.93	-1.5621	-0.2061	-0.1087	0.0783
1.03	0.7585	-9.67	-1.588	-0.3125	-0.1112	0.0485
1.04	0.5609	-9.3706	-1.4974	-0.3519	-0.1135	0.0116
1.05	0.4991	-9.1199	-1.3899	-0.3453	-0.1233	-0.0097
1.06	0.5496	-8.8781	-1.3588	-0.3139	-0.1186	-0.0235
1.07	0.7479	-8.6319	-1.3158	-0.2733	-0.1548	-0.0303
1.08	1.1347	-8.5696	-1.4707	-0.2388	-0.192	-0.0308
1.09	1.4356	-8.6812	-1.6746	-0.2257	-0.2213	-0.0399
1.1	1.6069	-8.8474	-1.7686	-0.2214	-0.27	-0.0547
1.11	1.5718	-9.1196	-1.9124	-0.2221	-0.2999	-0.0769
1.12	1.4404	-9.544	-2.0375	-0.2217	-0.3227	-0.1013
1.13	1.1951	-9.9842	-2.2215	-0.228	-0.3255	-0.1319
1.14	0.8963	-10.2584	-2.3579	-0.2629	-0.3145	-0.1696
1.15	0.5537	-10.387	-2.6402	-0.3223	-0.2975	-0.2073
1.16	0.331	-10.2954	-2.8862	-0.4004	-0.2919	-0.2421
1.17	0.2765	-9.9458	-3.0356	-0.4695	-0.2793	-0.2632
1.18	0.2336	-9.4016	-3.0785	-0.488	-0.2356	-0.2483
1.19	0.1148	-8.8427	-2.8187	-0.4135	-0.1952	-0.1926
1.2	0.1741	-8.5805	-2.2016	-0.2229	-0.1612	-0.1197
1.21	0.2759	-8.8033	-1.5153	0.0233	-0.1202	-0.0724
1.22	0.5985	-9.3639	-1.006	0.2431	-0.0901	-0.0604
1.23	0.9734	-10.172	-0.879	0.3261	-0.087	-0.0582
1.24	1.2014	-11.0694	-1.1963	0.2305	-0.0611	-0.0644
1.25	1.1993	-11.5635	-1.618	-0.0233	-0.0448	-0.0802
1.26	1.0756	-11.5616	-1.8874	-0.3395	-0.0402	-0.0913
1.27	1.0084	-11.2558	-1.9478	-0.5932	-0.0249	-0.1015
1.28	1.0041	-10.7045	-1.836	-0.7199	-0.0033	-0.107
1.29	0.9629	-10.0257	-1.7374	-0.6984	0.016	-0.0876
1.3	0.9283	-9.3938	-1.7427	-0.5696	0.02	-0.0466
1.31	0.9287	-8.9106	-1.8496	-0.3928	0.0208	-0.009
1.32	0.913	-8.5679	-2.0223	-0.2349	0.0234	0.0117
1.33	0.8235	-8.3354	-2.1364	-0.1554	0.0236	0.0138
1.34	0.6335	-8.2556	-2.2809	-0.1607	0.0156	0.0153
1.35	0.3019	-8.4534	-2.5101	-0.2394	0.006	0.0155
1.36	-0.0216	-8.879	-2.7259	-0.3651	-0.0018	-0.0001
1.37	-0.0277	-9.2375	-2.8155	-0.4946	0.006	-0.0556
1.38	0.1209	-9.4709	-2.8002	-0.5906	0.0097	-0.1192
1.39	0.2323	-9.6901	-2.7082	-0.6202	0.008	-0.1562
1.4	0.2538	-9.8378	-2.6369	-0.5962	-0.0077	-0.1623
1.41	0.4509	-9.7951	-2.5786	-0.545	-0.039	-0.1734
1.42	0.816	-9.5043	-2.5277	-0.4837	-0.0773	-0.1815
1.43	1.0877	-9.1375	-2.5828	-0.4172	-0.125	-0.1735
1.44	1.1709	-8.8932	-2.6735	-0.3235	-0.1718	-0.152
1.45	1.1692	-8.8496	-2.691	-0.1937	-0.223	-0.1273
1.46	1.1341	-9.0009	-2.5882	-0.0375	-0.2711	-0.1005
1.47	1.0708	-9.2987	-2.5633	0.0838	-0.311	-0.0674
1.48	1.0065	-9.6192	-2.6956	0.1337	-0.3429	-0.0268
1.49	0.9065	-9.9399	-2.9952	0.1062	-0.381	0.019
1.5	0.8336	-10.2061	-3.334	0.0217	-0.4321	0.0663
1.51	0.8024	-10.3231	-3.6136	-0.0793	-0.487	0.102
1.52	0.8184	-10.2888	-3.7313	-0.1667	-0.5625	0.1121
1.53	1.0985	-9.949	-3.8545	-0.2157	-0.6415	0.1248
1.54	1.2344	-9.3829	-3.8813	-0.1782	-0.6708	0.1414
1.55	1.1743	-8.7285	-3.513	-0.0659	-0.6707	0.1661
1.56	1.0621	-8.1993	-2.9661	0.1144	-0.6806	0.1924
1.57	1.0499	-7.9044	-2.517	0.304	-0.6957	0.219
1.58	1.0552	-7.708	-2.351	0.4465	-0.6959	0.22
1.59	1.0721	-7.4817	-2.4093	0.5094	-0.673	0.1886
1.6	0.9768	-7.3155	-2.5439	0.514	-0.6377	0.1366
1.61	0.6927	-7.2932	-2.6769	0.5018	-0.6026	0.0818
1.62	0.2889	-7.4621	-2.7052	0.5189	-0.549	0.0311
1.63	-0.2663	-7.7343	-2.5881	0.5782	-0.4846	-0.0088
1.64	-0.6338	-8.0147	-2.3937	0.6839	-0.4078	-0.0442
1.65	-0.9866	-8.3924	-2.1803	0.8273	-0.321	-0.0736
1.66	-1.3568	-8.8345	-2.0148	0.9606	-0.233	-0.1008
1.67	-1.6427	-9.2206	-1.9505	1.0406	-0.1432	-0.1326
1.68	-1.6877	-9.5525	-1.9156	1.0425	-0.0548	-0.1461
1.69	-1.584	-9.827	-1.8495	0.9768	0.028	-0.1343
1.7	-1.3153	-10.0575	-1.6733	0.8714	0.0934	-0.096
1.71	-0.9444	-10.3239	-1.4635	0.7736	0.152	-0.0316
1.72	-0.5682	-10.6772	-1.2732	0.713	0.1941	0.0508
1.73	-0.1608	-10.9522	-1.1211	0.6741	0.2185	0.1431
1.74	0.3983	-10.9086	-1.1884	0.6426	0.2389	0.2371
1.75	0.331	-10.6652	-1.2082	0.6156	0.2458	0.325
1.76	-0.0231	-10.3605	-1.2333	0.589	0.2458	0.397
1.77	-0.4188	-10.0486	-1.2284	0.5697	0.2485	0.4452
1.78	-0.5712	-9.7854	-1.1908	0.5566	0.2498	0.4554
1.79	-0.6037	-9.5802	-1.1214	0.5506	0.261	0.4384
1.8	-0.5947	-9.4908	-1.0784	0.5503	0.2789	0.4046
1.81	-0.6007	-9.6153	-1.1096	0.5484	0.2963	0.3719
1.82	-0.5081	-9.861	-1.1574	0.555	0.3101	0.3515
1.83	-0.414	-10.0883	-1.2106	0.5561	0.3157	0.351
1.84	-0.2994	-10.1794	-1.1619	0.5463	0.3278	0.3623
1.85	-0.1807	-10.1113	-1.0336	0.5299	0.3415	0.3705
1.86	-0.098	-10.0608	-0.8832	0.4992	0.3519	0.3686
1.87	-0.0515	-10.0717	-0.7856	0.4657	0.3574	0.3723
1.88	0.0088	-10.1272	-0.8055	0.4223	0.3391	0.3847
1.89	0.076	-10.2184	-0.9002	0.3702	0.3062	0.4041
1.9	0.2754	-10.1633	-1.134	0.2864	0.272	0.4175
1.91	0.3921	-9.9766	-1.4194	0.1885	0.2412	0.4212
1.92	0.3415	-9.9055	-1.5465	0.1194	0.2166	0.4365
1.93	0.1683	-9.9853	-1.5389	0.1005	0.1914	0.477
1.94	0.1272	-10.0524	-1.4975	0.1238	0.1682	0.5143
1.95	0.2654	-10.0425	-1.4571	0.1606	0.137	0.519
1.96	0.266	-10.0961	-1.3856	0.1923	0.1001	0.4843
1.97	0.0476	-10.2927	-1.3155	0.2066	0.0738	0.4098
1.98	-0.3706	-10.6594	-1.3495	0.1943	0.0364	0.3224
1.99	-0.6983	-11.1308	-1.3196	0.1578	0.0266	0.2207
2	-0.7594	-11.5965	-1.3724	0.0825	0.033	0.1262
2.01	-0.6887	-11.9738	-1.5592	-0.0252	0.0888	0.0492
2.02	-0.5334	-12.039	-1.5417	-0.1484	0.172	0.0065
2.03	-0.4774	-11.9167	-1.6556	-0.2687	0.2443	-0.0023
2.04	-0.6106	-11.5493	-1.7774	-0.3952	0.31	0.0052
2.05	-0.8823	-10.9684	-1.962	-0.5141	0.3744	0.0238
2.06	-1.1819	-10.3993	-1.9963	-0.6074	0.4604	0.0433
2.07	-1.2868	-9.8748	-1.9607	-0.6739	0.5553	0.0452
2.08	-1.4361	-9.4804	-2.0814	-0.7079	0.633	0.0498
2.09	-1.4866	-9.2331	-2.2807	-0.7275	0.7073	0.0681
2.1	-1.2155	-9.0949	-2.4913	-0.7168	0.7433	0.0743
2.11	-0.7134	-8.9353	-2.5916	-0.6901	0.7515	0.0611
2.12	-0.1937	-8.643	-2.3766	-0.6396	0.7333	0.0321
2.13	0.3416	-8.365	-1.9154	-0.5707	0.7007	0.0239
2.14	0.8725	-8.0764	-1.5564	-0.4938	0.6405	0.0403
2.15	1.0672	-7.743	-1.1427	-0.4298	0.5936	0.0727
2.16	1.2641	-7.6331	-0.5603	-0.3437	0.5517	0.101
2.17	1.2733	-7.7203	-0.0569	-0.2599	0.5193	0.1158
2.18	0.8862	-7.9007	0.2498	-0.1934	0.507	0.106
2.19	0.4913	-8.235	0.2732	-0.1681	0.465	0.046
2.2	0.1618	-8.8177	0.263	-0.1675	0.4434	-0.0603
2.21	-0.2618	-9.3973	0.1677	-0.2095	0.4388	-0.18
2.22	-0.6488	-9.7365	-0.0583	-0.3022	0.4626	-0.2878
2.23	-0.5426	-9.8297	-0.2892	-0.415	0.4931	-0.3835
2.24	-0.285	-9.8062	-0.5053	-0.5146	0.5223	-0.4386
2.25	-0.3878	-9.7569	-0.6977	-0.5626	0.5718	-0.4647
2.26	-0.0309	-9.6814	-0.9341	-0.5409	0.5757	-0.4853
2.27	0.5364	-9.8264	-1.1192	-0.441	0.5279	-0.4814
2.28	0.7034	-10.1648	-1.2233	-0.2715	0.504	-0.4446
2.29	0.7116	-10.3757	-1.2044	-0.068	0.5098	-0.4139
2.3	0.7198	-10.5238	-1.1079	0.1125	0.5141	-0.3761
2.31	0.6335	-10.6726	-1.0418	0.2091	0.539	-0.3347
2.32	0.5448	-10.69	-1.1858	0.1831	0.5509	-0.2979
2.33	0.381	-10.6425	-1.3648	0.051	0.5451	-0.2612
2.34	0.2237	-10.4713	-1.4184	-0.1291	0.5474	-0.2457
2.35	0.0905	-10.1366	-1.2892	-0.2738	0.5553	-0.2343
2.36	-0.1578	-9.7855	-1.2137	-0.3211	0.5555	-0.2172
2.37	-0.4134	-9.5536	-1.2217	-0.2696	0.55	-0.1876
2.38	-0.4708	-9.379	-1.3306	-0.159	0.5366	-0.1729
2.39	-0.2771	-9.2085	-1.3436	-0.0464	0.5403	-0.1902
2.4	-0.0225	-9.1346	-1.5347	0.0148	0.5357	-0.2326
2.41	0.1023	-9.2203	-1.7906	0.004	0.5268	-0.2784
2.42	0.2125	-9.3429	-1.8941	-0.0538	0.5109	-0.3232
2.43	0.2375	-9.4842	-1.9118	-0.1214	0.4908	-0.3533
2.44	0.3367	-9.6282	-2.0405	-0.1845	0.4743	-0.3591
2.45	0.5733	-9.8675	-2.3108	-0.2225	0.4452	-0.3423
2.46	0.8796	-10.2406	-2.5806	-0.2436	0.3989	-0.2997
2.47	1.5191	-10.5873	-2.6338	-0.2386	0.3418	-0.2455
2.48	2.418	-10.5175	-2.6033	-0.2268	0.2466	-0.1844
2.49	2.8275	-10.114	-2.4996	-0.2443	0.1819	-0.1206
2.5	2.5873	-9.6098	-2.3023	-0.2663	0.0957	-0.0362
2.51	1.9737	-9.1695	-2.1471	-0.2571	0.0084	0.0477
2.52	1.4749	-8.9116	-2.3025	-0.2025	-0.0759	0.0953
2.53	0.689	-8.9143	-2.0984	-0.0902	-0.1011	0.1114
2.54	-0.0184	-9.1208	-1.84	0.0548	-0.0926	0.1123
2.55	-0.1884	-9.4785	-1.7928	0.2646	-0.0448	0.0353
2.56	-0.1173	-9.8526	-1.8982	0.2426	0.0138	-0.0219
2.57	0.0799	-10.1646	-1.9574	0.2426	0.0138	-0.0219
2.58	0.1803	-10.332	-2.0023	0.154	0.0446	-0.0809
2.59	0.2866	-10.1669	-1.6673	-0.0389	0.1184	-0.1437
2.6	0.3996	-9.9165	-1.345	-0.0659	0.1168	-0.1166
2.61	0.5144	-9.7206	-1.1311	-0.0659	0.1168	-0.1166
2.62	0.4937	-9.5203	-0.986	0.0492	0.1417	-0.053
2.63	0.4076	-9.5399	-0.996	0.1267	0.1634	-0.031
2.64	0.3927	-9.7939	-1.0801	0.1267	0.1634	-0.031
2.65	0.5465	-10.1239	-1.213	0.1179	0.2207	-0.0261
2.66	0.7458	-10.501	-1.475	-0.0004	0.2337	-0.0212
2.67	0.9516	-10.8572	-1.8099	-0.1597	0.233	-0.0076
2.68	1.0547	-11.1296	-2.1071	-0.3124	0.2151	0.0186
2.69	1.082	-11.1853	-2.2941	-0.4312	0.1911	0.0438
2.7	1.0601	-10.9255	-2.4094	-0.503	0.1581	0.0385
2.71	0.8926	-10.3368	-2.4677	-0.5225	0.1267	0.0058
2.72	0.5622	-9.5853	-2.5398	-0.4921	0.0797	-0.0572
2.73	0.4255	-8.808	-2.47	-0.3878	0.0357	-0.1319
2.74	0.0977	-8.3442	-2.2881	-0.2233	0.0158	-0.1925
2.75	-0.2345	-8.1247	-2.0059	-0.0154	0.0033	-0.252
2.76	-0.488	-8.1755	-1.791	0.1836	-0.0146	-0.3169
2.77	-0.3936	-8.434	-1.6857	0.3081	-0.0452	-0.3831
2.78	0.0069	-8.8135	-1.8664	0.3009	-0.0725	-0.4192
2.79	0.5916	-9.3158	-2.2571	0.1813	-0.1236	-0.4313
2.8	1.1996	-9.7884	-2.7709	-0.0134	-0.1824	-0.4028
2.81	1.538	-10.136	-3.1903	-0.1902	-0.2368	-0.3403
2.82	1.5903	-10.1965	-3.3115	-0.2931	-0.2877	-0.2668
2.83	1.5396	-9.8119	-3.2298	-0.2947	-0.3254	-0.2139
2.84	1.3869	-9.1252	-3.0025	-0.1946	-0.3546	-0.1844
2.85	1.1839	-8.4609	-2.7864	-0.0132	-0.3805	-0.148
2.86	0.9344	-7.9856	-2.6409	0.2153	-0.4045	-0.113
2.87	0.7299	-7.7782	-2.4823	0.4393	-0.4302	-0.0828
2.88	0.6364	-7.8391	-2.3342	0.6102	-0.4752	-0.0696
2.89	0.6397	-8.1118	-2.3622	0.6884	-0.5126	-0.071
2.9	0.8697	-8.5134	-2.568	0.67	-0.5515	-0.0671
2.91	1.2879	-8.9548	-2.8007	0.587	-0.5578	-0.0366
2.92	1.6778	-9.4344	-2.7936	0.4837	-0.546	0.0376
2.93	1.9006	-9.9908	-2.5816	0.3934	-0.5397	0.1491
2.94	1.747	-10.5119	-2.4331	0.3355	-0.5143	0.2538
2.95	1.38	-11.0443	-2.3239	0.2752	-0.4956	0.3185
2.96	1.1556	-11.4296	-2.2621	0.1762	-0.4604	0.35
2.97	0.7754	-11.4798	-2.3597	0.0187	-0.4512	0.3384
2.98	0.5872	-11.2442	-2.4808	-0.1573	-0.4296	0.291
2.99	0.4804	-10.952	-2.5023	-0.3076	-0.3996	0.208
3	0.3908	-10.6057	-2.3825	-0.4063	-0.3537	0.1249
3.01	0.2625	-10.1932	-2.2914	-0.4342	-0.3101	0.0648
3.02	0.055	-9.8104	-2.3467	-0.3966	-0.2775	0.0167
3.03	0.0004	-9.4308	-2.373	-0.3139	-0.228	-0.0218
3.04	0.0538	-9.147	-2.3699	-0.2057	-0.1818	-0.0566
3.05	0.1038	-9.0291	-2.2607	-0.0984	-0.1307	-0.0843
3.06	0.2561	-9.1524	-2.1441	-0.0405	-0.066	-0.0923
3.07	0.5069	-9.4478	-2.2326	-0.0507	-0.0059	-0.0956
3.08	0.83	-9.6812	-2.4294	-0.1295	0.0209	-0.1021
3.09	1.1804	-9.7644	-2.6414	-0.2526	0.036	-0.0928
3.1	1.2227	-9.7289	-2.774	-0.3697	0.0465	-0.0839
3.11	1.174	-9.5014	-2.8086	-0.44	0.0539	-0.077
3.12	1.0469	-9.1258	-2.7127	-0.4305	0.0646	-0.0815
3.13	0.7861	-8.7212	-2.5091	-0.357	0.0902	-0.0827
3.14	0.4597	-8.3874	-2.2397	-0.2359	0.1171	-0.0889
3.15	0.1852	-8.2393	-1.9712	-0.1084	0.1497	-0.1041
3.16	0.1008	-8.3222	-1.7975	-0.0098	0.1865	-0.1229
3.17	0.2203	-8.5932	-1.7029	0.0236	0.211	-0.1358
3.18	0.5247	-9.0419	-1.7611	-0.0121	0.2249	-0.1313
3.19	0.8772	-9.584	-1.9373	-0.1009	0.2309	-0.1253
3.2	1.1867	-10.0001	-2.1078	-0.2193	0.2237	-0.1148
3.21	1.4132	-10.2007	-2.2505	-0.3145	0.2099	-0.0989
3.22	1.496	-10.2283	-2.3498	-0.3728	0.2002	-0.0879
3.23	1.5086	-10.1071	-2.4189	-0.3697	0.1903	-0.0792
3.24	1.4155	-9.8624	-2.4423	-0.3237	0.186	-0.0816
3.25	1.2515	-9.5991	-2.4695	-0.2381	0.1951	-0.0911
3.26	1.1178	-9.3896	-2.5244	-0.1457	0.1994	-0.1067
3.27	1.0484	-9.2761	-2.636	-0.0758	0.2133	-0.1156
3.28	0.9572	-9.2789	-2.752	-0.0192	0.2148	-0.1088
3.29	0.9181	-9.3977	-2.8149	0.0042	0.2158	-0.1034
3.3	0.9653	-9.5285	-2.8256	0.0026	0.221	-0.1051
3.31	1.0588	-9.6776	-2.7888	-0.0146	0.2269	-0.1163
3.32	1.2125	-9.8015	-2.7244	-0.0455	0.2301	-0.1241
3.33	1.2669	-9.9144	-2.7553	-0.0843	0.2404	-0.1272
3.34	1.2455	-9.9508	-2.7909	-0.1233	0.2351	-0.1257
3.35	1.2377	-9.8819	-2.878	-0.173	0.2425	-0.1305
3.36	1.2145	-9.6513	-2.9183	-0.2081	0.2366	-0.1429
3.37	1.1545	-9.336	-2.9956	-0.2101	0.229	-0.1455
3.38	1.0063	-9.0661	-3.0232	-0.1687	0.2207	-0.145
3.39	0.9113	-8.8459	-3.022	-0.093	0.221	-0.1382
3.4	0.8544	-8.6861	-3.0253	0.0088	0.2423	-0.1255
3.41	0.6744	-8.5483	-2.8516	0.1072	0.2664	-0.1227
3.42	0.6894	-8.4955	-2.7743	0.1856	0.2822	-0.1308
3.43	0.6894	-8.4955	-2.7743	0.2162	0.2901	-0.1554
3.44	0.7988	-8.4071	-2.7719	0.2151	0.2889	-0.1796
3.45	0.9262	-8.2565	-2.6021	0.2	0.2885	-0.1965
3.46	0.9056	-8.2285	-2.5038	0.2067	0.275	-0.2132
3.47	0.8316	-8.3912	-2.3597	0.2556	0.274	-0.2177
3.48	0.876	-8.6893	-2.2701	0.3405	0.2773	-0.2178
3.49	1.081	-9.0026	-2.2121	0.4323	0.2876	-0.2145
3.5	1.3546	-9.3427	-2.2036	0.5041	0.3024	-0.2166
3.51	1.63	-9.6737	-2.2427	0.5226	0.2912	-0.2131
3.52	1.8339	-9.9527	-2.3086	0.4773	0.2682	-0.2092
3.53	1.8339	-9.9527	-2.3086	0.3861	0.2405	-0.2097
3.54	2.1585	-10.2016	-2.473	0.2726	0.2045	-0.2053
3.55	2.0936	-10.1595	-2.5191	0.1785	0.1792	-0.2066
3.56	2.0993	-9.8922	-2.4204	0.1279	0.1858	-0.218
3.57	2.0431	-9.6384	-2.3489	0.134	0.1776	-0.2243
3.58	1.931	-9.4989	-2.1802	0.1921	0.1723	-0.2194
3.59	1.8661	-9.3293	-2.0624	0.2863	0.1557	-0.213
3.6	1.7668	-9.2053	-1.9754	0.376	0.1359	-0.2107
3.61	1.6123	-9.1923	-1.9575	0.4275	0.1252	-0.211
3.62	1.5028	-9.2752	-1.9406	0.433	0.1174	-0.2238
3.63	1.4217	-9.3827	-1.9048	0.3944	0.1057	-0.2482
3.64	1.3018	-9.4822	-1.8723	0.3265	0.1031	-0.2918
3.65	1.1737	-9.6074	-1.8955	0.253	0.112	-0.3479
3.66	1.1087	-9.8161	-1.8228	0.2094	0.131	-0.4003
3.67	1.2124	-10.0476	-1.7268	0.213	0.1512	-0.4333
3.68	1.5168	-10.2989	-1.6265	0.251	0.1622	-0.429
3.69	1.9873	-10.5371	-1.5565	0.2994	0.1618	-0.4126
3.7	2.5218	-10.7273	-1.6094	0.3195	0.1463	-0.3837
3.71	2.8925	-10.7667	-1.7043	0.286	0.1297	-0.3454
3.72	3.0599	-10.6437	-1.8534	0.1968	0.0853	-0.3048
3.73	2.9343	-10.4824	-2.1363	0.0931	0.0069	-0.2711
3.74	2.8719	-10.1766	-2.348	0.0031	-0.0764	-0.2638
3.75	2.8455	-9.6361	-2.4814	-0.0476	-0.1514	-0.2825
3.76	2.7598	-9.1081	-2.5465	-0.0343	-0.2085	-0.303
3.77	2.7123	-8.6867	-2.4268	0.0404	-0.2351	-0.2953
3.78	2.6368	-8.392	-2.0659	0.1766	-0.2238	-0.2774
3.79	2.5794	-8.3571	-1.7328	0.3439	-0.2107	-0.2359
3.8	2.5115	-8.5742	-1.4431	0.498	-0.1834	-0.184
3.81	2.4064	-8.8462	-1.2972	0.5736	-0.1485	-0.1248
3.82	2.3715	-9.1379	-1.4127	0.529	-0.1215	-0.0807
3.83	2.4889	-9.3667	-1.6972	0.3493	-0.1059	-0.066
3.84	2.623	-9.4433	-1.9439	0.0878	-0.1205	-0.0609
3.85	2.612	-9.2223	-2.059	-0.192	-0.1488	-0.0682
3.86	2.6627	-8.7166	-2.0167	-0.4005	-0.1691	-0.0944
3.87	2.6889	-8.1457	-1.8317	-0.4675	-0.1771	-0.132
3.88	2.6834	-7.6332	-1.4612	-0.3772	-0.151	-0.1721
3.89	2.7472	-7.3782	-1.0317	-0.1439	-0.1057	-0.2238
3.9	2.8861	-7.4559	-0.6975	0.1545	-0.0542	-0.284
3.91	3.0701	-7.8738	-0.6917	0.426	-0.0282	-0.3553
3.92	3.3127	-8.5206	-0.9636	0.5773	-0.0179	-0.4059
3.93	3.727	-9.1171	-1.3249	0.5668	-0.0222	-0.4322
3.94	4.2281	-9.4304	-1.5826	0.4157	-0.0397	-0.4631
3.95	4.4723	-9.5525	-1.6536	0.203	-0.0768	-0.4864
3.96	4.4088	-9.5933	-1.5894	0.0266	-0.1102	-0.4815
3.97	4.0527	-9.5207	-1.4906	-0.0496	-0.1435	-0.4554
3.98	3.6579	-9.3753	-1.4247	0.0028	-0.154	-0.4353
3.99	3.0253	-9.5013	-1.2029	0.1775	-0.1828	-0.4223
4	2.8071	-9.5461	-0.723	0.3992	-0.1524	-0.4951
4.01	2.7478	-9.8688	-0.7005	0.5614	-0.1744	-0.5992
4.02	2.6931	-10.5188	-0.8135	0.6078	-0.2002	-0.7151
4.03	2.6222	-11.1711	-1.0516	0.5064	-0.2228	-0.7833
4.04	2.5107	-11.395	-0.9044	0.3094	-0.23	-0.7968
4.05	2.4847	-11.4108	-0.6419	0.104	-0.2206	-0.7478
4.06	2.6209	-11.3092	-0.4757	-0.0363	-0.1839	-0.6302
4.07	2.6144	-10.8702	-0.6851	-0.1221	-0.1642	-0.4855
4.08	2.6372	-10.2926	-1.2747	-0.1794	-0.1627	-0.3613
4.09	2.8796	-9.6725	-1.9442	-0.22	-0.1845	-0.2901
4.1	3.0938	-8.9846	-2.272	-0.2361	-0.22	-0.2572
4.11	3.1082	-8.3802	-2.1621	-0.2041	-0.2508	-0.2349
4.12	3.2722	-8.0896	-1.9584	-0.0899	-0.3117	-0.1979
4.13	3.2623	-8.1338	-1.5792	0.0984	-0.3644	-0.1314
4.14	3.0677	-8.2953	-1.2122	0.3066	-0.3633	-0.0561
4.15	2.7921	-8.5568	-1.1569	0.454	-0.356	0.0047
4.16	2.5337	-8.8898	-1.2242	0.5093	-0.3481	0.0546
4.17	2.2906	-9.0907	-1.2479	0.4567	-0.3444	0.1001
4.18	2.1357	-9.1315	-1.2058	0.3276	-0.3436	0.1332
4.19	2.0384	-9.0549	-1.1259	0.171	-0.3488	0.1633
4.2	1.9709	-8.9807	-0.9256	0.0558	-0.3526	0.1996
4.21	2.0049	-8.8463	-0.7802	0.0033	-0.3549	0.2386
4.22	2.1505	-8.6204	-0.6644	0.016	-0.3466	0.2653
4.23	2.332	-8.4621	-0.6256	0.0747	-0.3492	0.2853
4.24	2.5239	-8.3763	-0.6852	0.1487	-0.3589	0.2935
4.25	2.7238	-8.497	-0.7055	0.2946	-0.3883	0.2784
4.26	3.1302	-8.8252	-0.6924	0.2946	-0.3883	0.2784
4.27	3.5234	-9.3868	-0.6851	0.3208	-0.4072	0.2705
4.28	3.8846	-10.0325	-0.7979	0.3208	-0.4072	0.2705
4.29	4.0688	-10.3245	-0.9776	0.1393	-0.4414	0.3244
4.3	3.9446	-10.359	-1.0562	0.0467	-0.4675	0.3462
4.31	3.6384	-10.1902	-1.0618	0.0161	-0.4691	0.361
4.32	3.2322	-9.9135	-0.9277	0.0584	-0.4616	0.3838
4.33	2.8279	-9.6995	-0.7263	0.1627	-0.4433	0.4153
4.34	2.4736	-9.639	-0.5674	0.2785	-0.4191	0.4522
4.35	2.1935	-9.7137	-0.5782	0.3391	-0.3953	0.4882
4.36	2.0067	-9.8561	-0.776	0.3285	-0.3584	0.5204
4.37	2.0013	-9.9181	-0.9407	0.2569	-0.3541	0.5439
4.38	2.0573	-9.9844	-1.0943	0.1603	-0.3463	0.5747
4.39	2.0297	-10.121	-1.1659	0.0832	-0.334	0.6126
4.4	2.063	-10.1687	-1.1012	0.0459	-0.3375	0.6459
4.41	2.1818	-10.0504	-1.0396	0.034	-0.3565	0.6625
4.42	2.5101	-9.768	-1.0421	0.0448	-0.4052	0.6973
4.43	2.0823	-9.6501	-1.1003	0.0475	-0.3536	0.683
4.44	1.6829	-9.2692	-0.8518	0.0639	-0.3503	0.6562
4.45	1.3247	-9.3337	-0.8405	0.0826	-0.3242	0.6459
4.46	1.0633	-9.5462	-0.7479	0.0575	-0.2933	0.6361
4.47	1.1253	-9.5795	-0.9539	0.0091	-0.2928	0.6463
4.48	1.4421	-9.863	-1.2573	-0.0404	-0.2696	0.64
4.49	1.8159	-9.9605	-1.2665	-0.0728	-0.2694	0.6068
4.5	2.1484	-9.7944	-1.1674	-0.0668	-0.2709	0.5923
4.51	2.0798	-9.8792	-1.0345	-0.0331	-0.2869	0.6032
4.52	1.8531	-10.0839	-1.0269	0.0073	-0.2787	0.6107
4.53	1.6469	-10.1242	-1.0376	0.0278	-0.2721	0.603
4.54	1.37	-10.2051	-1.0943	0.012	-0.2501	0.5952
4.55	1.0207	-10.3889	-1.1346	-0.0364	-0.2283	0.576
4.56	0.861	-10.4817	-1.1613	-0.1039	-0.2137	0.5474
4.57	0.9098	-10.5124	-1.1174	-0.1683	-0.2183	0.5098
4.58	0.9383	-10.4541	-1.0005	-0.2265	-0.2364	0.4766
4.59	1.0621	-10.3656	-0.919	-0.269	-0.2661	0.4573
4.6	1.1258	-10.2397	-0.8857	-0.2913	-0.2991	0.4513
4.61	1.2719	-10.0157	-0.828	-0.2971	-0.3328	0.4194
4.62	1.4407	-9.7233	-0.7267	-0.2978	-0.3496	0.3747
4.63	1.4248	-9.5236	-0.6322	-0.2947	-0.3478	0.336
4.64	1.4479	-9.4674	-0.5648	-0.2832	-0.3264	0.3088
4.65	1.6183	-9.4843	-0.5014	-0.2641	-0.3119	0.2815
4.66	1.8454	-9.5104	-0.4305	-0.2248	-0.2883	0.2607
4.67	2.0279	-9.6009	-0.3015	-0.1777	-0.2743	0.2518
4.68	1.9742	-9.8011	-0.3018	-0.1603	-0.2586	0.2521
4.69	1.6802	-9.9045	-0.5186	-0.1736	-0.2286	0.2646
4.7	1.2182	-9.8078	-0.6449	-0.2179	-0.1898	0.2883
4.71	0.8106	-9.5709	-0.6488	-0.2592	-0.1494	0.3161
4.72	0.2937	-9.2191	-0.6651	-0.2941	-0.1037	0.3456
4.73	-0.1161	-8.8403	-0.6885	-0.2903	-0.0548	0.3783
4.74	-0.278	-8.545	-0.741	-0.2255	0.0097	0.3977
4.75	-0.1355	-8.4834	-0.7588	-0.1039	0.069	0.3938
4.76	0.2327	-8.661	-0.733	0.0416	0.1505	0.3577
4.77	0.6466	-9.1043	-0.882	0.1949	0.2322	0.3091
4.78	0.7658	-9.8059	-1.0753	0.2946	0.3142	0.2606
4.79	0.5388	-10.458	-1.2321	0.2977	0.3908	0.2278
4.8	0.1398	-10.9393	-1.4415	0.1838	0.4597	0.1992
4.81	-0.1925	-11.0316	-1.4753	-0.0202	0.5159	0.1669
4.82	-0.386	-10.652	-1.3724	-0.2407	0.5738	0.1454
4.83	-0.5265	-10.1504	-1.216	-0.3802	0.6247	0.1502
4.84	-0.3893	-9.8161	-0.971	-0.4041	0.6467	0.1674
4.85	-0.0713	-9.6598	-0.7829	-0.3234	0.6447	0.1897
4.86	0.3403	-9.658	-0.7465	-0.1921	0.6097	0.1991
4.87	0.834	-9.8221	-0.9573	-0.0761	0.5465	0.2012
4.88	1.2309	-10.0897	-1.3045	-0.0239	0.4668	0.1898
4.89	1.4663	-10.3672	-1.6935	-0.0431	0.3886	0.1645
4.9	1.4699	-10.5599	-1.9436	-0.1157	0.3141	0.1314
4.91	1.2829	-10.5954	-2.0085	-0.2059	0.2451	0.102
4.92	1.021	-10.4692	-1.9893	-0.2784	0.1939	0.0743
4.93	0.604	-10.2562	-1.9963	-0.3033	0.1545	0.0639
4.94	0.1985	-9.9948	-1.9837	-0.268	0.1223	0.0637
4.95	-0.196	-9.8153	-2.011	-0.1898	0.0865	0.0882
4.96	-0.4086	-9.7497	-2.0722	-0.0882	0.0618	0.1242
4.97	-0.4545	-9.8449	-2.1643	-0.0088	0.0472	0.1708
4.98	-0.4221	-9.995	-2.3786	0.0354	0.0313	0.2282
4.99	-0.4471	-10.1992	-2.5531	0.0319	0.0183	0.2792
5	-0.4976	-10.3115	-2.747	-0.0228	-0.002	0.326
5.01	-0.4058	-10.2668	-2.9095	-0.102	-0.0267	0.3672
5.02	-0.2729	-10.1254	-3.009	-0.1921	-0.0538	0.4065
5.03	-0.1151	-9.823	-3.0935	-0.2664	-0.0866	0.4322
5.04	0.1854	-9.339	-3.2126	-0.3043	-0.132	0.4588
5.05	0.4522	-8.8851	-3.3328	-0.2817	-0.1886	0.4872
5.06	0.8276	-8.4047	-3.5481	-0.2017	-0.2477	0.5179
5.07	1.1821	-7.902	-3.6582	-0.0615	-0.3113	0.5374
5.08	1.9535	-7.0166	-3.6686	0.1111	-0.3577	0.5501
5.09	2.0763	-6.7366	-3.5431	0.3122	-0.3891	0.5667
5.1	1.7534	-6.9971	-2.9716	0.5763	-0.3718	0.6013
5.11	1.0501	-7.8262	-2.1244	0.8912	-0.298	0.6567
5.12	0.0327	-8.9725	-1.5071	1.1869	-0.2243	0.7459
5.13	-0.9401	-10.2644	-1.1307	1.3743	-0.1636	0.8564
5.14	-1.655	-11.4835	-0.9641	1.375	-0.0979	0.973
5.15	-2.0169	-12.3258	-1.0018	1.1237	-0.0351	1.0513
5.16	-2.0169	-12.3258	-1.0018	0.6867	0.0273	1.0582
5.17	-2.6282	-12.5833	-0.6479	0.1647	0.1203	1.0193
5.18	-2.0698	-11.8412	-0.7735	-0.3618	0.1912	0.9765
5.19	-1.288	-10.8783	-0.7378	-0.7052	0.171	0.9808
5.2	-0.769	-10.2782	-0.5066	-0.7531	0.1649	1.0049
5.21	-0.5733	-9.9455	-0.4805	-0.5142	0.1414	1.0042
5.22	-0.8153	-9.8281	-0.1275	-0.0874	0.2031	0.9892
5.23	-1.2988	-9.821	0.0607	0.3755	0.264	0.9719
5.24	-1.8021	-10.1027	-0.2549	0.7162	0.3055	0.987
5.25	-2.2978	-10.4137	-0.7607	0.8013	0.36	1.0196
5.26	-2.6995	-10.4881	-1.1661	0.5978	0.4281	1.0248
5.27	-2.8582	-10.4108	-1.2689	0.2301	0.4837	0.9812
5.28	-2.9235	-10.2102	-1.1971	-0.1808	0.5132	0.9244
5.29	-2.9892	-9.9559	-1.1407	-0.4926	0.5505	0.8868
5.3	-2.6465	-9.5888	-1.0886	-0.6286	0.5925	0.8505
5.31	-2.1226	-9.162	-0.965	-0.572	0.6492	0.7992
5.32	-1.6518	-8.6508	-0.9404	-0.3907	0.7162	0.7429
5.33	-1.1449	-8.1794	-1.0315	-0.1767	0.7836	0.6724
5.34	-0.5923	-7.8042	-1.23	-0.0065	0.8287	0.5719
5.35	-0.3497	-7.5896	-1.5886	0.0611	0.8333	0.4743
5.36	-0.8667	-7.5529	-2.0239	0.0201	0.8054	0.4128
5.37	-1.4741	-7.7715	-2.4685	-0.1037	0.7269	0.3876
5.38	-2.0055	-8.2829	-2.8339	-0.2463	0.6457	0.382
5.39	-2.6708	-8.6923	-2.7365	-0.3462	0.5987	0.3553
5.4	-2.7772	-8.8116	-2.4243	-0.3803	0.5626	0.286
5.41	-2.3721	-8.8661	-2.0546	-0.3364	0.5342	0.1878
5.42	-1.9168	-8.9188	-1.7265	-0.2315	0.5392	0.0891
5.43	-1.1565	-8.9232	-1.5005	-0.0924	0.5589	0.0055
5.44	-0.4152	-8.9415	-1.3695	0.0524	0.5723	-0.0456
5.45	0.1414	-8.8715	-1.3654	0.1569	0.5926	-0.084
5.46	0.3497	-8.7829	-1.5105	0.1926	0.5938	-0.1192
5.47	0.1539	-8.601	-1.7791	0.1453	0.5649	-0.171
5.48	-0.1563	-8.3734	-2.2121	0.0226	0.5044	-0.2501
5.49	-0.5378	-8.2207	-2.5614	-0.1083	0.4425	-0.3435
5.5	-0.9331	-8.1515	-2.645	-0.19	0.3919	-0.4343
5.51	-1.1836	-8.1163	-2.4805	-0.1748	0.3455	-0.5141
5.52	-1.2464	-7.9721	-2.1589	-0.0812	0.3155	-0.5721
5.53	-1.0661	-7.7911	-1.8685	0.0512	0.3098	-0.6286
5.54	-0.5865	-7.6449	-1.6969	0.1839	0.3368	-0.686
5.55	0.0853	-7.5556	-1.6514	0.2827	0.3663	-0.7478
5.56	0.564	-7.5506	-1.7452	0.3496	0.3715	-0.8197
5.57	0.6236	-7.5001	-1.7328	0.3909	0.3701	-0.896
5.58	0.4951	-7.3947	-1.6644	0.4178	0.3263	-0.9665
5.59	0.0118	-7.6656	-1.8059	0.4419	0.258	-1.0156
5.6	-0.153	-8.086	-1.8116	0.4669	0.1742	-1.0401
5.61	0.0896	-8.677	-1.6061	0.5138	0.093	-1.0559
5.62	0.1058	-9.5996	-1.3011	0.591	0.054	-1.0715
5.63	0.2564	-10.4928	-1.0682	0.6641	0.0561	-1.117
5.64	0.6819	-11.2457	-1.0756	0.6903	0.0419	-1.1654
5.65	0.9094	-12.019	-1.0379	0.6731	0.0242	-1.1513
5.66	0.9238	-12.4842	-0.9031	0.6201	0.0222	-1.1023
5.67	0.7555	-12.5236	-0.8094	0.5386	0.0212	-1.058
5.68	0.3097	-12.5456	-0.7904	0.4229	-0.0029	-1.026
5.69	-0.2709	-12.6484	-0.738	0.285	-0.02	-0.9896
5.7	-1.0027	-12.7281	-0.8334	0.1358	-0.0395	-0.9333
5.71	-1.5759	-12.5902	-0.9919	-0.0293	-0.0205	-0.8812
5.72	-1.8555	-12.1542	-1.1821	-0.1669	-0.016	-0.8536
5.73	-2.0543	-11.436	-1.2176	-0.2447	0.0064	-0.8599
5.74	-2.1228	-10.7614	-1.2987	-0.2484	0.0464	-0.887
5.75	-2.0704	-10.1756	-1.1921	-0.1774	0.1058	-0.9139
5.76	-1.8317	-9.8327	-0.9915	-0.0471	0.1618	-0.904
5.77	-1.5019	-9.7271	-0.9409	0.089	0.2016	-0.8449
5.78	-1.0454	-9.8063	-1.1136	0.1912	0.2224	-0.7676
5.79	-0.4525	-9.9757	-1.4193	0.2343	0.2121	-0.684
5.8	-0.1301	-10.1974	-1.7017	0.2159	0.18	-0.6037
5.81	0.0132	-10.3733	-1.9087	0.1411	0.1483	-0.5247
5.82	0.0255	-10.468	-1.9915	0.038	0.1073	-0.453
5.83	-0.1842	-10.3137	-1.9846	-0.0854	0.0705	-0.3869
5.84	-0.5773	-10.0873	-1.9144	-0.1866	0.0566	-0.311
5.85	-0.9669	-9.9616	-1.8284	-0.2286	0.0466	-0.2239
5.86	-1.0922	-9.839	-1.6382	-0.1951	0.0461	-0.1302
5.87	-1.0901	-9.7326	-1.4362	-0.1064	0.0511	-0.0486
5.88	-1.0529	-9.7977	-1.3901	-0.0109	0.0543	0.0395
5.89	-1.0804	-10.0599	-1.49	0.0508	0.0668	0.1318
5.9	-1.2121	-10.44	-1.5633	0.0675	0.0888	0.2171
5.91	-1.4932	-10.7912	-1.6282	0.0309	0.1151	0.2779
5.92	-1.7976	-11.084	-1.6727	-0.0521	0.1599	0.3294
5.93	-1.8591	-11.3433	-1.6551	-0.2313	0.2269	0.3877
5.94	-1.7161	-11.4558	-1.6824	-0.2313	0.2269	0.3877
5.95	-1.4188	-11.4366	-1.8092	-0.3625	0.2395	0.4427
5.96	-0.9154	-11.4219	-1.9592	-0.3625	0.2395	0.4427
5.97	-0.2008	-11.3322	-2.105	-0.3971	0.2655	0.5426
5.98	0.3803	-11.093	-2.1519	-0.3774	0.2844	0.5829
5.99	0.6241	-10.7126	-2.1892	-0.3578	0.2733	0.6233
6	0.3497	-10.443	-2.6406	-0.348	0.2656	0.6717
6.01	0.0902	-10.142	-2.8581	-0.3225	0.2241	0.7345
6.02	0.3437	-9.8146	-2.5307	-0.2854	0.1872	0.7776
6.03	0.8385	-9.7933	-2.1309	-0.2784	0.1818	0.8033
6.04	1.273	-9.5895	-1.7208	-0.3338	0.1609	0.8308
6.05	1.4154	-9.2716	-1.5314	-0.4117	0.1529	0.8435
6.06	1.1295	-9.3372	-1.4166	-0.4886	0.1501	0.8147
6.07	0.8351	-9.5246	-1.5585	-0.5707	0.1554	0.7484
6.08	0.3539	-9.3922	-1.7281	-0.6337	0.1799	0.6841
6.09	0.01	-9.1794	-1.7158	-0.6337	0.1799	0.6841
6.1	-0.2441	-8.931	-1.5952	-0.6733	0.2411	0.6085
6.11	-0.3722	-8.6067	-1.309	-0.6383	0.2914	0.5998
6.12	-0.3359	-8.5672	-0.8641	-0.5766	0.3173	0.6074
6.13	-0.1467	-8.8869	-0.6271	-0.5169	0.3848	0.6232
6.14	-0.0829	-9.2037	-0.4172	-0.5045	0.4791	0.641
6.15	-0.371	-9.3393	-0.272	-0.5804	0.5431	0.6373
6.16	-0.6248	-9.2675	-0.5686	-0.7412	0.5997	0.6008
6.17	-0.9822	-9.0428	-1.0281	-0.9296	0.65	0.5383
6.18	-1.2172	-8.9289	-1.5922	-1.076	0.7192	0.4662
6.19	-1.6538	-8.9878	-2.051	-1.1254	0.8206	0.4035
6.2	-2.0338	-9.0287	-2.3362	-1.0896	0.9087	0.3607
6.21	-2.1495	-9.0287	-2.6182	-0.9867	1.0078	0.3478
6.22	-2.0199	-9.0568	-2.6781	-0.8545	1.0826	0.3601
6.23	-1.578	-9.1899	-2.6786	-0.7415	1.1352	0.386
6.24	-1.1831	-9.2435	-2.5507	-0.6843	1.1325	0.405
6.25	-0.867	-9.1541	-2.4192	-0.6963	1.1174	0.3769
6.26	-0.5752	-8.9743	-2.197	-0.7656	1.0941	0.3266
6.27	-0.4741	-9.0249	-2.3374	-0.8617	1.0474	0.2825
6.28	-0.3935	-9.0787	-2.8444	-0.9526	1.0324	0.2641
6.29	-0.5366	-8.9855	-3.0517	-0.9917	1.0633	0.2631
6.3	-0.859	-8.7452	-3.0362	-0.9712	1.1025	0.2607
6.31	-1.0588	-8.5204	-3.0151	-0.9014	1.1204	0.2695
6.32	-1.0499	-8.2745	-3.1035	-0.8235	1.1514	0.2755
6.33	-0.8797	-8.0121	-3.1258	-0.7428	1.182	0.2693
6.34	-0.7501	-7.8744	-3.1261	-0.6752	1.1768	0.2491
6.35	-0.6521	-8.0313	-3.2641	-0.6268	1.1917	0.2219
6.36	-0.6052	-8.3936	-3.2917	-0.6271	1.2045	0.1964
6.37	-0.7294	-8.972	-3.5815	-0.7065	1.1837	0.1893
6.38	-0.9172	-9.793	-4.2189	-0.8775	1.148	0.2059
6.39	-1.0264	-10.6558	-5.0468	-1.1367	1.1259	0.2522
6.4	-0.865	-11.2087	-5.7546	-1.4044	1.0746	0.2814
6.41	-0.0439	-10.9643	-5.8027	-1.5571	1.0375	0.2904
6.42	0.9284	-10.1041	-5.2596	-1.5538	1.0061	0.3072
6.43	1.343	-8.9902	-4.7378	-1.4052	0.9753	0.3435
6.44	1.1307	-8.0289	-4.1848	-1.1829	0.9424	0.4167
6.45	0.5047	-7.6056	-3.9736	-0.9282	0.9066	0.4885
6.46	-0.1328	-7.6702	-3.8118	-0.6912	0.8857	0.5034
6.47	-0.3882	-7.8731	-3.7555	-0.5463	0.8728	0.4159
6.48	-0.3482	-8.0844	-4.1232	-0.5734	0.8696	0.2985
6.49	-0.3427	-8.16	-4.8456	-0.7572	0.8398	0.2597
6.5	-0.417	-8.3565	-5.4481	-0.9746	0.7915	0.2884
6.51	-0.3088	-8.5971	-5.5766	-1.1087	0.732	0.3157
6.52	-0.0718	-8.6398	-5.4794	-1.1186	0.7049	0.3179
6.53	0.1212	-8.5325	-5.3267	-1.04	0.7068	0.3086
6.54	0.1217	-8.3455	-5.3887	-0.9032	0.6948	0.3098
6.55	0.2826	-8.2477	-5.4484	-0.7276	0.6846	0.3258
6.56	0.3851	-8.214	-5.4418	-0.5568	0.6415	0.3461
6.57	0.4148	-8.1217	-5.5706	-0.3944	0.5934	0.3473
6.58	0.4494	-8.1097	-5.6478	-0.2522	0.5419	0.3084
6.59	0.4647	-8.2537	-5.7504	-0.1532	0.4938	0.2444
6.6	0.3592	-8.4513	-6.0002	-0.1071	0.4573	0.1921
6.61	0.1043	-8.6132	-6.1219	-0.1091	0.4127	0.1693
6.62	-0.0508	-8.76	-6.2646	-0.1496	0.3752	0.164
6.63	-0.0863	-8.8944	-6.373	-0.1953	0.3497	0.1696
6.64	-0.1774	-8.9328	-6.3915	-0.2286	0.3395	0.182
6.65	-0.2751	-8.9113	-6.4189	-0.2288	0.3423	0.187
6.66	-0.2808	-8.8601	-6.3823	-0.1905	0.3367	0.1904
6.67	-0.2696	-8.7626	-6.3034	-0.1285	0.3316	0.195
6.68	-0.2201	-8.6302	-6.2783	-0.0495	0.3318	0.1957
6.69	-0.0518	-8.4716	-6.2658	0.03	0.3311	0.1905
6.7	0.202	-8.3211	-6.161	0.0959	0.3307	0.1787
6.71	0.3899	-8.189	-6.0892	0.1515	0.321	0.1571
6.72	0.5231	-8.0838	-6.0314	0.2001	0.2925	0.1266
6.73	0.5727	-7.9503	-5.8717	0.2378	0.2574	0.0863
6.74	0.6376	-7.8476	-5.7082	0.2653	0.2183	0.0564
6.75	0.6627	-7.8102	-5.6054	0.2856	0.1899	0.0354
6.76	0.5721	-7.7878	-5.5294	0.3044	0.1584	0.0124
6.77	0.4533	-7.6701	-5.4245	0.3331	0.129	-0.021
6.78	0.1845	-7.3984	-5.1087	0.3758	0.0959	-0.0559
6.79	-0.113	-7.3987	-4.9623	0.4352	0.0619	-0.079
6.8	-0.4417	-7.362	-4.8953	0.4951	0.0577	-0.085
6.81	-0.6674	-7.3903	-4.9663	0.536	0.0687	-0.0861
6.82	-0.7825	-7.4819	-5.0165	0.5569	0.0843	-0.0872
6.83	-0.928	-7.5909	-4.9578	0.5638	0.0971	-0.0929
6.84	-1.0502	-7.7219	-5.0083	0.5511	0.1156	-0.1112
6.85	-1.0135	-7.8123	-5.0065	0.5302	0.1365	-0.1274
6.86	-1.0135	-7.8123	-5.0065	0.4954	0.1565	-0.1115
6.87	-0.9446	-8.0123	-5.0362	0.4414	0.1873	-0.0764
6.88	-0.8231	-8.1116	-5.2136	0.3732	0.205	-0.0289
6.89	-0.5857	-8.2496	-5.5524	0.2985	0.1991	0.0142
6.9	-0.2958	-8.2916	-5.882	0.2046	0.1914	0.0524
6.91	0.0024	-8.2469	-6.0593	0.1178	0.1851	0.0683
6.92	0.3485	-8.2326	-6.1268	0.061	0.1742	0.071
6.93	0.6272	-8.3757	-5.8886	0.0603	0.1865	0.0671
6.94	0.9542	-8.598	-5.6213	0.1144	0.1897	0.0728
6.95	1.2196	-8.8192	-5.4929	0.1865	0.1891	0.0794
6.96	1.4096	-8.914	-5.5219	0.2368	0.166	0.0757
6.97	1.4503	-8.9406	-5.5814	0.2385	0.1275	0.0374
6.98	1.3038	-8.986	-5.553	0.2152	0.0767	-0.021
6.99	0.9633	-8.9675	-5.4753	0.1589	0.0363	-0.0792
7	0.742	-8.8023	-5.4159	0.0937	0.0059	-0.1312
7.01	0.5917	-8.5934	-5.2633	0.0311	-0.0175	-0.1689
7.02	0.5456	-8.3084	-5.0853	0.0007	-0.0233	-0.1943
7.03	0.7628	-7.9735	-4.8997	0.0149	-0.0451	-0.2264
7.04	0.7775	-7.8346	-4.7464	0.0943	-0.0758	-0.2528
7.05	0.6046	-7.8265	-4.6963	0.2159	-0.1042	-0.2696
7.06	0.4573	-7.834	-4.6822	0.3644	-0.1364	-0.2913
7.07	0.1654	-7.8649	-4.4662	0.5186	-0.1546	-0.3115
7.08	0.0129	-7.9115	-4.1845	0.656	-0.1543	-0.3172
7.09	0.0592	-7.9972	-3.9156	0.7491	-0.1559	-0.3177
7.1	0.1368	-8.1537	-3.6951	0.8089	-0.1609	-0.3142
7.11	0.2819	-8.3445	-3.5882	0.8333	-0.1781	-0.3099
7.12	0.4663	-8.5863	-3.6206	0.8291	-0.1982	-0.31
7.13	0.612	-8.8531	-3.7095	0.8128	-0.2148	-0.3169
7.14	0.8713	-9.0228	-3.8238	0.7917	-0.2459	-0.33
7.15	0.9447	-9.1424	-3.8466	0.7831	-0.269	-0.3355
7.16	1.0164	-9.1457	-3.8413	0.788	-0.3089	-0.3392
7.17	0.9647	-9.1075	-3.7678	0.8178	-0.3528	-0.3462
7.18	0.8373	-9.0116	-3.6375	0.867	-0.3844	-0.363
7.19	0.6158	-8.8614	-3.4923	0.924	-0.411	-0.391
7.2	0.3376	-8.7225	-3.4544	0.9783	-0.4294	-0.4205
7.21	0.1798	-8.6302	-3.4828	1.0071	-0.4367	-0.4555
7.22	0.3121	-8.6361	-3.5006	1.0285	-0.4451	-0.4916
7.23	0.8103	-8.8047	-3.5781	1.0369	-0.4516	-0.5251
7.24	1.4758	-9.1524	-3.5535	1.0421	-0.4441	-0.5501
7.25	2.0065	-9.5805	-3.5229	1.054	-0.4432	-0.5494
7.26	2.2521	-9.9653	-3.5439	1.0524	-0.4548	-0.5379
7.27	2.259	-10.1928	-3.662	1.0161	-0.4853	-0.4901
7.28	2.0296	-10.3155	-3.7442	0.9487	-0.5364	-0.442
7.29	1.7615	-10.2722	-3.8221	0.8641	-0.5921	-0.4139
7.3	1.4553	-10.0197	-3.7854	0.7691	-0.6323	-0.4326
7.31	1.0399	-9.6872	-3.8485	0.6602	-0.6655	-0.4861
7.32	0.5704	-9.4415	-3.9156	0.5561	-0.6688	-0.529
7.33	0.3024	-9.2217	-3.9963	0.47	-0.6732	-0.5638
7.34	0.1791	-9.1115	-3.9792	0.4073	-0.6719	-0.5779
7.35	0.1417	-9.0239	-3.9302	0.3814	-0.6615	-0.5764
7.36	0.1127	-8.8773	-4.0337	0.3613	-0.6534	-0.5609
7.37	-0.0886	-8.7172	-4.0435	0.3488	-0.6318	-0.5233
7.38	-0.3145	-8.5318	-4.1539	0.3385	-0.6161	-0.4888
7.39	-0.3481	-8.2696	-4.1896	0.3187	-0.5986	-0.4791
7.4	-0.2633	-7.9679	-4.1088	0.3049	-0.5872	-0.4992
7.41	-0.1467	-7.7829	-3.9636	0.3081	-0.5699	-0.5154
7.42	0.077	-7.7119	-3.7931	0.3285	-0.5635	-0.5295
7.43	0.4357	-7.7874	-3.6698	0.3899	-0.5663	-0.53
7.44	0.8542	-8.0024	-3.6299	0.4683	-0.5866	-0.5046
7.45	0.9221	-8.242	-3.5728	0.558	-0.6008	-0.4478
7.46	0.8339	-8.4528	-3.5703	0.6184	-0.6155	-0.3729
7.47	0.6473	-8.6461	-3.5159	0.661	-0.6317	-0.289
7.48	0.5435	-8.732	-3.3876	0.6746	-0.6504	-0.2342
7.49	0.3743	-8.7796	-3.285	0.6635	-0.6819	-0.207
7.5	0.3818	-8.9558	-3.1903	0.651	-0.7273	-0.195
7.51	0.5333	-9.2606	-2.9982	0.6558	-0.7774	-0.191
7.52	0.8189	-9.5423	-2.734	0.6779	-0.8041	-0.1951
7.53	1.2106	-9.8505	-2.5572	0.7057	-0.8188	-0.1881
7.54	1.7343	-10.2956	-2.4138	0.7319	-0.8218	-0.1651
7.55	2.0525	-10.813	-2.2861	0.7536	-0.816	-0.1101
7.56	2.1012	-11.2585	-2.2184	0.7563	-0.7975	-0.0253
7.57	1.9244	-11.5433	-2.203	0.717	-0.7811	0.0725
7.58	1.4535	-11.565	-2.2478	0.6245	-0.766	0.1702
7.59	0.9103	-11.2952	-2.4187	0.4657	-0.7634	0.224
7.6	0.5216	-10.7376	-2.5758	0.279	-0.7685	0.1978
7.61	0.39	-10.0897	-2.551	0.1127	-0.7718	0.1053
7.62	0.4282	-9.4942	-2.3501	0.0125	-0.7635	-0.012
7.63	0.5448	-9.1207	-2.1092	0.1046	-0.698	-0.13
7.64	0.7672	-8.9379	-1.869	0.2753	-0.6598	-0.1469
7.65	1.1139	-8.8414	-1.5991	0.4741	-0.6364	-0.1505
7.66	1.5491	-8.8989	-1.4341	0.6267	-0.6351	-0.1276
7.67	2.0774	-9.1168	-1.4469	0.6896	-0.6518	-0.0879
7.68	2.3537	-9.3772	-1.5521	0.6486	-0.6612	-0.0172
7.69	1.9986	-9.6773	-1.6538	0.5349	-0.6704	0.0436
7.7	1.6426	-9.8717	-1.685	0.3756	-0.6616	0.0729
7.71	1.2426	-9.9204	-1.6213	0.2224	-0.6402	0.0672
7.72	1.0359	-9.7548	-1.4861	0.1102	-0.6346	0.045
7.73	1.1027	-9.5811	-1.3126	0.0703	-0.6214	0.0142
7.74	1.1939	-9.4605	-1.06	0.0893	-0.6196	-0.0382
7.75	1.3382	-9.3132	-0.9382	0.1527	-0.6256	-0.0908
7.76	1.4006	-9.2636	-0.9155	0.2347	-0.6194	-0.1235
7.77	1.3686	-9.337	-0.9581	0.3053	-0.6068	-0.136
7.78	1.3887	-9.3967	-1.0472	0.3523	-0.5817	-0.1259
7.79	1.3597	-9.3928	-1.0299	0.3693	-0.5443	-0.1094
7.8	1.2181	-9.3456	-0.9139	0.3579	-0.5219	-0.088
7.81	1.3986	-9.3287	-0.9609	0.3299	-0.5241	-0.0448
7.82	1.4154	-9.4517	-1.0872	0.3175	-0.4955	0.0017
7.83	1.2765	-9.5064	-0.9918	0.3246	-0.4853	0.0381
7.84	1.2019	-9.5172	-0.9903	0.3518	-0.4817	0.0481
7.85	1.1422	-9.6108	-0.9638	0.3896	-0.493	0.038
7.86	1.1295	-9.7722	-0.9513	0.4213	-0.5016	0.0153
7.87	1.0648	-9.8354	-0.9633	0.4343	-0.5155	-0.0116
7.88	1.0086	-9.8885	-1.0414	0.4328	-0.5195	-0.0382
7.89	0.8899	-9.8543	-0.9927	0.4247	-0.5266	-0.077
7.9	0.928	-9.8044	-0.8557	0.425	-0.5443	-0.1173
7.91	0.8999	-9.8538	-0.8006	0.4222	-0.5553	-0.1452
7.92	0.849	-9.921	-0.7945	0.4203	-0.5633	-0.1656
7.93	0.7987	-10.0199	-0.8487	0.4125	-0.5713	-0.1714
7.94	0.7518	-10.0886	-0.8653	0.3947	-0.5716	-0.1793
7.95	0.5958	-10.1595	-0.853	0.3663	-0.5588	-0.1926
7.96	0.3264	-10.2067	-0.9022	0.3211	-0.544	-0.1912
7.97	0.0352	-10.3419	-1.0228	0.2816	-0.5361	-0.1921
7.98	-0.2186	-10.4988	-1.0718	0.2442	-0.5222	-0.1961
7.99	-0.4585	-10.5701	-1.0994	0.2054	-0.5008	-0.2115
8	-0.6617	-10.547	-1.0916	0.1882	-0.4733	-0.2275
8.01	-0.6819	-10.4671	-1.0053	0.1947	-0.4536	-0.2416
8.02	-0.5532	-10.4252	-0.8503	0.2023	-0.4435	-0.237
8.03	-0.2751	-10.3856	-0.8423	0.1964	-0.4429	-0.2181
8.04	0.1476	-10.3865	-0.8619	0.1793	-0.4452	-0.1887
8.05	0.5642	-10.5097	-0.9146	0.1489	-0.4421	-0.1461
8.06	0.8969	-10.6913	-0.9094	0.1122	-0.4424	-0.0956
8.07	1.1036	-10.6982	-0.8487	0.0573	-0.4379	-0.0517
8.08	1.1987	-10.5833	-0.8677	-0.014	-0.4419	-0.0123
8.09	1.2348	-10.344	-1.1015	-0.0712	-0.4724	0.0119
8.1	1.1873	-9.9802	-1.3639	-0.0757	-0.5096	0.0194
8.11	0.9894	-9.4746	-1.3074	-0.0195	-0.5427	0.0127
8.12	0.6905	-8.9223	-1.0344	0.082	-0.5695	0.012
8.13	0.3644	-8.5917	-0.8015	0.2119	-0.5687	0.0175
8.14	0.0944	-8.5642	-0.6022	0.3289	-0.5483	0.0276
8.15	-0.0301	-8.7212	-0.4807	0.3818	-0.5289	0.0353
8.16	0.0105	-8.857	-0.4536	0.3609	-0.5203	0.0466
8.17	0.1521	-9.0642	-0.3902	0.268	-0.526	0.0641
8.18	0.2414	-9.4376	-0.4245	0.1324	-0.5174	0.0788
8.19	0.125	-9.8144	-0.4874	-0.0096	-0.4734	0.0856
8.2	0.0054	-10.0641	-0.3596	-0.1119	-0.4103	0.0743
8.21	0.0426	-10.267	-0.312	-0.1598	-0.3331	0.0583
8.22	-0.0328	-10.3783	-0.2463	-0.1758	-0.272	0.0377
8.23	-0.0586	-10.2653	-0.3024	-0.1669	-0.2335	0.0193
8.24	0.061	-10.0855	-0.4545	-0.1554	-0.2205	-0.0006
8.25	0.3331	-9.9662	-0.6945	-0.1329	-0.1949	-0.0086
8.26	0.6069	-10.1835	-0.736	-0.0963	-0.1955	0.0137
8.27	0.9449	-10.5744	-0.8826	-0.0576	-0.191	0.0632
8.28	1.1148	-10.7336	-0.9531	-0.0442	-0.2062	0.1153
8.29	1.1181	-10.483	-0.9152	-0.0529	-0.2267	0.1393
8.3	1.0095	-10.133	-0.7936	-0.0622	-0.2509	0.1441
8.31	0.9296	-10.1156	-0.6749	-0.0676	-0.2705	0.1419
8.32	0.8484	-10.1645	-0.6016	-0.0872	-0.2638	0.1296
8.33	0.7512	-10.1035	-0.4721	-0.1215	-0.2629	0.1075
8.34	0.7105	-10.0627	-0.5264	-0.1582	-0.266	0.0878
8.35	0.7681	-10.0789	-0.6194	-0.2028	-0.2821	0.0512
8.36	0.957	-9.8673	-0.6406	-0.2551	-0.3006	0.0042
8.37	1.1255	-9.4458	-0.6723	-0.3028	-0.306	-0.0535
8.38	1.2401	-9.0381	-0.6599	-0.3084	-0.3024	-0.1129
8.39	1.3176	-8.805	-0.548	-0.2487	-0.2883	-0.1571
8.4	1.3135	-8.7546	-0.4083	-0.1457	-0.2719	-0.1707
8.41	1.2254	-8.8024	-0.3499	-0.0236	-0.2524	-0.1542
8.42	1.0183	-8.9536	-0.3512	0.0854	-0.214	-0.123
8.43	0.772	-9.1715	-0.3746	0.1498	-0.1675	-0.0767
8.44	0.5781	-9.403	-0.4727	0.1755	-0.1215	-0.028
8.45	0.2574	-9.6095	-0.4476	0.1462	-0.0551	0.0076
8.46	-0.1004	-9.8122	-0.4603	0.0826	0.0217	0.0221
8.47	-0.3111	-10.0326	-0.5832	0.0027	0.1121	0.0041
8.48	0.0001	-10.4366	-0.8748	-0.0614	0.168	-0.0196
8.49	0.0001	-10.4366	-0.8748	-0.0923	0.1702	0.0175
8.5	-0.1459	-10.8444	-1.1046	-0.1052	0.2346	0.0577
8.51	-0.1459	-10.8444	-1.1046	-0.1114	0.2714	0.068
8.52	-0.0668	-10.3861	-0.5928	-0.1153	0.2868	0.0813
8.53	-0.1001	-10.3659	-0.7083	-0.1446	0.2954	0.1031
8.54	-0.015	-10.5563	-0.9362	-0.1875	0.2895	0.1289
8.55	0.1337	-10.66	-1.0889	-0.2309	0.2908	0.1332
8.56	0.3398	-10.5605	-1.1303	-0.2796	0.2922	0.1191
8.57	0.5026	-10.4351	-1.159	-0.3193	0.2835	0.0948
8.58	0.6046	-10.3025	-1.1921	-0.3493	0.2617	0.0915
8.59	0.6798	-10.1252	-1.2401	-0.3496	0.2354	0.1017
8.6	0.7095	-9.9261	-1.3421	-0.3356	0.2068	0.1115
8.61	0.6603	-9.7564	-1.4215	-0.3105	0.1816	0.1131
8.62	0.5683	-9.668	-1.5013	-0.2771	0.1652	0.1147
8.63	0.4404	-9.6535	-1.5793	-0.2447	0.1414	0.1271
8.64	0.2531	-9.6895	-1.5825	-0.2243	0.1181	0.1507
8.65	0.1205	-9.6824	-1.5282	-0.2244	0.0928	0.1663
8.66	-0.0369	-9.6436	-1.4939	-0.2434	0.0774	0.1652
8.67	-0.2273	-9.624	-1.4574	-0.2802	0.0685	0.1508
8.68	-0.4805	-9.6748	-1.4509	-0.3244	0.0705	0.1348
8.69	-0.7423	-9.7356	-1.4671	-0.3482	0.0845	0.1252
8.7	-0.8331	-9.7573	-1.4713	-0.3535	0.1021	0.1219
8.71	-0.8325	-9.7735	-1.4672	-0.3425	0.1243	0.1206
8.72	-0.7216	-9.7485	-1.4789	-0.3185	0.1506	0.1216
8.73	-0.5555	-9.7115	-1.5377	-0.301	0.177	0.1268
8.74	-0.3644	-9.6552	-1.6181	-0.2931	0.1928	0.1417
8.75	-0.154	-9.6003	-1.716	-0.2863	0.1894	0.1547
8.76	0.0824	-9.6107	-1.7624	-0.2668	0.1756	0.1652
8.77	0.4862	-9.6979	-1.8255	-0.2329	0.1516	0.1732
8.78	1.051	-9.8057	-1.9818	-0.1914	0.134	0.1822
8.79	1.5218	-9.8598	-2.1288	-0.1454	0.1087	0.238
8.8	1.7855	-9.9736	-2.0474	-0.0903	0.0831	0.3182
8.81	1.8561	-10.0271	-1.8741	-0.0375	0.0634	0.405
8.82	1.7918	-9.9069	-1.8615	-0.023	0.0464	0.4697
8.83	1.5759	-9.683	-1.989	-0.0695	0.011	0.484
8.84	1.2925	-9.4643	-2.1646	-0.1585	-0.0261	0.4594
8.85	0.9887	-9.296	-2.274	-0.2586	-0.0634	0.4114
8.86	0.7561	-9.1268	-2.3182	-0.337	-0.0889	0.3479
8.87	0.6463	-8.9301	-2.3562	-0.3794	-0.1084	0.2761
8.88	0.7273	-8.6924	-2.4105	-0.3856	-0.1088	0.1939
8.89	0.9468	-8.5021	-2.4527	-0.3552	-0.1007	0.1184
8.9	0.9961	-8.4332	-2.338	-0.271	-0.0775	0.0825
8.91	0.8108	-8.3595	-2.0294	-0.1419	-0.0374	0.0843
8.92	0.4826	-8.2885	-1.7936	0.0128	0.0107	0.1057
8.93	0.1157	-8.3701	-1.7131	0.161	0.0636	0.1327
8.94	-0.1566	-8.717	-1.7296	0.2901	0.1167	0.1625
8.95	-0.3338	-9.1791	-1.9033	0.3664	0.1641	0.1947
8.96	-0.4973	-9.5783	-2.1384	0.369	0.2166	0.2277
8.97	-0.4976	-9.7334	-2.3221	0.2998	0.2709	0.2378
8.98	-0.3653	-9.6667	-2.3329	0.1678	0.3247	0.2335
8.99	-0.2246	-9.5527	-2.1158	0.041	0.3729	0.2266
9	-0.0948	-9.4548	-1.884	-0.0315	0.4092	0.2204
9.01	-0.0249	-9.3508	-1.7552	-0.0235	0.4294	0.2078
9.02	0.0208	-9.3087	-1.7338	0.0504	0.4398	0.1783
9.03	-0.0497	-9.3597	-1.765	0.1517	0.4557	0.1433
9.04	-0.1085	-9.4517	-1.8463	0.2367	0.4888	0.102
9.05	-0.1412	-9.6724	-1.9926	0.2791	0.5098	0.06
9.06	-0.1761	-9.9632	-2.0993	0.2693	0.5343	0.032
9.07	-0.2048	-10.1839	-2.1704	0.2129	0.5524	0.0146
9.08	-0.197	-10.287	-2.1928	0.133	0.5687	0.0001
9.09	-0.1519	-10.2825	-2.1727	0.0519	0.5648	-0.0074
9.1	-0.0628	-10.2476	-2.1066	0.0084	0.5597	-0.0046
9.11	0.1181	-10.157	-2.0365	0.0036	0.5418	0.0029
9.12	0.3464	-10.0094	-2.0034	0.0309	0.5116	0.009
9.13	0.5134	-9.8702	-2.0402	0.0743	0.4782	0.0145
9.14	0.5982	-9.7762	-2.0713	0.1221	0.4365	0.0093
9.15	0.5787	-9.7479	-2.0853	0.1548	0.3979	0.0068
9.16	0.506	-9.7532	-2.0871	0.1644	0.3571	-0.0063
9.17	0.4495	-9.7945	-2.0951	0.1542	0.3225	-0.0171
9.18	0.3897	-9.8553	-2.0521	0.1276	0.2974	-0.0289
9.19	0.3442	-9.8387	-1.9506	0.096	0.281	-0.0229
9.2	0.2973	-9.7636	-1.8955	0.0647	0.2605	-0.0086
9.21	0.264	-9.6602	-1.7831	0.0518	0.2508	0.0046
9.22	0.2339	-9.5468	-1.5429	0.07	0.2589	0.0157
9.23	0.2093	-9.4834	-1.3956	0.1111	0.2673	0.0222
9.24	0.085	-9.4308	-1.3983	0.1517	0.2653	0.0358
9.25	-0.1873	-9.4223	-1.4872	0.168	0.2603	0.0545
9.26	-0.4245	-9.4451	-1.4974	0.1605	0.2639	0.0644
9.27	-0.5424	-9.4568	-1.4368	0.136	0.2821	0.0723
9.28	-0.5355	-9.4764	-1.4488	0.0916	0.3024	0.0585
9.29	-0.4659	-9.5233	-1.5747	0.0432	0.3204	0.0308
9.3	-0.2454	-9.5261	-1.7142	-0.0405	0.3401	-0.0487
9.31	0.0956	-9.5387	-1.8559	-0.0405	0.3401	-0.0487
9.32	0.4702	-9.5383	-1.9415	-0.0596	0.326	-0.0619
9.33	0.8859	-9.4521	-2.0257	-0.0625	0.315	-0.0758
9.34	1.1751	-9.3436	-1.9787	-0.0512	0.2989	-0.0858
9.35	1.2984	-9.3003	-1.9192	-0.0038	0.2338	-0.1028
9.36	1.2381	-9.3153	-1.9025	0.0226	0.1996	-0.1069
9.37	0.9608	-9.4216	-1.931	0.0413	0.1706	-0.1033
9.38	0.702	-9.6063	-1.9406	0.0471	0.1668	-0.0975
9.39	0.5658	-9.8093	-1.806	0.053	0.1512	-0.0985
9.4	0.5471	-10.0284	-1.6246	0.0331	0.1237	-0.1021
9.41	0.3413	-10.2629	-1.5609	-0.0296	0.0982	-0.1111
9.42	0.2297	-10.3335	-1.6922	-0.1262	0.0772	-0.1477
9.43	0.2149	-10.1471	-1.7942	-0.2329	0.0706	-0.197
9.44	0.1596	-9.9166	-1.8814	-0.2837	0.0813	-0.2307
9.45	0.1301	-9.7364	-1.8688	-0.2547	0.0892	-0.252
9.46	0.2353	-9.5799	-1.7026	-0.1474	0.097	-0.2593
9.47	0.4825	-9.4499	-1.5132	-0.0124	0.0962	-0.2483
9.48	0.864	-9.4262	-1.4355	0.1105	0.087	-0.2197
9.49	1.1987	-9.5718	-1.5087	0.181	0.0704	-0.1828
9.5	1.3773	-9.8062	-1.6234	0.1697	0.0549	-0.1503
9.51	1.4975	-10.0504	-1.7578	0.0918	0.0318	-0.1112
9.52	1.5733	-10.2536	-1.9006	-0.02	-0.0011	-0.0658
9.53	1.5365	-10.3371	-1.9709	-0.1232	-0.0327	-0.0395
9.54	1.443	-10.2532	-1.9941	-0.1982	-0.0581	-0.0418
9.55	1.3411	-9.983	-1.955	-0.2271	-0.1035	-0.0635
9.56	1.3011	-9.5946	-1.9878	-0.2234	-0.1406	-0.0935
9.57	1.2257	-9.1758	-1.9622	-0.196	-0.159	-0.143
9.58	1.1464	-8.7198	-1.8934	-0.144	-0.1954	-0.1925
9.59	0.9471	-8.5391	-1.9957	-0.0775	-0.2173	-0.2195
9.6	0.845	-8.6984	-2.1182	-0.0066	-0.2603	-0.2334
9.61	1.0598	-9.0032	-2.0684	0.0536	-0.321	-0.2207
9.62	1.1499	-9.2575	-2.017	0.0575	-0.3157	-0.2236
9.63	0.7537	-9.2582	-1.9586	0.0076	-0.2745	-0.2616
9.64	0.45	-9.069	-2.0576	-0.0521	-0.2247	-0.3012
9.65	0.0256	-8.9347	-2.1095	-0.0568	-0.1813	-0.3388
9.66	-0.2053	-8.9007	-1.9917	0.0111	-0.1473	-0.3633
9.67	-0.2814	-9.0329	-1.8366	0.1182	-0.1025	-0.3847
9.68	-0.042	-9.2452	-1.6811	0.2109	-0.0883	-0.3932
9.69	0.3385	-9.5369	-1.694	0.2443	-0.0857	-0.3968
9.7	0.7996	-9.8786	-1.814	0.196	-0.1172	-0.3701
9.71	1.1557	-10.244	-2.072	0.0912	-0.1451	-0.3187
9.72	1.3751	-10.483	-2.2148	-0.0262	-0.1806	-0.2575
9.73	1.4589	-10.5353	-2.2311	-0.1093	-0.2103	-0.2039
9.74	1.4535	-10.4244	-2.0699	-0.1273	-0.2363	-0.1553
9.75	1.3048	-10.2569	-1.8293	-0.0832	-0.2512	-0.124
9.76	1.0357	-10.0921	-1.6093	-0.0002	-0.2501	-0.1083
9.77	0.7386	-9.8808	-1.3514	0.0791	-0.244	-0.1078
9.78	0.3983	-9.8054	-1.241	0.1184	-0.2369	-0.111
9.79	-0.053	-9.8137	-1.2447	0.1021	-0.2366	-0.1234
9.8	-0.4528	-9.8254	-1.1965	0.049	-0.2403	-0.1508
9.81	-0.6356	-9.8419	-1.0285	-0.0287	-0.2493	-0.1922
9.82	-0.6251	-9.8428	-0.9705	-0.0959	-0.2479	-0.2412
9.83	-0.5757	-9.8402	-0.9233	-0.1257	-0.2433	-0.275
9.84	-0.5821	-9.8482	-0.8211	-0.1116	-0.2232	-0.2877
9.85	-0.5134	-9.869	-0.7087	-0.0493	-0.2109	-0.2842
9.86	-0.2784	-9.8116	-0.5547	0.0279	-0.2005	-0.2755
9.87	-0.0009	-9.6577	-0.4648	0.1085	-0.1958	-0.2447
9.88	0.1991	-9.6089	-0.4441	0.1775	-0.1912	-0.1973
9.89	0.3114	-9.6033	-0.5487	0.2176	-0.1907	-0.1375
9.9	0.4079	-9.6412	-0.7393	0.2258	-0.189	-0.0886
9.91	0.5369	-9.6324	-0.8249	0.2329	-0.1889	-0.0416
9.92	0.4844	-9.6712	-0.7796	0.248	-0.1933	0.0092
9.93	0.346	-9.72	-0.7321	0.2678	-0.1949	0.0295
9.94	0.429	-9.6764	-0.787	0.2811	-0.1693	0.0392
9.95	0.4001	-9.7043	-0.7648	0.2958	-0.1455	0.0482
9.96	0.104	-9.888	-0.7016	0.3159	-0.1016	0.0556
9.97	-0.254	-10.169	-0.7742	0.3133	-0.0473	0.0542
9.98	-0.5645	-10.4259	-0.8925	0.2771	0.0154	0.045
9.99	-0.81	-10.578	-0.9812	0.1944	0.0909	0.0281
10	-0.9422	-10.5896	-1.0063	0.081	0.1557	0.002
10.01	-0.9098	-10.4468	-1.0489	-0.0451	0.2218	-0.0302
10.02	-0.7341	-10.2521	-1.1141	-0.1446	0.2827	-0.05
10.03	-0.4936	-10.1544	-1.097	-0.189	0.3314	-0.0467
10.04	-0.2382	-10.1376	-1.1487	-0.186	0.3611	-0.0179
10.05	0.1901	-10.1678	-1.2973	-0.1515	0.3902	0.0291
10.06	0.6722	-10.3237	-1.4518	-0.12	0.4029	0.099
10.07	1.2365	-10.5036	-1.741	-0.1247	0.4042	0.1887
10.08	1.67	-10.5884	-2.0698	-0.1269	0.4094	0.2963
10.09	1.8495	-10.7664	-2.1312	-0.1085	0.4128	0.3884
10.1	1.9015	-10.9039	-1.9668	-0.0997	0.4005	0.4345
10.11	1.8772	-10.777	-1.8077	-0.1174	0.365	0.4278
10.12	1.7355	-10.4513	-1.8625	-0.1567	0.3371	0.3898
10.13	1.468	-10.051	-1.8433	-0.2077	0.3108	0.3411
10.14	1.0302	-9.8065	-1.8801	-0.2379	0.3074	0.3043
10.15	0.5171	-9.7683	-1.9034	-0.2485	0.3289	0.2638
10.16	0.0842	-9.6832	-1.8189	-0.2476	0.3796	0.2079
10.17	-0.2576	-9.4827	-1.6871	-0.2507	0.4556	0.1423
10.18	-0.6812	-8.9272	-1.4063	-0.2567	0.5344	0.0762
10.19	-0.6812	-8.9272	-1.4063	-0.2623	0.5985	0.03
10.2	-0.6355	-8.735	-1.4295	-0.2703	0.6555	-0.0028
10.21	-0.6355	-8.735	-1.4295	-0.2822	0.6884	-0.0099
10.22	0.0733	-9.3826	-1.7951	-0.2856	0.6862	0.0046
10.23	0.5953	-9.8179	-2.0918	-0.2991	0.6645	0.0412
10.24	1.2118	-10.0876	-2.3539	-0.3356	0.6233	0.0842
10.25	1.8327	-10.1881	-2.2915	-0.367	0.5763	0.1326
10.26	2.4496	-10.1604	-2.0542	-0.3683	0.505	0.1685
10.27	2.9265	-10.1264	-1.5055	-0.2812	0.4446	0.2108
10.28	3.0622	-10.2418	-0.8658	-0.1219	0.4041	0.2619
10.29	2.8906	-10.5031	-0.4399	0.0654	0.3785	0.3319
10.3	2.1935	-10.8432	-0.1346	0.184	0.3727	0.4378
10.31	2.1935	-10.8432	-0.1346	0.1591	0.3666	0.5226
10.32	0.8943	-10.657	-0.4383	-0.0191	0.3715	0.5464
10.33	0.4188	-10.4225	-0.7016	-0.2852	0.3826	0.5184
10.34	0.0829	-10.0629	-0.7885	-0.5415	0.4108	0.464
10.35	-0.0036	-9.6459	-0.7892	-0.6784	0.4288	0.395
10.36	-0.073	-9.2677	-0.7489	-0.6502	0.4507	0.3486
10.37	-0.0506	-8.9296	-0.7849	-0.4973	0.466	0.306
10.38	0.1611	-8.6039	-0.9016	-0.2882	0.476	0.2607
10.39	0.3291	-8.4819	-1.0848	-0.1065	0.4839	0.2038
10.4	0.4193	-8.5691	-1.2747	0.0118	0.489	0.1562
10.41	0.5767	-8.7964	-1.4233	0.0449	0.479	0.1333
10.42	0.8709	-9.0528	-1.4329	0.0229	0.4679	0.1221
10.43	1.2597	-9.2337	-1.3664	-0.0197	0.4382	0.1087
10.44	1.6665	-9.4247	-1.2539	-0.0355	0.4083	0.1041
10.45	1.9082	-9.539	-1.2272	-0.027	0.365	0.1156
10.46	1.842	-9.5664	-1.1539	0.0139	0.3441	0.1447
10.47	1.6183	-9.5323	-1.0296	0.0641	0.3211	0.1696
10.48	1.3886	-9.3994	-1.2203	0.1024	0.2749	0.1762
10.49	1.2109	-9.1559	-1.3758	0.1117	0.2541	0.1538
10.5	1.0192	-8.8874	-1.349	0.1055	0.236	0.1291
10.51	0.8008	-8.7635	-1.2639	0.1075	0.2157	0.1118
10.52	0.5606	-8.7822	-1.2145	0.1433	0.1984	0.0912
10.53	0.2519	-8.88	-1.2554	0.2001	0.184	0.0591
10.54	-0.1489	-9.1745	-1.4266	0.2555	0.1787	0.0286
10.55	-0.4699	-9.563	-1.5985	0.2848	0.1956	0.0067
10.56	-0.6443	-9.9554	-1.7373	0.2748	0.215	-0.0101
10.57	-0.7038	-10.3263	-1.8074	0.2261	0.2333	-0.0087
10.58	-0.6413	-10.5235	-1.8215	0.1388	0.2582	0.0075
10.59	-0.4191	-10.4316	-1.7558	0.0197	0.2834	0.0234
10.6	-0.1651	-10.2716	-1.7385	-0.0976	0.3	0.0425
10.61	0.1689	-10.0821	-1.6623	-0.1661	0.3125	0.0574
10.62	0.4778	-9.8751	-1.5903	-0.1843	0.3231	0.0642
10.63	0.7347	-9.7356	-1.7116	-0.1653	0.3226	0.0656
10.64	1.0006	-9.7482	-1.9461	-0.126	0.31	0.0618
10.65	1.3111	-9.8673	-2.1325	-0.078	0.3001	0.0562
10.66	1.5637	-10.1239	-2.3213	-0.0367	0.2804	0.0529
10.67	1.6944	-10.5271	-2.5269	-0.0193	0.2628	0.0514
10.68	1.7737	-10.8384	-2.7099	-0.0505	0.2372	0.0504
10.69	1.6277	-10.967	-2.7923	-0.1172	0.2067	0.0597
10.7	1.3196	-10.8512	-2.7541	-0.2137	0.1847	0.0711
10.71	1.1099	-10.425	-2.632	-0.3083	0.1731	0.0706
10.72	0.9407	-9.7813	-2.4078	-0.3844	0.1749	0.0547
10.73	0.8766	-9.2768	-2.1448	-0.4124	0.1806	0.0218
10.74	0.8764	-9.0666	-1.8837	-0.3749	0.187	-0.0252
10.75	0.8998	-9.177	-1.7816	-0.2784	0.1904	-0.0917
10.76	0.9238	-9.5029	-1.9228	-0.1696	0.1965	-0.1578
10.77	0.9789	-9.9006	-2.1719	-0.0982	0.2063	-0.2192
10.78	1.1064	-10.1926	-2.3586	-0.0918	0.2159	-0.2712
10.79	1.2155	-10.2813	-2.5326	-0.1624	0.2228	-0.3134
10.8	1.3516	-10.1544	-2.6399	-0.2804	0.215	-0.3499
10.81	1.4554	-9.9045	-2.5657	-0.4013	0.2147	-0.3771
10.82	1.5825	-9.5783	-2.4026	-0.471	0.2143	-0.3976
10.83	1.6694	-9.2705	-2.2581	-0.4602	0.2166	-0.418
10.84	1.7349	-8.975	-2.1567	-0.3763	0.2232	-0.4259
10.85	1.6761	-8.7856	-2.1477	-0.2476	0.2281	-0.4474
10.86	1.5564	-8.7573	-2.2302	-0.1052	0.2443	-0.4623
10.87	1.4454	-8.8441	-2.2514	0.0206	0.2657	-0.4729
10.88	1.3558	-9.0928	-2.261	0.1052	0.2792	-0.4813
10.89	1.3459	-9.4499	-2.3004	0.1391	0.2947	-0.484
10.9	1.441	-9.7514	-2.3333	0.1163	0.3034	-0.4897
10.91	1.4584	-9.9872	-2.3474	0.0468	0.301	-0.4814
10.92	1.432	-10.1015	-2.321	-0.0527	0.2988	-0.4696
10.93	1.4241	-10.0713	-2.3903	-0.1609	0.2871	-0.4592
10.94	1.3803	-9.9953	-2.4824	-0.2524	0.2696	-0.4493
10.95	1.3241	-9.8336	-2.5579	-0.3095	0.2452	-0.4505
10.96	1.22	-9.56	-2.7052	-0.3304	0.2336	-0.4777
10.97	1.0561	-9.236	-2.9129	-0.3211	0.2289	-0.5223
10.98	0.9994	-8.9206	-3.0275	-0.2773	0.2283	-0.5749
10.99	1.0805	-8.7312	-3.0138	-0.1943	0.2164	-0.6119
11	1.2801	-8.6966	-3.0145	-0.087	0.2134	-0.6274
11.01	1.5512	-8.7314	-3.0899	0.0818	0.1895	-0.5887
11.02	1.8463	-8.7733	-3.1004	0.0818	0.1895	-0.5887
11.03	2.0744	-8.7702	-3.0929	0.1133	0.133	-0.4926
11.04	2.0443	-8.7867	-3.099	0.0919	0.0828	-0.4326
11.05	1.7782	-8.8089	-3.0933	0.0731	0.0511	-0.4039
11.06	1.4647	-8.696	-3.0335	0.0689	0.0301	-0.4172
11.07	1.2581	-8.3808	-2.9685	0.1079	0.016	-0.4609
11.08	1.1472	-8.1642	-2.7481	0.1966	-0.0035	-0.5135
11.09	1.189	-8.0596	-2.4848	0.3207	-0.0278	-0.5651
11.1	1.342	-8.0243	-2.2678	0.4393	-0.0631	-0.6116
11.11	1.6393	-8.0952	-2.1586	0.5305	-0.107	-0.6409
11.12	2.0326	-8.3033	-2.0726	0.5781	-0.1462	-0.6557
11.13	2.4093	-8.6193	-1.9812	0.569	-0.1734	-0.6641
11.14	2.7006	-8.8887	-1.9987	0.5233	-0.1992	-0.6521
11.15	2.8927	-9.0762	-2.0449	0.4609	-0.2357	-0.6309
11.16	2.9772	-9.1509	-2.0928	0.4108	-0.2883	-0.5999
11.17	2.9174	-9.1604	-2.078	0.3905	-0.3178	-0.5669
11.18	2.7154	-9.1455	-2.1008	0.4092	-0.3475	-0.564
11.19	2.7015	-9.1126	-2.114	0.4593	-0.388	-0.5664
11.2	2.7843	-9.0365	-2.0297	0.5206	-0.4358	-0.5715
11.21	2.8116	-8.9962	-1.9614	0.5654	-0.4734	-0.578
11.22	2.8545	-9.0873	-1.9202	0.5821	-0.4997	-0.5794
11.23	2.875	-9.2545	-1.8866	0.566	-0.5023	-0.5833
11.24	2.9243	-9.4548	-1.9165	0.5224	-0.4839	-0.5962
11.25	3.0602	-9.6442	-1.8594	0.4671	-0.4619	-0.6155
11.26	3.2147	-9.7146	-1.7098	0.3945	-0.4309	-0.6345
11.27	3.2928	-9.6608	-1.6027	0.3353	-0.404	-0.6487
11.28	3.2201	-9.5569	-1.6138	0.2952	-0.3707	-0.6595
11.29	3.0099	-9.4442	-1.6303	0.2785	-0.3161	-0.6452
11.3	2.744	-9.398	-1.7101	0.2977	-0.2692	-0.6152
11.31	2.5675	-9.4144	-1.7143	0.3381	-0.2215	-0.5774
11.32	2.5343	-9.4015	-1.5843	0.3876	-0.1771	-0.5391
11.33	2.7282	-9.3426	-1.4166	0.4089	-0.1311	-0.5182
11.34	3.0695	-9.2843	-1.3366	0.3894	-0.1174	-0.5132
11.35	3.4537	-9.2044	-1.2976	0.3279	-0.1359	-0.5097
11.36	3.8157	-9.225	-1.4181	0.2366	-0.1544	-0.5208
11.37	4.2604	-9.342	-1.602	0.1489	-0.1679	-0.5455
11.38	4.6957	-9.4416	-1.7666	0.0829	-0.1835	-0.5785
11.39	4.9579	-9.5002	-1.9623	0.0642	-0.203	-0.6036
11.4	4.9091	-9.4911	-2.1381	0.0875	-0.2164	-0.624
11.41	4.6317	-9.2714	-2.1561	0.1528	-0.2321	-0.6468
11.42	4.2718	-8.941	-2.0462	0.256	-0.2575	-0.6806
11.43	3.8693	-8.6211	-1.8905	0.3773	-0.2785	-0.7022
11.44	3.3924	-8.5107	-1.7936	0.4965	-0.2703	-0.6883
11.45	2.9755	-8.65	-1.6376	0.5859	-0.2361	-0.6423
11.46	2.7282	-8.8172	-1.3544	0.6225	-0.1779	-0.5862
11.47	2.6675	-8.9493	-1.1055	0.5815	-0.1138	-0.5318
11.48	2.7246	-9.042	-1.0505	0.4687	-0.0633	-0.4782
11.49	2.8617	-9.1575	-1.1135	0.3111	-0.0285	-0.4276
11.5	3.1323	-9.2148	-1.2339	0.1417	-0.0265	-0.3877
11.51	3.4249	-9.1186	-1.4469	0.0032	-0.0469	-0.3537
11.52	3.6411	-8.891	-1.6559	-0.0721	-0.084	-0.3307
11.53	4.0238	-8.5098	-1.6975	-0.0552	-0.1354	-0.3234
11.54	4.5722	-8.2525	-1.5498	0.0501	-0.1654	-0.3146
11.55	5.098	-8.2108	-1.253	0.192	-0.1918	-0.2904
11.56	5.3666	-8.2422	-1.1076	0.3131	-0.2244	-0.2403
11.57	5.2713	-8.361	-1.1494	0.3863	-0.2593	-0.1653
11.58	4.9352	-8.6069	-1.3	0.4047	-0.2894	-0.1012
11.59	4.4933	-8.8679	-1.363	0.3822	-0.3193	-0.0522
11.6	4.0442	-9.0531	-1.3595	0.3335	-0.3404	-0.0074
11.61	3.6563	-9.1815	-1.3288	0.2941	-0.3362	0.0452
11.62	3.433	-9.2522	-1.2017	0.291	-0.3156	0.0986
11.63	3.4038	-9.3047	-0.9714	0.3208	-0.2754	0.1454
11.64	3.4504	-9.3649	-0.7506	0.3556	-0.2336	0.184
11.65	3.5816	-9.4163	-0.6806	0.3488	-0.2222	0.2135
11.66	3.7579	-9.4578	-0.8502	0.2975	-0.218	0.2321
11.67	3.9515	-9.4481	-1.0757	0.2207	-0.2309	0.2309
11.68	4.2275	-9.444	-1.1927	0.1483	-0.2518	0.2195
11.69	4.5126	-9.3765	-1.2302	0.1051	-0.282	0.2169
11.7	4.6033	-9.1767	-1.1966	0.1129	-0.3163	0.2332
11.71	4.546	-8.9572	-1.0323	0.1584	-0.3314	0.2464
11.72	4.5706	-8.8078	-0.8171	0.2154	-0.3259	0.2518
11.73	4.5295	-8.7032	-0.7113	0.2506	-0.3191	0.2538
11.74	4.4573	-8.8012	-0.7934	0.2351	-0.3026	0.266
11.75	4.3899	-8.9861	-0.9542	0.1815	-0.3063	0.2995
11.76	4.2594	-9.067	-1.2023	0.1095	-0.3177	0.3425
11.77	4.065	-9.0272	-1.3274	0.0536	-0.3436	0.3857
11.78	3.8743	-8.8989	-1.3247	0.0382	-0.3748	0.4181
11.79	3.7949	-8.7623	-1.2315	0.0664	-0.394	0.4455
11.8	3.8211	-8.6138	-1.1087	0.1204	-0.4064	0.4661
11.81	3.7752	-8.4408	-1.0114	0.1822	-0.4107	0.4853
11.82	3.6621	-8.2897	-0.9608	0.2206	-0.3994	0.5033
11.83	3.5457	-8.1942	-0.9122	0.249	-0.3899	0.5196
11.84	3.1485	-8.3751	-0.6115	0.2673	-0.3869	0.5504
11.85	3.0099	-8.7206	-0.4753	0.2848	-0.3824	0.594
11.86	2.9394	-8.9833	-0.3425	0.2948	-0.3713	0.64
11.87	2.9394	-8.9833	-0.3425	0.2628	-0.3597	0.6784
11.88	2.8996	-9.2438	-0.3481	0.1832	-0.3608	0.6886
11.89	3.0505	-9.1508	-0.5373	0.0609	-0.3843	0.6689
11.9	3.0084	-9.0828	-0.5859	-0.0556	-0.4182	0.6377
11.91	2.9896	-9.2844	-0.5898	-0.1041	-0.4707	0.6293
11.92	2.9409	-9.5176	-0.4606	-0.0623	-0.4998	0.6495
11.93	2.9087	-9.5918	-0.2424	0.0354	-0.5098	0.6774
11.94	2.884	-9.599	-0.1777	0.1323	-0.5177	0.703
11.95	2.8919	-9.562	-0.2531	0.1858	-0.518	0.73
11.96	3.1419	-9.5585	-0.3497	0.2003	-0.5183	0.7492
11.97	3.3094	-9.6163	-0.5108	0.2009	-0.534	0.7762
11.98	3.3343	-9.6968	-0.5842	0.2043	-0.5414	0.7859
11.99	3.1558	-9.8462	-0.7237	0.2044	-0.5648	0.7821
12	2.8329	-10.09	-0.888	0.213	-0.589	0.7857
12.01	2.4515	-10.3582	-1.0466	0.2284	-0.6145	0.7985
12.02	2.114	-10.5358	-1.2441	0.2267	-0.6439	0.8046
12.03	1.8747	-10.5915	-1.2888	0.2168	-0.6689	0.8009
12.04	1.63	-10.5301	-1.2531	0.1822	-0.7008	0.794
12.05	1.3125	-10.5343	-1.161	0.1481	-0.7392	0.7916
12.06	1.0813	-10.5508	-0.8914	0.1425	-0.7419	0.7967
12.07	1.0895	-10.5707	-0.7618	0.1444	-0.7445	0.7962
12.08	0.944	-10.5277	-0.6741	0.1288	-0.7307	0.807
12.09	0.8093	-10.578	-0.6137	0.0914	-0.7061	0.8194
12.1	0.8508	-10.6523	-0.5848	0.0352	-0.6616	0.8254
12.11	1.0309	-10.5605	-0.5724	-0.0493	-0.6279	0.8157
12.12	1.1848	-10.344	-0.653	-0.1491	-0.6129	0.7998
12.13	1.4355	-10.2909	-0.8616	-0.2555	-0.6148	0.7842
12.14	1.7443	-10.0474	-1.0204	-0.347	-0.6213	0.7524
12.15	1.8143	-9.6427	-1.1872	-0.4104	-0.6388	0.7002
12.16	1.6785	-9.3385	-1.3998	-0.4301	-0.6628	0.6347
12.17	1.3748	-9.0631	-1.5516	-0.3985	-0.6828	0.5732
12.18	0.9476	-8.8814	-1.6583	-0.3101	-0.7096	0.5161
12.19	0.5271	-8.7486	-1.7208	-0.1869	-0.7228	0.4631
12.2	0.2829	-8.5275	-1.7771	-0.0833	-0.7256	0.4106
12.21	0.1728	-8.3981	-1.7819	-0.0093	-0.7182	0.3559
12.22	0.0878	-8.3894	-1.7013	0.0207	-0.6965	0.3239
12.23	0.2789	-8.3776	-1.5585	0.0062	-0.6278	0.2966
12.24	0.6698	-8.8286	-1.5011	-0.018	-0.5538	0.2598
12.25	0.7008	-9.4803	-1.4442	-0.0172	-0.4827	0.2107
12.26	0.1806	-10.0782	-1.3131	0.0078	-0.4084	0.1619
12.27	-0.2078	-10.6293	-1.2671	0.0447	-0.3484	0.0985
12.28	-0.2035	-11.0505	-1.1622	0.053	-0.2889	0.0134
12.29	0.2087	-11.356	-1.1347	-0.0071	-0.2576	-0.0703
12.3	0.5571	-11.5187	-1.0309	-0.1398	-0.2174	-0.1129
12.31	0.9623	-11.5114	-0.9656	-0.3083	-0.1646	-0.1057
12.32	1.2819	-11.3576	-1.0186	-0.4696	-0.1336	-0.0663
12.33	1.5906	-10.8173	-1.0366	-0.5904	-0.1145	-0.0121
12.34	1.8756	-10.1207	-1.0691	-0.6548	-0.1174	0.0303
12.35	2.0056	-9.5113	-1.1512	-0.6471	-0.1221	0.0517
12.36	2.014	-9.041	-1.2707	-0.5632	-0.1355	0.0608
12.37	1.8194	-8.7566	-1.2566	-0.3962	-0.1412	0.0787
12.38	1.5143	-8.6572	-1.1117	-0.1782	-0.1524	0.102
12.39	1.1843	-8.757	-0.8954	0.0484	-0.1504	0.1208
12.4	0.8064	-9.0651	-0.6728	0.221	-0.1321	0.1466
12.41	0.3644	-9.5978	-0.4665	0.2947	-0.0788	0.1952
12.42	0.0462	-10.0581	-0.1876	0.2498	0.0205	0.2365
12.43	-0.1263	-10.2845	0.001	0.0947	0.1524	0.2459
12.44	-0.3385	-10.4066	-0.2495	-0.1748	0.277	0.2393
12.45	-0.6614	-10.494	-0.6902	-0.4932	0.3892	0.2439
12.46	-0.7817	-10.5713	-1.0027	-0.7494	0.4954	0.2624
12.47	-0.5024	-10.4905	-1.2176	-0.8664	0.5798	0.2997
12.48	-0.1605	-10.0362	-1.3648	-0.8445	0.6394	0.3448
12.49	0.1076	-9.4248	-1.6232	-0.7438	0.676	0.3823
12.5	0.3776	-8.7816	-1.7307	-0.5956	0.7012	0.402
12.51	0.6196	-8.3103	-1.6625	-0.4194	0.7037	0.3901
12.52	0.7616	-8.1816	-1.4344	-0.2257	0.6941	0.3567
12.53	0.7309	-8.3885	-1.3655	-0.0597	0.6743	0.3051
12.54	0.6218	-8.7928	-1.3827	0.062	0.6522	0.2535
12.55	0.5935	-9.2455	-1.3803	0.1158	0.6343	0.2099
12.56	0.7069	-9.5874	-1.3523	0.105	0.6132	0.1481
12.57	1.0381	-9.8195	-1.3582	0.043	0.6063	0.0583
12.58	1.4067	-10.0031	-1.3913	-0.0349	0.5769	-0.0444
12.59	1.6886	-10.2136	-1.4541	-0.1025	0.5236	-0.1259
12.6	1.8553	-10.3416	-1.5395	-0.1217	0.4662	-0.1778
12.61	2.051	-10.3239	-1.6574	-0.0941	0.4119	-0.2131
12.62	2.3498	-10.1303	-1.7702	-0.0345	0.3554	-0.2371
12.63	2.4646	-9.8625	-1.8077	0.0345	0.3048	-0.2555
12.64	2.2905	-9.6378	-1.7746	0.0896	0.2589	-0.2607
12.65	2.0672	-9.4712	-1.8027	0.1227	0.2149	-0.2682
12.66	1.8264	-9.3901	-1.9249	0.1341	0.1739	-0.2744
12.67	1.6373	-9.3934	-1.9222	0.1372	0.1573	-0.2611
12.68	1.4717	-9.4722	-1.8421	0.1447	0.1455	-0.2218
12.69	1.2333	-9.5958	-1.6965	0.1547	0.1466	-0.1677
12.7	0.891	-9.7094	-1.5182	0.1532	0.1607	-0.0493
12.71	0.5854	-9.8167	-1.4004	0.1172	0.1962	-0.0278
12.72	0.4762	-9.8792	-1.3345	0.1172	0.1962	-0.0278
12.73	0.3716	-9.9097	-1.336	-0.0125	0.2669	-0.0343
12.74	0.1304	-9.921	-1.3791	-0.0125	0.2669	-0.0343
12.75	-0.0644	-9.8681	-1.4199	-0.1315	0.3488	-0.0508
12.76	-0.1253	-9.7127	-1.4175	-0.1663	0.3964	-0.0751
12.77	-0.0565	-9.5188	-1.4353	-0.1663	0.3964	-0.0751
12.78	0.1611	-9.2861	-1.4929	-0.1867	0.4901	-0.1511
12.79	0.3704	-9.1159	-1.6189	-0.1867	0.4901	-0.1511
12.8	0.456	-9.0443	-1.7082	-0.1342	0.549	-0.175
12.81	0.5152	-9.0387	-1.7699	-0.0951	0.5453	-0.165
12.82	0.4871	-9.0687	-1.7884	-0.0578	0.5311	-0.1786
12.83	0.5559	-9.0888	-1.6981	-0.0394	0.5211	-0.2057
12.84	0.5412	-9.2049	-1.6761	-0.0394	0.5211	-0.2057
12.85	0.468	-9.3932	-1.7927	-0.0553	0.5275	-0.2233
12.86	0.5495	-9.59	-1.9809	-0.0759	0.5451	-0.238
12.87	0.9052	-9.7756	-2.2272	-0.1006	0.5474	-0.245
12.88	1.3764	-9.9366	-2.473	-0.1065	0.5097	-0.2429
12.89	1.7359	-10.0061	-2.7796	-0.1103	0.4528	-0.23
12.9	2.0608	-9.8793	-3.0268	-0.097	0.3672	-0.1981
12.91	2.3126	-9.6262	-3.1549	-0.072	0.2845	-0.1546
12.92	2.269	-9.3372	-3.1819	-0.0278	0.2126	-0.0999
12.93	2.0705	-9.0783	-3.12	0.0325	0.1431	-0.0418
12.94	1.7789	-8.911	-3.0759	0.0855	0.0913	0.0064
12.95	1.5315	-8.7831	-3.0657	0.1171	0.0431	0.045
12.96	1.3349	-8.7207	-3.2219	0.1136	0.0261	0.0649
12.97	1.2074	-8.7675	-3.4627	0.1023	0.0072	0.0628
12.98	1.1626	-8.8692	-3.705	0.0997	-0.0174	0.046
12.99	1.1346	-8.919	-3.7586	0.121	-0.0327	0.0205
13	0.9458	-8.8192	-3.62	0.1573	-0.0388	-0.016
13.01	0.6908	-8.5799	-3.3644	0.2053	-0.0481	-0.0599
13.02	0.5137	-8.3764	-2.9967	0.2613	-0.0545	-0.0771
13.03	0.3061	-8.3402	-2.6454	0.3221	-0.0466	-0.0718
13.04	0.2499	-8.3827	-2.3521	0.3964	-0.0315	-0.0372
13.05	0.3024	-8.6878	-2.1713	0.4861	-0.0075	0.0136
13.06	0.3443	-9.2642	-1.9843	0.5736	0.0082	0.065
13.07	0.4495	-9.885	-1.9004	0.632	0.0277	0.1109
13.08	0.5008	-10.5743	-1.9126	0.6349	0.041	0.1662
13.09	0.6111	-11.3024	-1.9529	0.5766	0.0589	0.2307
13.1	0.7762	-11.9687	-1.8741	0.4531	0.076	0.3075
13.11	0.923	-12.3823	-1.6024	0.2641	0.0783	0.3697
13.12	1.0666	-12.2723	-1.3752	0.0226	0.0606	0.4147
13.13	1.1562	-11.73	-1.2579	-0.2057	0.0371	0.4342
13.14	1.0667	-11.0434	-1.2251	-0.3474	0.0245	0.4335
13.15	0.919	-10.4313	-1.2753	-0.3663	0.0166	0.4175
13.16	0.7595	-9.9724	-1.2774	-0.2705	0.0351	0.4012
13.17	0.5162	-9.6589	-1.3122	-0.1247	0.071	0.3946
13.18	0.2848	-9.5133	-1.4295	0.0264	0.1042	0.3833
13.19	0.2853	-9.5684	-1.5808	0.1232	0.1302	0.3608
13.2	0.4666	-9.7202	-1.7749	0.1331	0.1555	0.3216
13.21	0.6803	-9.8828	-1.9879	0.0679	0.1753	0.2881
13.22	0.8078	-10.0503	-2.1316	-0.0357	0.181	0.2722
13.23	0.754	-10.1135	-2.1507	-0.1271	0.186	0.2663
13.24	0.6785	-9.9862	-2.1414	-0.1734	0.1804	0.254
13.25	0.6782	-9.7262	-2.0994	-0.1644	0.174	0.2403
13.26	0.763	-9.4382	-2.0515	-0.1007	0.1585	0.2429
13.27	0.7446	-9.2602	-2.0256	-0.0149	0.1561	0.2425
13.28	0.6687	-9.0888	-1.9382	0.0602	0.1811	0.2333
13.29	0.4288	-8.9863	-1.8269	0.0857	0.2005	0.2128
13.3	0.2517	-9.0027	-1.805	0.0705	0.1961	0.1985
13.31	0.1199	-9.1974	-1.8837	0.0205	0.1977	0.2044
13.32	0.0268	-9.4045	-1.9736	-0.0455	0.1959	0.201
13.33	0.0153	-9.4394	-2.0602	-0.1197	0.1952	0.1905
13.34	0.03	-9.3619	-2.0719	-0.1511	0.1896	0.1707
13.35	0.1813	-9.3291	-1.949	-0.1523	0.1732	0.1581
13.36	0.4501	-9.2999	-1.823	-0.1364	0.1356	0.1604
13.37	0.733	-9.216	-1.7937	-0.1206	0.0913	0.1759
13.38	0.9617	-9.1225	-1.8054	-0.1051	0.0568	0.1827
13.39	1.0763	-9.041	-1.7894	-0.0816	0.0308	0.1691
13.4	1.1359	-9.033	-1.7982	-0.0438	0.0171	0.1418
13.41	1.0321	-9.1118	-1.757	-0.0017	0.0054	0.1039
13.42	0.7622	-9.2251	-1.7277	0.0414	-0.0026	0.0645
13.43	0.4118	-9.3325	-1.766	0.0694	-0.0018	0.0184
13.44	0.16	-9.4502	-1.8071	0.0891	0.0048	-0.0317
13.45	-0.0262	-9.5653	-1.8156	0.0906	0.0138	-0.0806
13.46	-0.1918	-9.6151	-1.8318	0.0761	0.0172	-0.1169
13.47	-0.2977	-9.6259	-1.8601	0.0618	0.0194	-0.1341
13.48	-0.2702	-9.6447	-1.8468	0.0559	0.0238	-0.1316
13.49	-0.1211	-9.7009	-1.7815	0.0643	0.0396	-0.1232
13.5	0.0441	-9.734	-1.6634	0.0946	0.0485	-0.1027
13.51	0.226	-9.7665	-1.5131	0.1355	0.0592	-0.0802
13.52	0.4068	-9.8528	-1.3201	0.1721	0.0702	-0.0578
13.53	0.4226	-10.0079	-1.1709	0.1949	0.0941	-0.0364
13.54	0.2949	-10.1508	-1.0976	0.1844	0.1216	-0.0171
13.55	0.1479	-10.2055	-1.1376	0.1453	0.1574	0.0197
13.56	-0.0763	-10.2374	-1.1551	0.1025	0.1857	0.0463
13.57	-0.2646	-10.2476	-1.1022	0.0574	0.2186	0.0788
13.58	-0.7819	-10.0976	-0.9743	0.0192	0.2562	0.1222
13.59	-0.8818	-9.9445	-0.8886	-0.0136	0.289	0.1605
13.6	-0.8514	-9.7539	-0.8175	-0.0418	0.3304	0.1956
13.61	-0.8514	-9.7539	-0.8175	-0.0551	0.3741	0.2301
13.62	-0.5758	-9.7597	-0.7673	-0.0493	0.4172	0.2614
13.63	-0.5285	-9.8105	-0.8202	-0.024	0.4574	0.3023
13.64	-0.4314	-9.8059	-0.8734	0.0063	0.5048	0.3374
13.65	-0.1891	-9.8591	-1.035	0.0429	0.5391	0.3643
13.66	-0.1891	-9.8591	-1.035	0.0969	0.5501	0.4183
13.67	-0.0688	-9.7735	-1.0932	0.1208	0.5795	0.46
13.68	-0.0442	-9.6806	-1.1565	0.1173	0.5889	0.4909
13.69	-0.1981	-10.0044	-1.4539	0.077	0.5846	0.5436
13.7	-0.1489	-10.5244	-1.7528	0.0067	0.5578	0.6216
13.71	-0.1489	-10.5244	-1.7528	-0.0484	0.5132	0.6928
13.72	1.1701	-11.2868	-1.4556	-0.0729	0.4845	0.7282
13.73	1.3692	-10.7772	-1.2506	-0.0942	0.4734	0.7219
13.74	1.2921	-10.0456	-1.1536	-0.1341	0.4484	0.7048
13.75	0.8523	-9.8032	-1.3902	-0.1745	0.3885	0.7052
13.76	0.4949	-9.8257	-1.7313	-0.2008	0.3536	0.6813
13.77	0.3677	-9.8876	-2.1525	-0.21	0.3117	0.6193
13.78	0.1907	-9.8879	-2.3221	-0.221	0.3063	0.549
13.79	-0.0453	-9.8011	-2.2562	-0.2436	0.3368	0.4968
13.8	0.0084	-9.6739	-2.0086	-0.262	0.3681	0.4633
13.81	0.3123	-9.4701	-1.7937	-0.2754	0.3781	0.4471
13.82	0.6187	-9.2353	-1.6848	-0.2815	0.3687	0.4323
13.83	0.6397	-8.9935	-1.5876	-0.259	0.3494	0.4226
13.84	0.4323	-8.8083	-1.3301	-0.2023	0.3448	0.3932
13.85	0.1978	-8.733	-1.0615	-0.1165	0.342	0.3561
13.86	-0.1304	-8.6637	-0.8808	-0.0312	0.347	0.3133
13.87	-0.4696	-8.6559	-0.9308	0.0149	0.3339	0.2711
13.88	-0.6893	-8.7886	-1.1443	-0.0005	0.3213	0.2301
13.89	-0.7624	-9.168	-1.3704	-0.0753	0.3142	0.1937
13.9	-0.8064	-9.6144	-1.5258	-0.1603	0.3339	0.1584
13.91	-0.8665	-9.9027	-1.6129	-0.2258	0.3387	0.1199
13.92	-0.8784	-10.0158	-1.6508	-0.2488	0.3398	0.0814
13.93	-0.7717	-10.0473	-1.7642	-0.2394	0.3483	0.0677
13.94	-0.5926	-10.0698	-1.8592	-0.2108	0.3665	0.0693
13.95	-0.3063	-10.0112	-1.8893	-0.1739	0.3892	0.0642
13.96	-0.0061	-9.9472	-1.8967	-0.1457	0.3899	0.0427
13.97	0.1518	-9.9805	-2.0095	-0.1375	0.3843	0.0213
13.98	0.1704	-10.0211	-2.1598	-0.1547	0.3651	-0.0042
13.99	0.1654	-10.0497	-2.2413	-0.1818	0.3427	-0.0311
14	0.1136	-10.0573	-2.2244	-0.2033	0.3245	-0.054
14.01	0.0411	-10.0746	-2.1743	-0.2104	0.3068	-0.0753
14.02	-0.1274	-10.1063	-2.1538	-0.1962	0.2893	-0.0948
14.03	-0.2896	-10.1508	-2.1604	-0.1756	0.2761	-0.1202
14.04	-0.4008	-10.201	-2.1337	-0.1612	0.2631	-0.1479
14.05	-0.4951	-10.2626	-2.1123	-0.1602	0.2516	-0.1687
14.06	-0.6404	-10.2601	-2.128	-0.1946	0.2538	-0.1729
14.07	-0.7862	-10.1616	-2.1276	-0.2484	0.2662	-0.1678
14.08	-0.9421	-9.9908	-2.1483	-0.3124	0.2729	-0.148
14.09	-0.9963	-9.7893	-2.1039	-0.3516	0.2829	-0.1382
14.1	-0.9674	-9.5927	-2.0056	-0.3513	0.2945	-0.1332
14.11	-0.9104	-9.4133	-1.9136	-0.3062	0.3076	-0.1261
14.12	-0.8575	-9.228	-1.8242	-0.2464	0.3248	-0.1145
14.13	-0.7777	-9.0637	-1.7999	-0.1979	0.3411	-0.1086
14.14	-0.698	-8.952	-1.8571	-0.1687	0.3576	-0.1112
14.15	-0.5639	-8.8562	-1.9575	-0.1716	0.3694	-0.1138
14.16	-0.4441	-8.8081	-2.0798	-0.1892	0.3759	-0.1254
14.17	-0.2685	-8.7724	-2.1757	-0.204	0.3772	-0.1392
14.18	-0.0554	-8.7507	-2.262	-0.2099	0.3766	-0.1609
14.19	0.1491	-8.7143	-2.3123	-0.212	0.3797	-0.1807
14.2	0.347	-8.6717	-2.2299	-0.2036	0.3883	-0.2061
14.21	0.4395	-8.6572	-2.1493	-0.1847	0.391	-0.2301
14.22	0.3709	-8.6322	-2.2274	-0.1761	0.3617	-0.2376
14.23	0.3153	-8.6266	-2.235	-0.1811	0.3041	-0.2385
14.24	0.4645	-8.6969	-2.0651	-0.1948	0.2622	-0.2475
14.25	0.6879	-8.7005	-1.5946	-0.188	0.2545	-0.2929
14.26	0.8322	-8.8271	-1.3059	-0.144	0.2428	-0.3671
14.27	0.6861	-9.1178	-1.401	-0.0754	0.2165	-0.415
14.28	0.3604	-9.4773	-1.5479	-0.0112	0.18	-0.4327
14.29	0.2917	-9.7629	-1.5417	0.0413	0.183	-0.4401
14.3	0.3404	-9.8801	-1.48	0.0758	0.1957	-0.454
14.31	0.4846	-9.9512	-1.5159	0.0825	0.1778	-0.4451
14.32	0.5211	-10.1018	-1.6271	0.0759	0.1484	-0.3978
14.33	0.4795	-10.1765	-1.7046	0.0791	0.1213	-0.3682
14.34	0.493	-10.1702	-1.7509	0.1198	0.0881	-0.3598
14.35	0.4627	-10.2428	-1.7617	0.1902	0.0476	-0.3519
14.36	0.5364	-10.2631	-1.6336	0.2824	0.0131	-0.341
14.37	0.6941	-10.2563	-1.4352	0.3722	-0.0142	-0.3388
14.38	0.7789	-10.3118	-1.2341	0.4542	-0.0572	-0.3074
14.39	0.76	-10.4439	-1.1421	0.4542	-0.0572	-0.3074
14.4	0.7347	-10.587	-1.2501	0.4192	-0.0644	-0.2831
14.41	0.6403	-10.581	-1.2437	0.3527	-0.062	-0.2687
14.42	0.5077	-10.5693	-1.3364	0.1943	-0.0779	-0.2687
14.43	0.313	-10.6116	-1.6318	0.1374	-0.0895	-0.2634
14.44	0.2062	-10.6056	-1.8167	0.1149	-0.1024	-0.2555
14.45	0.3757	-10.5552	-1.9142	0.1149	-0.1024	-0.2555
14.46	0.6788	-10.3249	-1.8754	0.11	-0.1008	-0.227
14.47	0.8096	-10.0585	-1.9418	0.1166	-0.0956	-0.2053
14.48	0.8354	-9.8393	-2.0086	0.1361	-0.1035	-0.1784
14.49	0.8195	-9.619	-1.9238	0.1723	-0.1165	-0.1436
14.5	0.748	-9.3797	-1.8645	0.2182	-0.1271	-0.1092
14.51	0.5749	-9.253	-1.8128	0.2708	-0.1413	-0.0704
14.52	0.3322	-9.225	-1.7596	0.3185	-0.1489	-0.0442
14.53	0.1251	-9.2247	-1.7133	0.3451	-0.1445	-0.0378
14.54	-0.024	-9.3089	-1.7196	0.3407	-0.1429	-0.0451
14.55	-0.0415	-9.4794	-1.8417	0.2908	-0.1404	-0.0569
14.56	0.0087	-9.5739	-1.9941	0.2119	-0.1425	-0.0595
14.57	0.1747	-9.6183	-2.0969	0.1209	-0.148	-0.0646
14.58	0.484	-9.5859	-2.066	0.0498	-0.1604	-0.0661
14.59	0.9004	-9.5871	-1.9377	0.0196	-0.193	-0.0642
14.6	1.3854	-9.642	-1.8185	0.0181	-0.2317	-0.0579
14.61	1.8727	-9.7894	-1.7576	0.0342	-0.2829	-0.0369
14.62	2.2422	-9.9547	-1.7996	0.0467	-0.3397	-0.0021
14.63	2.4003	-10.1462	-1.9069	0.0465	-0.3874	0.0378
14.64	2.3711	-10.3336	-1.9861	0.0324	-0.42	0.0517
14.65	2.1986	-10.4746	-2.0578	0.0032	-0.4388	0.0352
14.66	1.8195	-10.5653	-2.2361	-0.0441	-0.4493	0.0013
14.67	1.2756	-10.4754	-2.3949	-0.1033	-0.4335	-0.0449
14.68	0.7618	-10.2106	-2.4321	-0.1514	-0.4065	-0.0946
14.69	0.3608	-9.9785	-2.4583	-0.1697	-0.3706	-0.1508
14.7	0.2209	-9.7812	-2.5037	-0.1583	-0.3323	-0.2115
14.71	0.126	-9.5672	-2.5678	-0.1253	-0.2979	-0.2633
14.72	0.0815	-9.3441	-2.5836	-0.0734	-0.2696	-0.3028
14.73	0.1473	-9.1839	-2.6174	-0.015	-0.24	-0.3484
14.74	0.297	-9.1081	-2.554	0.0428	-0.2172	-0.3989
14.75	0.499	-9.0847	-2.4327	0.0894	-0.195	-0.4552
14.76	0.7561	-9.1665	-2.3489	0.1169	-0.1747	-0.4972
14.77	0.9531	-9.3364	-2.2836	0.1216	-0.1686	-0.5376
14.78	1.0789	-9.4481	-2.2734	0.0892	-0.1614	-0.5856
14.79	1.017	-9.5494	-2.3748	0.0409	-0.1584	-0.6244
14.8	0.8319	-9.7134	-2.5022	-0.0014	-0.1548	-0.6703
14.81	0.6903	-9.7734	-2.5227	-0.0374	-0.1518	-0.7186
14.82	0.551	-9.6448	-2.4808	-0.0544	-0.1439	-0.7611
14.83	0.3668	-9.484	-2.4478	-0.0407	-0.1232	-0.7762
14.84	0.1603	-9.4187	-2.4075	0.004	-0.0937	-0.7626
14.85	-0.0063	-9.4223	-2.3411	0.0661	-0.0443	-0.726
14.86	-0.1074	-9.5019	-2.3159	0.1001	0.0199	-0.672
14.87	-0.1644	-9.554	-2.4521	0.0858	0.092	-0.6106
14.88	-0.1967	-9.5386	-2.6519	0.0228	0.1581	-0.5393
14.89	-0.151	-9.3776	-2.8188	-0.0609	0.2118	-0.4587
14.9	-0.1067	-9.0679	-2.921	-0.1262	0.2451	-0.386
14.91	0.0426	-8.6891	-2.8844	-0.1392	0.2608	-0.3102
14.92	0.1561	-8.2684	-2.7785	-0.0889	0.2749	-0.2367
14.93	0.2881	-7.9491	-2.7094	0.0141	0.2771	-0.1541
14.94	0.5177	-7.8839	-2.6368	0.1528	0.2613	-0.0652
14.95	0.8566	-7.9602	-2.5209	0.2811	0.2289	0.0139
14.96	1.2742	-8.0327	-2.4352	0.3486	0.1871	0.0581
14.97	1.633	-8.1722	-2.4372	0.3489	0.1157	0.0724
14.98	1.984	-8.4734	-2.4318	0.2965	0.0261	0.0648
14.99	2.231	-8.9804	-2.4691	0.2258	-0.074	0.0519
15	2.4405	-9.5303	-2.4408	0.165	-0.1801	0.0255
15.01	2.5296	-10.0172	-2.3763	0.1299	-0.2721	-0.007
15.02	2.5801	-10.3236	-2.2012	0.1238	-0.3394	-0.0425
15.03	2.4199	-10.3942	-2.0754	0.1387	-0.39	-0.0782
15.04	2.2127	-10.2506	-2.0239	0.1701	-0.433	-0.1037
15.05	2.0023	-10.0247	-1.9795	0.222	-0.4751	-0.1207
15.06	1.771	-9.8153	-1.8899	0.285	-0.5098	-0.126
15.07	1.6276	-9.714	-1.8045	0.3475	-0.5358	-0.1219
15.08	1.5592	-9.7113	-1.7407	0.3991	-0.5487	-0.1205
15.09	1.4863	-9.7995	-1.7224	0.4121	-0.5523	-0.1117
15.1	1.4149	-9.9087	-1.7091	0.3875	-0.5427	-0.0955
15.11	1.3342	-9.9793	-1.7361	0.3249	-0.5156	-0.0797
15.12	1.291	-10.0038	-1.7455	0.2532	-0.4763	-0.073
15.13	1.294	-9.9129	-1.6544	0.1981	-0.4385	-0.0773
15.14	1.3249	-9.7042	-1.4795	0.1789	-0.4059	-0.0771
15.15	1.3926	-9.4517	-1.2867	0.2099	-0.3739	-0.082
15.16	1.6087	-9.2486	-1.0991	0.2788	-0.3404	-0.0773
15.17	1.8911	-9.1443	-0.8372	0.3694	-0.2983	-0.0517
15.18	2.1794	-9.1557	-0.5973	0.4552	-0.2554	0.0128
15.19	2.4253	-9.4238	-0.5089	0.5193	-0.2022	0.1326
15.2	2.379	-9.7674	-0.4777	0.5106	-0.1624	0.2731
15.21	2.2497	-9.7394	-0.5322	0.4408	-0.1103	0.4209
15.22	1.7416	-9.9541	-0.58	0.2994	-0.0442	0.491
15.23	1.6017	-9.6922	-0.8367	0.1096	-0.0092	0.4819
15.24	1.6017	-9.6922	-0.8367	-0.0825	0.015	0.4292
15.25	1.6905	-9.8571	-1.0639	-0.2286	0.0006	0.3705
15.26	1.8932	-9.8351	-1.0484	-0.3041	0.0452	0.2999
15.27	2.1026	-9.6958	-1.0995	-0.3108	0.0648	0.2248
15.28	2.16	-9.5127	-1.1673	-0.2618	0.1031	0.1625
15.29	2.16	-9.5127	-1.1673	-0.1778	0.139	0.0987
15.3	1.98	-9.1223	-1.1115	-0.0793	0.17	0.0501
15.31	1.7527	-9.0679	-1.0976	0.0178	0.1926	0.0117
15.32	1.5321	-9.1806	-1.1966	0.0943	0.2239	-0.0087
15.33	1.3207	-9.3212	-1.2768	0.1479	0.2696	-0.0067
15.34	1.3207	-9.3212	-1.2768	0.1821	0.3069	-0.0076
15.35	1.2344	-9.5252	-1.2476	0.205	0.3568	-0.0213
15.36	1.2867	-9.5498	-1.2103	0.2125	0.394	-0.0391
15.37	1.4917	-9.4864	-1.1493	0.2078	0.4271	-0.0553
15.38	1.8676	-9.311	-1.1374	0.1843	0.4421	-0.075
15.39	2.1943	-9.1733	-1.1431	0.1446	0.4361	-0.0981
15.4	2.4063	-9.22	-1.2383	0.1105	0.4133	-0.1094
15.41	2.4838	-9.3986	-1.2786	0.1167	0.3784	-0.1011
15.42	2.5379	-9.6168	-1.2867	0.157	0.3384	-0.081
15.43	2.6411	-9.7253	-1.2638	0.2128	0.2787	-0.0597
15.44	2.7343	-9.8062	-1.2028	0.2584	0.2195	-0.0269
15.45	2.7807	-9.8126	-1.124	0.2584	0.1581	0.0065
15.46	2.7861	-9.7182	-1.1682	0.2045	0.0944	0.0314
15.47	2.8918	-9.5849	-1.2336	0.1135	0.0352	0.0433
15.48	3.035	-9.4398	-1.1658	0.0296	-0.0387	0.0397
15.49	3.1819	-9.3	-1.0902	-0.0151	-0.1101	0.0319
15.5	3.3298	-9.1981	-0.9693	-0.0049	-0.19	0.019
15.51	3.5445	-9.165	-0.9374	0.0679	-0.2777	0.0075
15.52	3.3445	-9.2871	-0.9164	0.1894	-0.3835	0.0199
15.53	3.0551	-9.3048	-0.8556	0.3175	-0.4535	0.0271
15.54	2.7731	-9.3579	-0.9013	0.412	-0.5098	0.0246
15.55	2.4354	-9.4406	-0.9106	0.4514	-0.5506	0.0223
15.56	1.9939	-9.5121	-0.9019	0.4408	-0.5652	0.0189
15.57	1.5783	-9.5317	-0.8491	0.4041	-0.5582	0.0114
15.58	1.1827	-9.4557	-0.7414	0.3651	-0.5322	-0.0135
15.59	0.8707	-9.3782	-0.5286	0.3606	-0.505	-0.0505
15.6	0.6699	-9.4574	-0.2649	0.3876	-0.4654	-0.0908
15.61	0.7224	-9.8612	-0.2152	0.4218	-0.4303	-0.118
15.62	0.9722	-10.4558	-0.3508	0.4389	-0.4014	-0.1341
15.63	1.4298	-10.9684	-0.6099	0.3945	-0.3813	-0.1351
15.64	1.9731	-11.3503	-0.9367	0.2765	-0.3926	-0.143
15.65	2.4051	-11.5256	-1.2121	0.1178	-0.4255	-0.1553
15.66	2.6742	-11.4213	-1.3752	-0.0489	-0.4827	-0.1582
15.67	2.6892	-11.1101	-1.3499	-0.1554	-0.5624	-0.1545
15.68	2.4695	-10.684	-1.2106	-0.1809	-0.6345	-0.1514
15.69	2.1062	-10.3167	-1.0994	-0.137	-0.6764	-0.1532
15.7	1.7791	-10.0931	-1.0585	-0.0549	-0.694	-0.1717
15.71	1.4734	-10.0615	-1.1995	0.0139	-0.6978	-0.2048
15.72	1.2182	-10.3281	-1.5007	0.0179	-0.701	-0.224
15.73	1.0902	-10.6531	-1.8075	-0.059	-0.7196	-0.2289
15.74	1.0871	-10.7668	-2.0444	-0.223	-0.7552	-0.2225
15.75	1.2578	-10.7142	-2.1546	-0.4306	-0.7917	-0.1981
15.76	1.45	-10.4381	-2.1719	-0.6156	-0.8305	-0.1624
15.77	1.6688	-9.8399	-2.0985	-0.7452	-0.8807	-0.1252
15.78	1.7615	-9.1419	-1.9731	-0.7897	-0.9349	-0.0803
15.79	1.8487	-8.4467	-1.7462	-0.7348	-0.9791	-0.0253
15.8	1.8844	-7.5722	-1.1821	-0.6026	-0.9828	0.0147
15.81	1.5819	-6.973	-1.0947	-0.4389	-1.0222	0.0574
15.82	0.9782	-7.1142	-1.0956	-0.2603	-1.0509	0.1208
15.83	0.6786	-7.6196	-0.9029	-0.0702	-1.0781	0.1768
15.84	0.6371	-8.1957	-0.616	0.1003	-1.0741	0.1945
15.85	-0.0358	-8.652	-0.3951	0.1699	-1.0695	0.1985
15.86	0.0848	-10.0037	-0.6443	0.1642	-1.0904	0.2155
15.87	0.6609	-11.1213	-1.4547	0.0267	-1.0423	0.2526
15.88	1.1665	-11.5348	-0.9633	-0.1772	-0.9539	0.2864
15.89	1.0666	-11.577	-0.8975	-0.3651	-0.9111	0.3205
15.9	0.3691	-11.2667	-0.6752	-0.483	-0.7759	0.3437
15.91	-0.4076	-10.5403	-0.6639	-0.4841	-0.6487	0.3409
15.92	-0.9152	-9.8989	-0.4503	-0.3701	-0.5369	0.3199
15.93	-1.0896	-9.7851	-0.3551	-0.1817	-0.4487	0.282
15.94	-1.1322	-9.9631	-0.5652	-0.011	-0.3291	0.2437
15.95	-0.9509	-10.3043	-1.0471	0.0718	-0.1978	0.2174
15.96	-0.325	-10.7252	-1.3147	0.0476	-0.0854	0.2075
15.97	0.5357	-11.04	-1.3099	-0.0481	-0.0498	0.2124
15.98	1.504	-11.2767	-1.2736	-0.1826	-0.0681	0.2251
15.99	2.3239	-11.2973	-1.2516	-0.3208	-0.1053	0.238
16	2.8557	-11.1228	-1.1469	-0.4028	-0.1381	0.2312
16.01	2.9745	-10.8686	-1.0117	-0.4062	-0.1716	0.1916
16.02	2.7918	-10.5304	-0.9461	-0.3372	-0.2024	0.1337
16.03	2.449	-10.0898	-0.8187	-0.246	-0.2283	0.0817
16.04	2.0031	-9.6099	-0.8018	-0.1724	-0.2405	0.0394
16.05	1.5969	-9.2286	-0.9073	-0.1416	-0.2382	0.0116
16.06	1.2653	-8.9684	-0.9984	-0.1425	-0.2137	-0.0128
16.07	1.0335	-8.7918	-1.0875	-0.1491	-0.1949	-0.0401
16.08	0.9922	-8.6178	-1.1003	-0.1437	-0.1754	-0.0665
16.09	1.1052	-8.425	-1.089	-0.0803	-0.1408	-0.1072
16.1	1.2191	-8.3172	-1.0519	-0.0299	-0.1236	-0.1145
16.11	1.2816	-8.2426	-1.0561	0.0194	-0.1063	-0.1163
16.12	1.2966	-8.1996	-1.1166	0.0194	-0.1063	-0.1163
16.13	1.2671	-8.1245	-1.1458	0.0792	-0.0761	-0.137
16.14	1.1807	-8.1371	-1.1779	0.0792	-0.0761	-0.137
16.15	1.1553	-8.1938	-1.2396	0.0993	-0.0577	-0.155
16.16	1.0826	-8.1927	-1.1745	0.1113	-0.0375	-0.1616
16.17	1.0078	-8.1725	-1.1758	0.1394	-0.0027	-0.1625
16.18	0.827	-8.3144	-1.2507	0.1974	0.042	-0.1471
16.19	0.6242	-8.5597	-1.2578	0.289	0.101	-0.1236
16.2	0.4954	-8.7868	-1.1581	0.3847	0.1648	-0.1066
16.21	0.4064	-8.9472	-1.1292	0.4548	0.2361	-0.1027
16.22	0.318	-9.0302	-1.1617	0.4548	0.2361	-0.1027
16.23	0.255	-9.1736	-1.1849	0.5119	0.3825	-0.1317
16.24	0.2723	-9.4186	-1.1196	0.5212	0.4393	-0.1675
16.25	0.3813	-9.706	-0.9325	0.5231	0.4795	-0.2011
16.26	0.4507	-10.1102	-0.7473	0.497	0.5029	-0.2228
16.27	0.4671	-10.5061	-0.6497	0.428	0.4986	-0.2328
16.28	0.4413	-10.7445	-0.6313	0.335	0.503	-0.2544
16.29	0.5538	-10.8326	-0.6506	0.2376	0.5039	-0.2805
16.3	0.7559	-10.7957	-0.7019	0.1859	0.4819	-0.2718
16.31	0.9854	-10.7758	-0.5908	0.1867	0.466	-0.2446
16.32	1.2456	-10.8737	-0.4464	0.2142	0.4458	-0.1983
16.33	1.4972	-10.9985	-0.4834	0.2533	0.4269	-0.1461
16.34	1.7293	-11.046	-0.6439	0.2707	0.4018	-0.0986
16.35	1.9352	-11.0538	-0.8268	0.2539	0.3749	-0.0619
16.36	1.9592	-10.966	-0.9426	0.2026	0.3518	-0.0395
16.37	1.8045	-10.7874	-1.0714	0.1383	0.3239	-0.019
16.38	1.6148	-10.6974	-1.2587	0.0846	0.3034	0.0088
16.39	1.4215	-10.688	-1.3869	0.0567	0.286	0.0452
16.4	1.3403	-10.6717	-1.4072	0.0525	0.267	0.0791
16.41	1.3237	-10.5389	-1.3387	0.0378	0.2443	0.1053
16.42	1.3176	-10.3425	-1.342	0.0053	0.2233	0.1388
16.43	1.3307	-10.1093	-1.4093	-0.038	0.1935	0.1697
16.44	1.3648	-9.9235	-1.4079	-0.0719	0.1798	0.2006
16.45	1.3794	-9.7944	-1.21	-0.1086	0.1798	0.2281
16.46	1.3853	-9.5234	-1.0411	-0.1392	0.1855	0.2466
16.47	1.3277	-9.2325	-1.0649	-0.1489	0.1877	0.2548
16.48	1.2372	-9.0712	-1.0932	-0.1354	0.1941	0.2522
16.49	1.2166	-8.9881	-1.1313	-0.1185	0.1976	0.247
16.5	1.2695	-9.0398	-1.2865	-0.0949	0.2009	0.2491
16.51	1.2786	-9.2127	-1.4947	-0.0797	0.2058	0.2514
16.52	1.2064	-9.5216	-1.6748	-0.0862	0.2156	0.2476
16.53	1.0808	-9.8147	-1.8369	-0.1156	0.2188	0.2311
16.54	0.9645	-10.0497	-2.0163	-0.1738	0.2177	0.1978
16.55	0.9792	-10.1672	-2.1382	-0.2463	0.2074	0.1607
16.56	1.1466	-10.1149	-2.1547	-0.3113	0.1951	0.1273
16.57	1.4033	-9.9088	-2.0823	-0.3504	0.1757	0.097
16.58	1.7196	-9.6297	-1.8904	-0.3458	0.1268	0.0684
16.59	2.001	-9.3658	-1.7458	-0.3115	0.077	0.0536
16.6	2.0859	-9.2292	-1.6611	-0.2689	0.0281	0.0477
16.61	2.0398	-9.2077	-1.6442	-0.23	-0.0137	0.0438
16.62	1.8439	-9.2417	-1.6616	-0.2174	-0.0241	0.0463
16.63	1.5011	-9.3316	-1.6929	-0.2163	-0.033	0.0521
16.64	1.2497	-9.5414	-1.7468	-0.2349	-0.0387	0.0682
16.65	1.0164	-9.7287	-1.7157	-0.2665	-0.0327	0.0922
16.66	0.8375	-9.9252	-1.6817	-0.2943	-0.0123	0.096
16.67	0.7933	-10.0677	-1.6454	-0.3134	0.0098	0.0799
16.68	0.8754	-10.1	-1.6121	-0.3188	0.0231	0.0676
16.69	0.941	-10.1297	-1.6836	-0.3307	0.0319	0.072
16.7	0.9725	-10.0907	-1.8375	-0.3436	0.0405	0.085
16.71	0.9837	-9.9733	-1.9809	-0.3405	0.0509	0.1021
16.72	1.0618	-9.8138	-1.999	-0.3084	0.0573	0.132
16.73	1.2269	-9.6908	-1.9863	-0.2408	0.033	0.1855
16.74	1.7671	-9.6047	-2.2317	-0.1219	0.0106	0.2905
16.75	1.5984	-9.6021	-2.3386	0.0313	-0.01	0.3811
16.76	1.3561	-9.3866	-2.2602	0.1517	0.0136	0.4068
16.77	1.2623	-9.0991	-2.3252	0.2274	0.0233	0.4108
16.78	1.0562	-9.0652	-2.2368	0.2596	0.012	0.4328
16.79	0.7975	-9.3254	-2.2632	0.2425	-0.0068	0.4507
16.8	0.7865	-9.4806	-2.3694	0.1692	-0.0232	0.4494
16.81	0.8889	-9.4526	-2.5241	0.0578	-0.0314	0.426
16.82	1.0101	-9.231	-2.5954	-0.0532	-0.0351	0.3934
16.83	1.1434	-8.8973	-2.5761	-0.1129	-0.037	0.3581
16.84	1.266	-8.5438	-2.465	-0.1042	-0.0497	0.319
16.85	1.3609	-8.1941	-2.3285	-0.0289	-0.067	0.2807
16.86	1.4287	-7.8797	-2.2218	0.0932	-0.086	0.2367
16.87	1.4977	-7.7177	-2.2151	0.2454	-0.101	0.1972
16.88	1.5168	-7.7502	-2.2126	0.3902	-0.1162	0.1652
16.89	1.4404	-7.9774	-2.1986	0.5084	-0.1151	0.1532
16.9	1.204	-8.3879	-2.1872	0.588	-0.0955	0.1588
16.91	0.8189	-8.9674	-2.1929	0.6184	-0.0678	0.1691
16.92	0.4563	-9.6259	-2.12	0.6163	-0.0363	0.1768
16.93	0.197	-10.814	-1.7549	0.584	-0.0183	0.1833
16.94	0.2492	-11.0305	-1.6216	0.5133	-0.0051	0.1887
16.95	0.2997	-10.8922	-1.5741	0.4082	0.0015	0.1914
16.96	0.3162	-10.599	-1.5156	0.2951	-0.0003	0.2008
16.97	0.2367	-10.3966	-1.3427	0.2155	-0.0061	0.2339
16.98	0.2367	-10.3966	-1.3427	0.1872	-0.0116	0.2854
16.99	-0.009	-10.3431	-1.0577	0.2227	-0.0185	0.3457
17	-0.169	-10.3879	-1.0694	0.2789	-0.0218	0.4005
17.01	-0.2661	-10.4098	-1.1374	0.3328	-0.02	0.4299
17.02	-0.2986	-10.4225	-1.217	0.3578	-0.0199	0.4334
17.03	-0.4085	-10.4297	-1.3059	0.3415	-0.0292	0.4169
17.04	-0.5636	-10.3966	-1.3454	0.2876	-0.0385	0.3909
17.05	-0.6418	-10.2446	-1.2774	0.2232	-0.0351	0.3641
17.06	-0.6478	-10.0064	-1.0887	0.1639	-0.0123	0.3409
17.07	-0.6809	-9.7338	-0.9059	0.1299	0.0153	0.3337
17.08	-0.8426	-9.4644	-0.7939	0.1209	0.0562	0.3488
17.09	-1.0475	-9.2227	-0.6783	0.149	0.1078	0.3861
17.1	-1.1235	-9.0495	-0.5934	0.2027	0.1554	0.4311
17.11	-1.1789	-8.9413	-0.6033	0.2532	0.2038	0.4842
17.12	-1.2291	-8.9079	-0.7156	0.2811	0.2348	0.5423
17.13	-1.1721	-8.9785	-0.8908	0.2844	0.2421	0.5752
17.14	-0.9863	-9.0936	-1.0131	0.2693	0.2332	0.5807
17.15	-0.7658	-9.2263	-1.1412	0.2312	0.21	0.5661
17.16	-0.5456	-9.4458	-1.1977	0.1954	0.184	0.5463
17.17	-0.4423	-9.7962	-1.1885	0.1789	0.1648	0.5326
17.18	-0.3755	-10.2043	-1.1867	0.1849	0.1494	0.5148
17.19	-0.2781	-10.6275	-1.3778	0.1919	0.1343	0.518
17.2	-0.0315	-11.0875	-1.5958	0.185	0.106	0.546
17.21	0.3433	-11.454	-1.6772	0.1634	0.0653	0.602
17.22	0.5793	-11.7913	-1.6124	0.1282	0.0344	0.6779
17.23	0.502	-12.0441	-1.4692	0.0948	0.0017	0.7731
17.24	0.2287	-11.9236	-1.4627	0.0328	-0.0578	0.8583
17.25	-0.091	-11.4684	-1.4957	-0.0582	-0.1095	0.9106
17.26	-0.4756	-10.9823	-1.4123	-0.1492	-0.1299	0.9312
17.27	-0.8809	-10.5825	-1.2176	-0.1995	-0.1378	0.9218
17.28	-1.2727	-10.1573	-1.0029	-0.1992	-0.1276	0.9082
17.29	-1.6076	-9.8278	-0.9076	-0.1583	-0.121	0.8848
17.3	-1.8345	-9.6724	-0.9238	-0.0991	-0.111	0.845
17.31	-1.9635	-9.67	-1.0021	-0.053	-0.0747	0.7934
17.32	-2.0169	-9.6752	-1.0742	-0.0269	-0.0283	0.7335
17.33	-1.9798	-9.6199	-1.1132	-0.0495	0.027	0.6807
17.34	-1.8255	-9.5563	-1.0943	-0.0914	0.0868	0.642
17.35	-1.6767	-9.5437	-1.0038	-0.1346	0.1479	0.6232
17.36	-1.6011	-9.5381	-0.8037	-0.1491	0.2061	0.6252
17.37	-1.5465	-9.5161	-0.718	-0.1446	0.2541	0.6389
17.38	-1.4508	-9.566	-0.7702	-0.1413	0.2785	0.6442
17.39	-1.2963	-9.5167	-0.8384	-0.1613	0.3003	0.633
17.4	-1.2101	-9.2788	-0.9134	-0.2217	0.3068	0.6062
17.41	-1.1993	-9.0129	-1.0285	-0.3175	0.3089	0.5754
17.42	-1.2357	-8.8003	-1.0402	-0.4021	0.3088	0.531
17.43	-1.3941	-8.6413	-0.975	-0.4383	0.3013	0.4858
17.44	-1.6438	-8.6037	-0.9684	-0.4165	0.2898	0.4539
17.45	-1.87	-8.6744	-1.0155	-0.3546	0.2691	0.4316
17.46	-2.1165	-8.8817	-1.0039	-0.2676	0.2501	0.4094
17.47	-2.3213	-9.0474	-0.9531	-0.1874	0.2394	0.3778
17.48	-2.4162	-8.9977	-0.9299	-0.1335	0.2403	0.3335
17.49	-2.1991	-8.7389	-0.9011	-0.119	0.2513	0.2624
17.5	-1.8377	-8.4065	-0.83	-0.1271	0.2601	0.1837
17.51	-1.6277	-8.1178	-0.8324	-0.1422	0.2662	0.1165
17.52	-1.6381	-7.8343	-0.9173	-0.1619	0.2676	0.0746
17.53	-1.7137	-7.6181	-0.9963	-0.1784	0.2604	0.0561
17.54	-1.9595	-7.5799	-1.1145	-0.1825	0.2508	0.0642
17.55	-2.2825	-7.7384	-1.3047	-0.1569	0.2149	0.0791
17.56	-2.3531	-8.0661	-1.2555	-0.0904	0.1491	0.0576
17.57	-2.2194	-8.4001	-1.1304	0.0004	0.1052	0.0007
17.58	-1.8681	-8.6929	-0.9885	0.076	0.0479	-0.0808
17.59	-1.4427	-9.103	-0.7183	0.135	-0.0036	-0.1264
17.6	-1.0403	-9.5876	-0.5549	0.1687	-0.0473	-0.1097
17.61	-0.9308	-9.9659	-0.5688	0.1738	-0.0791	-0.0341
17.62	-1.2825	-10.1399	-0.5904	0.1699	-0.101	0.0379
17.63	-1.8702	-10.106	-0.5796	0.1779	-0.1196	0.0722
17.64	-2.6033	-10.1225	-0.6157	0.2035	-0.1412	0.0702
17.65	-3.2262	-10.2454	-0.5408	0.2416	-0.1515	0.0583
17.66	-3.6091	-10.4507	-0.4065	0.2818	-0.1358	0.0305
17.67	-3.767	-10.7569	-0.3036	0.3049	-0.1013	-0.0087
17.68	-3.6796	-11.061	-0.3302	0.2997	-0.063	-0.0528
17.69	-3.3876	-11.2986	-0.4621	0.2594	-0.0235	-0.0833
17.7	-3.0317	-11.3427	-0.6521	0.1874	0.0058	-0.0846
17.71	-2.6971	-11.1666	-0.7392	0.1128	0.0256	-0.0712
17.72	-2.4067	-10.7844	-0.7221	0.0669	0.0437	-0.0616
17.73	-2.1477	-10.3536	-0.6728	0.0783	0.0537	-0.0989
17.74	-2.0215	-10.041	-0.669	0.141	0.0693	-0.1588
17.75	-1.9998	-9.8138	-0.7146	0.207	0.0802	-0.21
17.76	-1.7984	-9.5573	-0.793	0.2603	0.0932	-0.2682
17.77	-1.4479	-9.2969	-0.8966	0.257	0.0984	-0.3349
17.78	-1.0293	-9.1021	-1.0333	0.1232	0.0863	-0.4982
17.79	-0.6554	-8.8781	-1.0646	0.0375	0.0613	-0.5717
17.8	-0.6093	-8.6816	-1.1265	0.0375	0.0613	-0.5717
17.81	-0.7308	-8.4542	-1.146	-0.076	0.0214	-0.6318
17.82	-1.2023	-8.2943	-1.1526	-0.0558	0.0377	-0.6378
17.83	-1.7681	-8.328	-1.0735	0.0288	0.0523	-0.6417
17.84	-2.1207	-8.5976	-0.8996	0.1526	0.0727	-0.6471
17.85	-2.2326	-9.008	-0.733	0.2515	0.095	-0.6532
17.86	-2.2164	-9.4153	-0.6723	0.2879	0.1084	-0.6598
17.87	-2.0741	-9.8204	-0.6717	0.2461	0.1225	-0.6731
17.88	-1.9292	-10.1646	-0.7559	0.1384	0.1435	-0.6931
17.89	-1.8056	-10.2821	-0.7637	-0.0012	0.1681	-0.6933
17.9	-1.6785	-10.243	-0.6776	-0.1268	0.1946	-0.6973
17.91	-1.5374	-10.1134	-0.5453	-0.1829	0.2248	-0.7118
17.92	-1.3796	-9.9924	-0.3458	-0.1461	0.2477	-0.7261
17.93	-1.2888	-10.0113	-0.1459	-0.0543	0.2657	-0.7326
17.94	-1.2055	-10.139	-0.0593	0.0441	0.2691	-0.7289
17.95	-1.0672	-10.2948	-0.1319	0.0768	0.2655	-0.7349
17.96	-0.8237	-10.4154	-0.3316	0.037	0.2508	-0.7498
17.97	-0.3232	-10.3578	-0.502	-0.0724	0.2066	-0.782
17.98	0.2354	-10.1393	-0.6821	-0.2064	0.1507	-0.8027
17.99	0.5408	-9.8927	-0.8611	-0.3106	0.1126	-0.8013
18	0.3545	-9.6421	-0.9978	-0.3385	0.0916	-0.768
18.01	-0.1536	-9.4254	-0.9584	-0.2666	0.0838	-0.718
18.02	-0.6563	-9.4289	-0.7727	-0.1155	0.0848	-0.6598
18.03	-1.0287	-9.6186	-0.5249	0.047	0.0879	-0.5977
18.04	-1.1942	-9.82	-0.4452	0.1595	0.1027	-0.5387
18.05	-1.1177	-9.9733	-0.4131	0.1899	0.1143	-0.5022
18.06	-0.8805	-10.1231	-0.4299	0.1408	0.1209	-0.483
18.07	-0.6096	-10.2256	-0.491	0.0323	0.1219	-0.4706
18.08	-0.4163	-10.1693	-0.5288	-0.0933	0.1147	-0.4578
18.09	-0.2836	-9.9914	-0.4557	-0.1922	0.1078	-0.4499
18.1	-0.2663	-9.8092	-0.3556	-0.24	0.1155	-0.4505
18.11	-0.3268	-9.618	-0.2884	-0.2305	0.1376	-0.4412
18.12	-0.4615	-9.4553	-0.2735	-0.1797	0.17	-0.428
18.13	-0.5469	-9.4563	-0.2811	-0.0911	0.1987	-0.3913
18.14	-0.6365	-9.5847	-0.2769	-0.0115	0.2237	-0.3476
18.15	-0.7467	-9.8314	-0.3243	0.036	0.2455	-0.3018
18.16	-0.8417	-10.1439	-0.3992	0.0256	0.2645	-0.2652
18.17	-0.8378	-10.4063	-0.476	-0.0572	0.2848	-0.2441
18.18	-0.8769	-10.6177	-0.6508	-0.1901	0.304	-0.2222
18.19	-0.9945	-11.0701	-1.1039	-0.3392	0.3058	-0.1848
18.2	-0.8002	-11.4447	-1.3642	-0.4518	0.2938	-0.1467
18.21	-0.2621	-11.438	-1.2423	-0.5037	0.3099	-0.1101
18.22	0.1728	-10.8603	-0.7258	-0.493	0.3097	-0.0938
18.23	0.4464	-9.7816	-0.2649	-0.4398	0.2936	-0.0992
18.24	0.6801	-8.8294	-0.1352	-0.3458	0.2712	-0.1278
18.25	0.8063	-8.2198	-0.065	-0.2202	0.211	-0.1592
18.26	0.8587	-8.1836	-0.3491	-0.0922	0.1726	-0.1981
18.27	0.8572	-8.5339	-0.7159	0.0088	0.1416	-0.2312
18.28	0.79	-8.9353	-0.8282	0.0595	0.0917	-0.2462
18.29	0.7852	-9.4181	-0.9728	0.0455	0.036	-0.2242
18.3	0.7377	-9.9993	-1.1804	-0.0015	0.0002	-0.1901
18.31	0.6777	-10.4564	-1.2236	-0.0506	-0.0258	-0.1571
18.32	0.6897	-10.5125	-0.997	-0.0589	-0.0438	-0.1478
18.33	0.758	-10.2631	-0.6148	-0.0134	-0.0666	-0.1343
18.34	0.7344	-9.9752	-0.2941	0.056	-0.079	-0.1047
18.35	0.7221	-9.7579	-0.2373	0.1207	-0.0805	-0.0792
18.36	0.6993	-9.5757	-0.3386	0.1707	-0.0814	-0.0681
18.37	0.6992	-9.4876	-0.423	0.2062	-0.0881	-0.052
18.38	0.6143	-9.6202	-0.4826	0.2173	-0.0942	-0.0284
18.39	0.6025	-9.8553	-0.5956	0.2186	-0.07	-0.029
18.4	0.6797	-9.9376	-0.5562	0.1909	-0.0511	-0.0384
18.41	0.7055	-9.9493	-0.5793	0.1666	-0.0458	-0.0399
18.42	0.6295	-10.0161	-0.6725	0.1525	-0.0566	-0.0217
18.43	0.4708	-10.1982	-0.773	0.1544	-0.0748	-0.0094
18.44	0.2998	-10.3525	-0.8862	0.1589	-0.0858	-0.0129
18.45	0.1176	-10.3061	-0.9083	0.1623	-0.086	-0.0608
18.46	-0.037	-10.178	-0.8677	0.1583	-0.0592	-0.1333
18.47	-0.1154	-10.0873	-0.8635	0.1639	0.0006	-0.2051
18.48	-0.1946	-10.0346	-0.7756	0.1781	0.0484	-0.2732
18.49	-0.2194	-10.0725	-0.7937	0.193	0.0852	-0.3159
18.5	-0.1519	-10.2204	-0.904	0.201	0.126	-0.3426
18.51	-0.0415	-10.3569	-1.0382	0.1889	0.1803	-0.3637
18.52	0.024	-10.4148	-1.2004	0.1494	0.2285	-0.3903
18.53	0.2039	-10.3855	-1.3256	0.1049	0.2639	-0.4005
18.54	0.2552	-10.4107	-1.4343	0.0709	0.267	-0.375
18.55	0.0805	-10.4573	-1.5796	0.0532	0.2515	-0.3299
18.56	-0.025	-10.2622	-1.7919	0.0428	0.2255	-0.3042
18.57	0.0198	-9.8164	-1.949	0.0305	0.2023	-0.3098
18.58	0.0292	-9.3134	-2.0154	0.0424	0.1662	-0.3053
18.59	-0.1143	-9.0711	-1.9487	0.0802	0.1292	-0.2941
18.6	-0.1954	-9.0222	-1.8189	0.1291	0.0838	-0.293
18.61	0.327	-9.0314	-1.5661	0.1435	0.0432	-0.2915
18.62	0.327	-9.0314	-1.5661	0.088	-0.0067	-0.3025
18.63	1.226	-8.9632	-1.3991	-0.027	-0.0821	-0.3217
18.64	1.226	-8.9632	-1.3991	-0.1969	-0.1795	-0.3483
18.65	1.5763	-9.1751	-1.8396	-0.3828	-0.2816	-0.3558
18.66	1.7419	-9.539	-2.1502	-0.5192	-0.3766	-0.3359
18.67	1.863	-9.6826	-2.3849	-0.5782	-0.4597	-0.2755
18.68	1.7973	-9.6433	-2.5803	-0.5595	-0.5253	-0.1809
18.69	1.741	-9.4518	-2.688	-0.4747	-0.5719	-0.0753
18.7	1.7044	-9.1755	-2.8363	-0.3476	-0.6399	0.0396
18.71	1.7044	-9.1755	-2.8363	-0.2004	-0.7053	0.1429
18.72	1.5699	-8.7179	-2.6297	-0.0532	-0.7734	0.2215
18.73	1.3543	-8.8656	-2.3414	0.0659	-0.8328	0.2779
18.74	1.3297	-9.2665	-2.1273	0.1479	-0.8755	0.3071
18.75	1.3558	-9.9306	-1.8544	0.1725	-0.9022	0.3291
18.76	1.2846	-10.8079	-1.585	0.1576	-0.8955	0.3592
18.77	1.0486	-11.6939	-1.3312	0.0888	-0.8419	0.3874
18.78	0.7423	-12.3476	-1.2413	-0.0397	-0.7863	0.4018
18.79	0.4179	-12.6864	-1.2471	-0.2173	-0.7158	0.3994
18.8	0.0743	-12.5639	-1.3164	-0.4268	-0.6503	0.3744
18.81	-0.1211	-11.9714	-1.3671	-0.6231	-0.5815	0.315
18.82	-0.0187	-11.184	-1.3767	-0.7658	-0.5276	0.2472
18.83	0.1265	-10.526	-1.3594	-0.8109	-0.4646	0.192
18.84	0.3797	-9.8768	-1.3409	-0.7514	-0.3979	0.1431
18.85	0.7393	-9.2557	-1.3186	-0.6208	-0.3508	0.0936
18.86	0.9416	-8.8679	-1.2154	-0.4429	-0.3197	0.0624
18.87	1.0956	-8.6969	-1.1205	-0.2649	-0.3005	0.0369
18.88	1.1977	-8.7551	-1.1371	-0.1325	-0.2821	0.0122
18.89	1.2919	-9.0069	-1.3116	-0.0793	-0.2592	-0.0118
18.9	1.2473	-9.309	-1.4821	-0.1018	-0.2208	-0.0416
18.91	1.0516	-9.5984	-1.5606	-0.1788	-0.1731	-0.0687
18.92	0.8019	-9.8703	-1.6088	-0.2664	-0.1147	-0.0966
18.93	0.5781	-10.0537	-1.6626	-0.3483	-0.0562	-0.1143
18.94	0.5023	-9.9941	-1.708	-0.4094	0.0059	-0.1349
18.95	0.567	-9.7782	-1.7421	-0.4542	0.066	-0.1679
18.96	0.6743	-9.5356	-1.786	-0.4696	0.1271	-0.2014
18.97	0.7984	-9.2585	-1.8041	-0.4653	0.1852	-0.2345
18.98	0.8806	-8.9365	-1.8631	-0.435	0.2353	-0.2606
18.99	0.9002	-8.6978	-1.9843	-0.3925	0.2831	-0.2824
19	0.853	-8.5492	-2.0603	-0.3371	0.3446	-0.2983
19.01	0.7694	-8.4788	-2.0958	-0.2718	0.3948	-0.3112
19.02	0.6379	-8.4611	-2.0392	-0.1962	0.4417	-0.3076
19.03	0.4188	-8.5514	-1.9329	-0.1209	0.4858	-0.2951
19.04	0.0847	-8.6679	-1.8771	-0.0627	0.5393	-0.2886
19.05	-0.2603	-8.7564	-1.7636	-0.0116	0.5972	-0.302
19.06	-0.5059	-8.9749	-1.6685	0.0208	0.6678	-0.3339
19.07	-0.5468	-9.2588	-1.6722	0.0412	0.7247	-0.369
19.08	-0.2685	-9.4737	-1.6937	0.0361	0.7662	-0.4077
19.09	0.2171	-9.6433	-1.7809	-0.0024	0.7895	-0.4463
19.1	0.7338	-9.6997	-1.8838	-0.0641	0.8033	-0.4722
19.11	1.198	-9.7022	-1.9869	-0.1299	0.7942	-0.4795
19.12	1.567	-9.6321	-2.1403	-0.175	0.7742	-0.4626
19.13	1.8281	-9.4349	-2.3282	-0.1829	0.7363	-0.4307
19.14	2.01	-9.2047	-2.4499	-0.1471	0.685	-0.3783
19.15	2.0855	-8.9062	-2.4718	-0.0697	0.6252	-0.3181
19.16	2.1063	-8.5923	-2.3976	0.0328	0.5661	-0.2707
19.17	2.1179	-8.4331	-2.3043	0.1526	0.5072	-0.2408
19.18	2.059	-8.5246	-2.2524	0.2666	0.4552	-0.2248
19.19	2.001	-8.782	-2.2123	0.3586	0.4044	-0.2187
19.2	1.9413	-9.1018	-2.2099	0.4082	0.3624	-0.2113
19.21	1.9294	-9.3618	-2.2517	0.4002	0.318	-0.2016
19.22	1.9323	-9.52	-2.2915	0.3516	0.2781	-0.1852
19.23	1.9401	-9.5384	-2.283	0.2894	0.2351	-0.1708
19.24	1.8916	-9.4241	-2.2566	0.2397	0.1909	-0.1634
19.25	1.8275	-9.29	-2.2037	0.228	0.1501	-0.1549
19.26	1.7669	-9.1874	-2.0814	0.261	0.1199	-0.1512
19.27	1.7191	-9.1523	-1.9629	0.329	0.1016	-0.1446
19.28	1.694	-9.1926	-1.8853	0.3972	0.0944	-0.1349
19.29	1.6963	-9.2611	-1.8718	0.4362	0.0886	-0.1216
19.3	1.6953	-9.3276	-1.9114	0.4282	0.0781	-0.1065
19.31	1.6935	-9.3908	-1.9539	0.3783	0.0603	-0.0934
19.32	1.7262	-9.4691	-1.9727	0.3108	0.0406	-0.0814
19.33	1.8176	-9.5004	-1.9379	0.251	0.0252	-0.0725
19.34	1.9078	-9.455	-1.9064	0.2065	0.001	-0.0622
19.35	2.0591	-9.4132	-1.9189	0.1853	-0.0298	-0.056
19.36	2.3441	-9.3586	-1.8353	0.1803	-0.0436	-0.0533
19.37	2.5779	-9.3729	-1.7491	0.193	-0.0617	-0.0582
19.38	2.697	-9.5588	-1.8198	0.2137	-0.0813	-0.0548
19.39	2.7917	-9.8081	-1.8598	0.2402	-0.102	-0.0486
19.4	2.8681	-9.9992	-1.8769	0.25	-0.1315	-0.044
19.41	2.887	-10.1582	-1.9247	0.2439	-0.16	-0.0441
19.42	2.784	-10.2431	-2.0257	0.2061	-0.1917	-0.0453
19.43	2.6201	-10.2091	-2.0503	0.1559	-0.221	-0.0413
19.44	2.5136	-10.0124	-1.9442	0.1066	-0.2486	-0.0417
19.45	2.4463	-9.8038	-1.7864	0.072	-0.2738	-0.0468
19.46	2.4213	-9.7091	-1.6868	0.0633	-0.2945	-0.0469
19.47	2.4526	-9.6854	-1.6469	0.0681	-0.3195	-0.036
19.48	2.5202	-9.5609	-1.5559	0.067	-0.3358	-0.0289
19.49	2.4303	-9.4007	-1.4732	0.067	-0.3358	-0.0289
19.5	2.185	-9.3931	-1.3908	0.0586	-0.3432	-0.0028
19.51	1.9132	-9.4732	-1.2623	0.0747	-0.3313	0.0526
19.52	1.7785	-9.5332	-1.1338	0.093	-0.316	0.0729
19.53	1.5482	-9.5837	-1.0123	0.0913	-0.2859	0.0855
19.54	1.4214	-9.6032	-0.9887	0.0575	-0.2633	0.0901
19.55	1.4283	-9.5636	-1.0167	0.0112	-0.2607	0.109
19.56	1.6177	-9.6018	-1.0529	-0.0275	-0.2624	0.1286
19.57	1.875	-9.5473	-1.0766	-0.0636	-0.2804	0.1496
19.58	2.1089	-9.3892	-1.2513	-0.0658	-0.3002	0.1854
19.59	2.1652	-9.3035	-1.3134	-0.0313	-0.3264	0.2244
19.6	2.2732	-9.2414	-1.3158	0.0398	-0.3534	0.2662
19.61	2.2836	-9.1364	-1.2447	0.1291	-0.3877	0.2967
19.62	2.2223	-9.0571	-1.2016	0.2149	-0.4162	0.322
19.63	2.066	-9.1078	-1.1619	0.2756	-0.444	0.3347
19.64	1.928	-9.2374	-1.1566	0.2854	-0.4616	0.3274
19.65	1.8796	-9.3472	-1.1503	0.249	-0.4878	0.313
19.66	1.7557	-9.5561	-1.1505	0.1795	-0.5105	0.2969
19.67	1.6268	-9.7969	-1.1984	0.099	-0.5196	0.2765
19.68	1.4329	-9.9264	-1.233	0.0471	-0.5246	0.2628
19.69	1.2576	-9.9509	-1.1457	0.0489	-0.5387	0.2523
19.7	1.2516	-9.977	-1.0282	0.0995	-0.5462	0.2361
19.71	1.3667	-10.0891	-0.8785	0.1579	-0.5618	0.2292
19.72	1.391	-10.1615	-0.8456	0.1878	-0.5553	0.196
19.73	1.3779	-10.151	-0.8067	0.1697	-0.5593	0.168
19.74	1.2831	-10.2554	-0.8679	0.1216	-0.5808	0.1485
19.75	1.2915	-10.446	-0.9627	0.0538	-0.596	0.1413
19.76	1.3598	-10.5404	-1.0299	-0.0228	-0.6193	0.1289
19.77	1.517	-10.4499	-1.1487	-0.075	-0.6488	0.125
19.78	1.6048	-10.278	-1.1587	-0.0863	-0.6887	0.128
19.79	1.7289	-10.1131	-1.1126	-0.0534	-0.7331	0.1274
19.8	1.8222	-9.912	-1.04	0.0043	-0.7715	0.1297
19.81	1.8402	-9.6724	-0.9391	0.0772	-0.8132	0.1333
19.82	1.8198	-9.5434	-0.8465	0.1375	-0.8463	0.1428
19.83	1.8198	-9.5921	-0.7087	0.1623	-0.8752	0.1501
19.84	1.7418	-9.6579	-0.6792	0.1386	-0.8994	0.1537
19.85	1.616	-9.7226	-0.7799	0.0616	-0.9291	0.1536
19.86	1.5004	-9.8204	-0.9172	-0.025	-0.9516	0.1451
19.87	1.3585	-9.8577	-0.9558	-0.1032	-0.9822	0.1236
19.88	1.3928	-9.778	-1.1051	-0.1462	-0.9957	0.0968
19.89	1.4762	-9.7007	-1.2408	-0.1502	-1.0001	0.0524
19.9	1.4593	-9.6211	-1.3775	-0.1125	-0.981	0.0245
19.91	0.9996	-9.7064	-1.4353	-0.0342	-0.9415	0.0189
19.92	0.5718	-9.897	-1.4085	0.0391	-0.9113	0.0123
19.93	0.4808	-9.5031	-1.293	0.071	-0.8918	-0.0202
19.94	0.4467	-8.8698	-1.0878	0.0436	-0.8586	-0.0622
19.95	0.4843	-8.6359	-1.1256	0.0135	-0.8004	-0.0963
19.96	0.6152	-8.8081	-1.1825	0.0131	-0.7377	-0.1183
19.97	0.6374	-9.0855	-1.0869	0.0314	-0.6699	-0.1322
19.98	0.609	-9.2485	-1.0403	0.0498	-0.6123	-0.1385
19.99	0.5144	-9.3074	-1.0877	0.0658	-0.5831	-0.1282
20	0.3346	-9.4413	-1.2375	0.0833	-0.5134	-0.1151
20.01	0.3443	-9.4177	-1.0556	0.0899	-0.4382	-0.137
20.02	0.4452	-9.0499	-0.5754	0.0921	-0.3659	-0.174
20.03	0.4173	-8.7296	-0.2288	0.1099	-0.3065	-0.1964
20.04	0.4873	-8.7732	-0.1086	0.1592	-0.2675	-0.2038
20.05	0.7068	-9.0552	-0.1266	0.2166	-0.2424	-0.2132
20.06	0.9587	-9.2311	-0.1549	0.2459	-0.2415	-0.2475
20.07	1.2576	-9.3174	-0.3769	0.2323	-0.2354	-0.2961
20.08	1.4966	-9.594	-0.6245	0.2089	-0.2542	-0.3414
20.09	1.7521	-10.1636	-0.7862	0.2028	-0.2836	-0.3695
[truncated: 3,580 more rows]
