# Supplementary material for: Smartphone Technology to Facilitate Remote Postural Balance Assessment in Acute Concussion Management: Pilot Study
Source: Sensors (Basel). 2024 Oct 26;24(21):6870. doi: 10.3390/s24216870 (PMC11548566; doi:10.3390/s24216870)
Supplement: Supplementary file 1 [file sensors-24-06870-s001.zip › CON002-3MTANDEM.csv]

time	accx	accy	accz	gyrx	gyry	gyrz
0.11	2.4382	-9.3044	-2.7881	-0.1098	0.4058	-0.5928
0.12	2.7938	-9.2674	-2.7225	-0.2062	0.3816	-0.6201
0.13	3.2859	-9.323	-2.6672	-0.1971	0.3517	-0.6231
0.14	3.7854	-9.1655	-2.7457	-0.1097	0.269	-0.6034
0.15	3.9693	-8.6915	-2.6762	0.0044	0.2153	-0.5711
0.16	4.0246	-8.22	-2.6525	0.0985	0.1543	-0.5488
0.17	3.9089	-7.9873	-2.6044	0.1669	0.0971	-0.5271
0.18	3.7071	-8.0871	-2.5527	0.2184	0.0348	-0.5266
0.19	3.4721	-8.4555	-2.5425	0.2458	-0.0192	-0.5451
0.2	3.1177	-8.7305	-2.5828	0.2208	-0.049	-0.5717
0.21	2.5738	-8.8394	-2.6932	0.1163	-0.0685	-0.6063
0.22	1.9842	-8.9774	-2.5957	-0.0227	-0.0823	-0.6298
0.23	1.475	-9.0462	-2.2538	-0.1286	-0.0972	-0.645
0.24	1.2844	-8.9564	-1.7891	-0.1707	-0.0892	-0.6706
0.25	1.404	-9.0236	-1.4903	-0.1372	-0.0776	-0.6769
0.26	1.334	-9.2434	-1.3232	-0.0621	-0.0633	-0.6354
0.27	1.2687	-9.3339	-1.1436	0.0127	0.0068	-0.5897
0.28	1.4704	-9.4365	-1.2775	0.0302	0.0485	-0.5709
0.29	1.7734	-9.5581	-1.6216	-0.0355	0.077	-0.5529
0.3	1.9653	-9.6343	-1.9611	-0.1676	0.0913	-0.4871
0.31	2.268	-9.5987	-2.0693	-0.3153	0.1106	-0.3939
0.32	2.4739	-9.5121	-1.9683	-0.4016	0.1244	-0.287
0.33	2.6134	-9.3591	-1.8195	-0.405	0.137	-0.2026
0.34	2.9235	-9.3454	-1.722	-0.3109	0.1295	-0.1529
0.35	3.4489	-9.5269	-1.6754	-0.1537	0.0815	-0.1142
0.36	3.7529	-9.7021	-1.8083	-0.004	0.0022	-0.0774
0.37	3.8168	-9.7311	-2.1373	0.0692	-0.0622	-0.0546
0.38	3.9138	-9.6441	-2.4689	0.0355	-0.1216	-0.0537
0.39	4.0429	-9.6544	-2.5427	-0.0523	-0.1888	-0.053
0.4	3.9353	-9.8278	-2.3311	-0.1262	-0.2683	-0.0149
0.41	3.605	-9.8651	-1.9963	-0.1474	-0.3383	0.0318
0.42	3.11	-9.7109	-1.7416	-0.1264	-0.4064	0.0499
0.43	2.5737	-9.3955	-1.4956	-0.0819	-0.4586	0.0347
0.44	1.9924	-9.0892	-1.2867	-0.061	-0.4733	0.0319
0.45	1.6355	-8.9206	-1.3288	-0.0562	-0.4876	0.0552
0.46	1.7746	-8.6912	-1.4905	-0.0815	-0.4882	0.0862
0.47	2.1167	-8.5101	-1.6901	-0.1232	-0.49	0.1232
0.48	2.6859	-8.7136	-1.9772	-0.1374	-0.52	0.1797
0.49	3.5758	-9.1832	-2.3152	-0.0872	-0.5872	0.2577
0.5	3.6318	-9.3546	-2.4996	-0.002	-0.6343	0.3562
0.51	3.734	-9.122	-2.6257	0.0666	-0.6644	0.4012
0.52	3.5292	-9.2169	-2.6582	0.129	-0.7269	0.4231
0.53	3.0403	-9.3303	-2.4231	0.1955	-0.7694	0.4452
0.54	2.5922	-9.3197	-2.2466	0.2278	-0.7853	0.4649
0.55	2.139	-9.281	-2.158	0.2207	-0.7834	0.4717
0.56	1.555	-9.3378	-2.1339	0.1848	-0.7655	0.4769
0.57	1.3372	-9.3495	-2.1441	0.134	-0.7213	0.4724
0.58	1.5813	-9.4484	-2.2359	0.1011	-0.7295	0.4767
0.59	1.6403	-9.4234	-2.1908	0.0923	-0.7249	0.5122
0.6	1.7731	-9.0591	-2.1324	0.0797	-0.6865	0.5112
0.61	1.7967	-8.9606	-2.1469	0.0769	-0.6668	0.4925
0.62	1.6884	-9.2657	-2.0299	0.1144	-0.668	0.4998
0.63	1.8989	-9.4816	-1.8128	0.168	-0.6539	0.5113
0.64	2.4391	-9.3018	-1.7232	0.186	-0.6707	0.4908
0.65	2.7923	-9.2569	-1.973	0.1278	-0.6909	0.432
0.66	2.9755	-9.7972	-2.6414	0.0287	-0.682	0.3463
0.67	2.3999	-10.6883	-3.117	-0.0556	-0.6444	0.2835
0.68	1.4111	-11.3635	-3.1637	-0.0614	-0.6026	0.3004
0.69	0.9418	-10.761	-2.7442	-0.023	-0.5765	0.3486
0.7	1.1963	-9.3471	-2.2448	-0.0019	-0.5929	0.3504
0.71	1.7236	-8.303	-2.0074	0.0026	-0.6111	0.3237
0.72	2.1297	-7.7964	-1.5981	0.0428	-0.5835	0.2836
0.73	2.0253	-7.8177	-1.3363	0.1369	-0.5355	0.2474
0.74	1.4475	-8.2273	-1.412	0.2663	-0.4688	0.2219
0.75	0.8345	-8.8325	-1.708	0.3766	-0.3912	0.2062
0.76	0.4272	-9.4833	-1.9614	0.4222	-0.232	0.1842
0.77	0.1383	-9.9797	-2.1677	0.3313	-0.1679	0.1727
0.78	-0.0623	-10.4047	-2.2257	0.3313	-0.1679	0.1727
0.79	-0.0324	-10.6781	-2.2161	0.2115	-0.1026	0.1386
0.8	0.2161	-10.6135	-2.1165	0.1043	-0.0388	0.0838
0.81	0.5556	-10.3378	-2.1219	0.0117	0.0143	0.0365
0.82	0.9897	-10.1594	-2.2941	-0.0441	0.0564	0.0191
0.83	1.4425	-9.9643	-2.5546	-0.0613	0.0706	0.0169
0.84	1.7401	-9.6646	-2.7111	-0.0482	0.0675	0.022
0.85	1.888	-9.472	-2.7322	-0.0121	0.0685	0.0315
0.86	2.0311	-9.4205	-2.6297	0.0823	0.0277	0.0522
0.87	2.0205	-9.4398	-2.445	0.0823	0.0277	0.0522
0.88	1.9356	-9.5462	-2.353	0.0827	-0.0097	0.021
0.89	1.7389	-9.7098	-2.3525	0.0192	-0.0111	0.0067
0.9	1.459	-9.7726	-2.3116	0.0192	-0.0111	0.0067
0.91	1.1643	-9.6694	-2.3488	-0.0693	-0.0016	-0.0028
0.92	1.0627	-9.542	-2.4727	-0.2431	-0.0001	-0.021
0.93	1.1204	-9.4442	-2.5591	-0.2707	-0.0006	-0.0242
0.94	1.2315	-9.3237	-2.5629	-0.2561	-0.0069	-0.0258
0.95	1.3728	-9.2188	-2.6261	-0.2183	-0.0056	-0.0338
0.96	1.4535	-9.0885	-2.6759	-0.1775	-0.0097	-0.0496
0.97	1.6965	-9.0074	-2.7383	-0.1316	-0.0344	-0.0587
0.98	1.895	-9.1349	-2.8312	-0.0811	-0.034	-0.05
0.99	1.7717	-9.2113	-2.643	-0.0689	0.0127	-0.0892
1	1.7854	-9.0477	-2.4495	-0.0862	0.0239	-0.1234
1.01	1.6987	-9.2131	-2.4599	-0.109	0.0458	-0.113
1.02	1.3306	-9.5363	-2.3299	-0.1526	0.0707	-0.0935
1.03	1.0384	-9.6929	-2.3708	-0.2098	0.077	-0.0806
1.04	0.9552	-9.7469	-2.4598	-0.2556	0.0589	-0.0563
1.05	0.8099	-9.8495	-2.5302	-0.2833	0.0695	-0.0377
1.06	0.6929	-9.845	-2.3765	-0.2888	0.0948	-0.0373
1.07	0.7399	-9.7433	-2.0993	-0.2525	0.1087	-0.0451
1.08	0.877	-9.7221	-1.7912	-0.2084	0.1172	-0.0424
1.09	1.0783	-9.7653	-1.6551	-0.1835	0.1231	-0.0455
1.1	1.3292	-9.7705	-1.802	-0.2005	0.122	-0.0558
1.11	1.539	-9.7517	-2.0581	-0.2425	0.1117	-0.0692
1.12	1.7179	-9.735	-2.3314	-0.2849	0.0826	-0.0665
1.13	1.8102	-9.7128	-2.5474	-0.2884	0.0595	-0.0524
1.14	1.8048	-9.6101	-2.605	-0.2434	0.021	-0.0338
1.15	1.7193	-9.4644	-2.6534	-0.1662	-0.0088	-0.0005
1.16	1.4788	-9.352	-2.6568	-0.0734	-0.0413	0.036
1.17	1.2826	-9.339	-2.6439	-0.0002	-0.0776	0.0725
1.18	1.1154	-9.4079	-2.6852	0.03	-0.1045	0.1115
1.19	0.9537	-9.4927	-2.7437	0.0217	-0.1307	0.1531
1.2	0.9428	-9.6872	-2.8058	-0.0015	-0.1559	0.1772
1.21	1.0475	-9.8678	-2.8113	-0.0329	-0.1777	0.1744
1.22	1.232	-9.9253	-2.8185	-0.072	-0.1879	0.1738
1.23	1.2751	-9.9449	-2.8778	-0.0938	-0.2036	0.1803
1.24	1.1884	-9.9763	-3.0218	-0.0977	-0.2282	0.1937
1.25	1.0878	-9.9204	-3.1284	-0.0889	-0.2619	0.2161
1.26	0.9716	-9.7887	-3.2715	-0.0695	-0.3137	0.2541
1.27	0.8709	-9.6724	-3.4925	-0.0484	-0.3648	0.3063
1.28	0.7739	-9.6649	-3.771	-0.0287	-0.41	0.3501
1.29	0.7871	-9.6929	-4.0566	-0.0234	-0.4416	0.3811
1.3	0.9059	-9.7003	-4.3424	-0.039	-0.46	0.3965
1.31	0.9651	-9.6519	-4.574	-0.0662	-0.4783	0.3916
1.32	1.0511	-9.4691	-4.7026	-0.0911	-0.5051	0.3669
1.33	1.0896	-9.1037	-4.7071	-0.0863	-0.5249	0.3293
1.34	0.9566	-8.6257	-4.5247	-0.0309	-0.5502	0.2894
1.35	0.7474	-8.0638	-4.1909	0.0849	-0.5523	0.2549
1.36	0.5724	-7.5538	-3.6669	0.2741	-0.5227	0.2267
1.37	0.4272	-7.2256	-3.0214	0.4983	-0.4698	0.2009
1.38	0.2026	-7.083	-2.5391	0.7262	-0.3982	0.201
1.39	-0.1615	-7.1864	-2.2323	0.9229	-0.3182	0.2433
1.4	-0.4543	-7.5004	-2.1541	1.0646	-0.2249	0.3148
1.41	-0.6741	-7.9482	-2.1288	1.1221	-0.1376	0.3957
1.42	-0.7895	-8.4185	-2.2265	1.0631	-0.0421	0.455
1.43	-0.7362	-8.8006	-2.2884	0.9029	0.0392	0.4858
1.44	-0.5438	-9.1276	-2.2434	0.6629	0.0743	0.4902
1.45	-0.301	-9.3544	-2.3188	0.3994	0.0922	0.4658
1.46	-0.0361	-9.4643	-2.3748	0.1849	0.1055	0.4229
1.47	0.1112	-9.5248	-2.3693	0.0683	0.1086	0.3899
1.48	-0.2878	-9.6579	-2.2776	0.0661	0.1804	0.3446
1.49	-0.6903	-9.6889	-1.9947	0.1571	0.1938	0.2873
1.5	-0.2426	-9.9614	-1.9208	0.3017	0.1446	0.255
1.51	-0.089	-10.4712	-2.1331	0.407	0.1544	0.2587
1.52	0.108	-10.7554	-2.2322	0.4203	0.1393	0.2765
1.53	0.5294	-10.8404	-2.5175	0.3395	0.1214	0.2656
1.54	0.7741	-10.7487	-2.6673	0.2055	0.0897	0.2322
1.55	0.7633	-10.663	-2.7183	0.0899	0.0779	0.209
1.56	0.4594	-10.5442	-2.4932	0.0296	0.0647	0.1969
1.57	0.1298	-10.411	-2.1489	0.0335	0.0746	0.201
1.58	-0.2033	-10.2171	-1.7849	0.0798	0.1283	0.191
1.59	-0.3587	-9.9575	-1.4484	0.1403	0.158	0.1795
1.6	-0.2538	-9.8443	-1.416	0.1858	0.184	0.1964
1.61	-0.2101	-9.741	-1.4687	0.1891	0.1995	0.223
1.62	-0.1101	-9.4436	-1.5476	0.157	0.2077	0.2246
1.63	0.0622	-9.0732	-1.6301	0.1225	0.2059	0.1969
1.64	0.1803	-8.7413	-1.6238	0.1156	0.1938	0.1642
1.65	0.0426	-8.5325	-1.5793	0.1488	0.2067	0.1278
1.66	-0.1485	-8.3503	-1.4133	0.218	0.207	0.0957
1.67	-0.1761	-8.2189	-1.3147	0.3031	0.2095	0.0764
1.68	-0.1467	-8.244	-1.3381	0.3841	0.217	0.0628
1.69	-0.0235	-8.4963	-1.5282	0.4348	0.2524	0.0376
1.7	0.2056	-8.6638	-1.4176	0.4675	0.247	0.0119
1.71	0.607	-9.0705	-1.3677	0.4742	0.1865	0.012
1.72	0.6181	-9.1938	-1.5155	0.4521	0.1336	0.0113
1.73	0.6181	-9.1938	-1.5155	0.4187	0.1715	-0.0243
1.74	0.4967	-8.6443	-0.7245	0.3997	0.1941	-0.1173
1.75	0.4681	-9.0216	-1.0642	0.4207	0.1103	-0.1412
1.76	0.3485	-9.3681	-1.1078	0.4705	0.1155	-0.1398
1.77	0.3415	-9.5867	-1.403	0.5425	0.1	-0.1741
1.78	0.3637	-9.8188	-1.361	0.6296	0.1044	-0.2282
1.79	0.3637	-9.8188	-1.361	0.7043	0.114	-0.2578
1.8	0.2955	-10.1971	-0.9558	0.7598	0.1601	-0.2553
1.81	0.0881	-10.1709	-0.7177	0.7736	0.2061	-0.2469
1.82	-0.2233	-10.16	-0.5697	0.7572	0.251	-0.237
1.83	-0.4575	-10.1203	-0.4416	0.7081	0.3179	-0.2294
1.84	-0.4041	-10.166	-0.5074	0.6445	0.347	-0.2253
1.85	-0.3885	-10.431	-0.4593	0.591	0.3973	-0.2145
1.86	-0.5138	-10.8202	-0.5095	0.5474	0.4652	-0.1833
1.87	-0.6996	-11.1161	-0.6624	0.4856	0.5351	-0.1359
1.88	-0.8166	-11.2166	-0.874	0.3824	0.6198	-0.0943
1.89	-0.7171	-11.1158	-1.07	0.2418	0.6856	-0.0794
1.9	-0.5234	-10.8807	-1.1535	0.079	0.737	-0.0942
1.91	-0.2968	-10.5921	-1.2684	-0.0791	0.7736	-0.1248
1.92	-0.2537	-10.624	-1.6673	-0.214	0.7735	-0.1412
1.93	-0.046	-10.8858	-1.8738	-0.2912	0.7681	-0.1021
1.94	0.7095	-10.9959	-1.7468	-0.2979	0.7666	-0.0392
1.95	1.5167	-10.698	-1.8003	-0.2744	0.7345	-0.0048
1.96	1.7639	-9.8084	-1.8371	-0.2577	0.6932	-0.0007
1.97	1.8146	-9.0386	-1.8152	-0.2272	0.6353	-0.0215
1.98	1.8165	-8.6866	-1.7409	-0.172	0.57	-0.0316
1.99	1.7325	-8.9304	-1.5426	-0.0652	0.508	-0.022
2	1.8057	-9.4241	-1.5179	0.0523	0.4311	-0.0209
2.01	1.8687	-9.769	-1.6505	0.112	0.3622	-0.0406
2.02	1.694	-9.8242	-1.7729	0.0494	0.3252	-0.0712
2.03	1.4696	-9.7341	-1.8899	-0.1216	0.2854	-0.1009
2.04	1.2507	-9.717	-1.9972	-0.3201	0.2426	-0.1143
2.05	1.0763	-9.7332	-1.9344	-0.4493	0.2089	-0.126
2.06	0.9629	-9.6946	-1.8646	-0.4645	0.1713	-0.1423
2.07	0.7652	-9.7238	-1.8799	-0.3685	0.1364	-0.1604
2.08	0.6115	-9.8071	-2.0378	-0.2151	0.1151	-0.1699
2.09	0.6337	-9.7573	-1.9016	-0.0649	0.0966	-0.1787
2.1	0.5953	-9.4547	-1.6028	-0.0054	0.1018	-0.1894
2.11	0.4928	-9.1414	-1.2161	-0.0494	0.1502	-0.2034
2.12	0.427	-9.2305	-0.6948	-0.1303	0.2231	-0.1878
2.13	0.1894	-9.5381	-0.0527	-0.1579	0.3137	-0.1551
2.14	-0.0363	-9.7403	0.5612	-0.1141	0.3857	-0.13
2.15	-0.1347	-10.017	0.6804	-0.0236	0.3868	-0.087
2.16	-0.0469	-10.1902	0.8745	0.0586	0.4101	-0.041
2.17	0.3977	-10.1486	0.9371	0.0951	0.3931	-0.0167
2.18	1.1317	-10.0735	0.643	0.0438	0.3611	-0.0371
2.19	1.3787	-10.0647	0.7549	-0.0564	0.3419	-0.0811
2.2	1.196	-10.0621	0.7512	-0.1518	0.295	-0.1181
2.21	1.0484	-9.9856	0.4859	-0.2231	0.2563	-0.1626
2.22	0.8385	-9.9691	0.0216	-0.257	0.2112	-0.2013
2.23	0.4762	-10.3906	-0.6499	-0.2596	0.1778	-0.2229
2.24	0.2215	-11.3109	-1.5816	-0.2463	0.1501	-0.2014
2.25	0.3824	-12.0492	-2.2629	-0.2441	0.1204	-0.1372
2.26	1.0507	-11.7369	-2.3329	-0.2744	0.0604	-0.0796
2.27	1.5246	-10.5193	-1.9003	-0.3474	0.0201	-0.0457
2.28	1.8024	-9.3607	-1.5973	-0.4108	-0.0417	-0.0572
2.29	2.023	-8.5937	-1.4154	-0.3924	-0.1203	-0.1098
2.3	1.5222	-8.2189	-1.0666	-0.2665	-0.1715	-0.1706
2.31	0.9467	-8.2916	-0.5718	-0.0582	-0.1518	-0.2494
2.32	0.5624	-9.0069	-0.4695	0.1716	-0.1416	-0.2967
2.33	0.4338	-9.8531	-0.6316	0.3277	-0.1285	-0.2927
2.34	0.7086	-10.4818	-0.9903	0.3419	-0.0968	-0.2762
2.35	1.2933	-10.871	-1.4554	0.197	-0.0988	-0.2808
2.36	1.5924	-11.0073	-1.7654	-0.0264	-0.1234	-0.2867
2.37	1.6655	-10.7614	-1.7903	-0.2324	-0.1669	-0.2849
2.38	1.5934	-10.267	-1.3911	-0.3357	-0.1863	-0.2816
2.39	1.3616	-9.7395	-0.9765	-0.297	-0.1957	-0.2784
2.4	0.7907	-9.5022	-0.7407	-0.1536	-0.1678	-0.264
2.41	0.3999	-9.5219	-0.6968	0.0307	-0.1238	-0.2497
2.42	0.3828	-9.754	-0.787	0.1746	-0.0827	-0.2526
2.43	0.5559	-10.1805	-1.0351	0.2149	-0.0515	-0.2571
2.44	0.8477	-10.5344	-1.3345	0.1303	-0.0308	-0.2671
2.45	1.0269	-10.6511	-1.5005	-0.0439	-0.0084	-0.2814
2.46	1.0947	-10.4354	-1.5509	-0.238	0.0198	-0.2995
2.47	1.1454	-10.0717	-1.5654	-0.3598	0.0412	-0.3148
2.48	1.1718	-9.6607	-1.5031	-0.3767	0.0551	-0.3278
2.49	1.2401	-9.2594	-1.4193	-0.2934	0.066	-0.3414
2.5	1.3555	-9.0185	-1.4045	-0.1523	0.0833	-0.3589
2.51	1.4908	-9.0003	-1.4768	-0.0014	0.1041	-0.3768
2.52	1.5556	-9.1841	-1.6797	0.1125	0.1252	-0.3852
2.53	1.5071	-9.4524	-1.9258	0.1529	0.1376	-0.368
2.54	1.5732	-9.6718	-2.0497	0.0498	0.1037	-0.2977
2.55	2.1361	-9.714	-2.2139	0.0498	0.1037	-0.2977
2.56	2.0924	-9.5393	-2.0714	-0.1144	0.0547	-0.2343
2.57	2.051	-8.9608	-1.8618	-0.1545	0.0294	-0.2481
2.58	2.0035	-8.5514	-1.741	-0.1171	-0.0056	-0.2636
2.59	1.921	-8.4272	-1.472	-0.0223	-0.0532	-0.2671
2.6	1.7997	-8.4302	-1.4424	0.0946	-0.0734	-0.2609
2.61	1.6327	-8.5982	-1.49	0.1887	-0.0676	-0.253
2.62	1.4618	-8.8514	-1.5374	0.24	-0.0518	-0.2771
2.63	1.2957	-9.0237	-1.4735	0.2603	-0.0386	-0.3418
2.64	1.1797	-9.1563	-1.3715	0.2591	-0.0394	-0.4111
2.65	1.0098	-9.3442	-1.1849	0.2402	-0.037	-0.4709
2.66	0.8727	-9.4361	-0.9032	0.2245	-0.0395	-0.5079
2.67	0.965	-9.3516	-0.6111	0.2102	-0.0424	-0.5188
2.68	1.2972	-9.1874	-0.4303	0.1996	-0.0302	-0.5104
2.69	1.8278	-8.9911	-0.4686	0.1904	-0.0397	-0.4925
2.7	2.3141	-8.8096	-0.6887	0.1831	-0.0505	-0.4601
2.71	2.6577	-8.5631	-0.8761	0.1802	-0.0618	-0.4247
2.72	2.7502	-8.4542	-1.1545	0.2093	-0.0562	-0.388
2.73	2.8293	-8.5646	-1.3138	0.2955	-0.0815	-0.3406
2.74	3.0367	-8.9215	-1.4544	0.4336	-0.0994	-0.2812
2.75	3.112	-9.4391	-1.394	0.5719	-0.1276	-0.2282
2.76	2.9709	-9.7073	-1.3072	0.6435	-0.1415	-0.2176
2.77	2.6982	-9.7675	-1.2525	0.6254	-0.1702	-0.2296
2.78	2.3987	-10.007	-1.2913	0.5284	-0.1924	-0.2253
2.79	1.9911	-10.4005	-1.3099	0.3753	-0.2099	-0.2044
2.8	1.5972	-10.6117	-1.3875	0.172	-0.2159	-0.175
2.81	1.3853	-10.4788	-1.4902	-0.0196	-0.2198	-0.1375
2.82	1.2678	-10.1513	-1.5491	-0.1519	-0.2007	-0.0949
2.83	1.1611	-9.8853	-1.5216	-0.225	-0.1847	-0.0731
2.84	1.2781	-9.6041	-1.6533	-0.2482	-0.1882	-0.0577
2.85	1.6202	-9.4863	-1.9067	-0.2191	-0.2248	-0.0332
2.86	2.6573	-9.6339	-2.1523	-0.1275	-0.3123	0.0307
2.87	3.1871	-9.8622	-2.2049	-0.0677	-0.2902	0.0439
2.88	3.4801	-9.2807	-1.7885	-0.0694	-0.2912	-0.0041
2.89	3.5842	-8.7567	-1.6643	-0.0605	-0.337	-0.0263
2.9	3.4414	-8.9227	-1.4466	-0.0179	-0.3732	0.0022
2.91	3.2072	-9.3958	-1.2214	0.0299	-0.3799	0.0488
2.92	3.0743	-9.876	-1.0844	0.0311	-0.3782	0.0858
2.93	2.917	-10.1808	-1.143	-0.0421	-0.3838	0.1191
2.94	2.6257	-10.2234	-1.3375	-0.1661	-0.4022	0.169
2.95	2.2025	-10.1313	-1.4911	-0.2749	-0.4268	0.2173
2.96	1.8162	-9.7855	-1.4027	-0.2983	-0.4382	0.2498
2.97	1.5076	-9.5207	-1.0095	-0.2214	-0.4373	0.2619
2.98	1.3459	-9.4219	-0.519	-0.0777	-0.4422	0.2712
2.99	1.4148	-9.5008	-0.1028	0.0594	-0.4541	0.2799
3	1.5946	-9.7734	0.0178	0.1141	-0.4769	0.2839
3.01	1.8104	-10.0408	-0.2435	0.057	-0.5089	0.3019
3.02	2.1066	-10.2761	-0.5316	-0.0535	-0.5453	0.3181
3.03	2.4554	-10.4926	-0.6397	-0.1725	-0.5759	0.3274
3.04	2.6174	-10.4742	-0.6352	-0.2466	-0.6037	0.3416
3.05	2.5486	-10.1917	-0.5793	-0.2447	-0.6196	0.3656
3.06	2.2188	-9.8903	-0.4554	-0.1676	-0.6116	0.3859
3.07	1.7215	-9.5458	-0.3335	-0.0532	-0.5658	0.4076
3.08	1.1677	-9.3447	-0.2928	0.0676	-0.5158	0.4371
3.09	0.7907	-9.2822	-0.3051	0.1584	-0.462	0.4607
3.1	0.5947	-9.3319	-0.3668	0.1684	-0.4019	0.4657
3.11	0.5111	-9.3081	-0.4811	0.1097	-0.3451	0.4627
3.12	0.3921	-9.2349	-0.6311	0.0285	-0.2992	0.4772
3.13	0.3211	-9.281	-0.7488	-0.0342	-0.2768	0.4948
3.14	0.4377	-9.3098	-0.7676	-0.0559	-0.2746	0.5055
3.15	0.6909	-9.2079	-0.7516	-0.0431	-0.2782	0.5042
3.16	0.9705	-9.1339	-0.7031	-0.0008	-0.2843	0.4919
3.17	1.3018	-9.2408	-0.7189	0.0619	-0.2928	0.4789
3.18	1.6596	-9.5068	-0.695	0.1122	-0.3055	0.4532
3.19	2.0862	-9.771	-0.6642	0.1047	-0.3251	0.4087
3.2	2.452	-9.9205	-0.7441	0.0264	-0.3376	0.3525
3.21	2.6104	-10.0404	-0.9534	-0.1033	-0.3645	0.3109
3.22	2.6619	-10.1832	-1.2437	-0.2143	-0.3943	0.2701
3.23	2.7632	-10.3399	-1.5495	-0.2811	-0.4143	0.2065
3.24	2.7285	-10.4922	-1.8768	-0.2769	-0.4103	0.1575
3.25	2.1802	-10.7006	-2.1672	-0.2169	-0.369	0.1624
3.26	1.1755	-10.848	-2.2596	-0.13	-0.3227	0.2034
3.27	0.3905	-10.4592	-2.1069	-0.0434	-0.2773	0.2229
3.28	0.1142	-9.9051	-1.7269	0.0468	-0.2141	0.2122
3.29	0.0355	-9.6964	-1.3577	0.1156	-0.1404	0.199
3.3	-0.0393	-9.7563	-1.1031	0.1454	-0.0517	0.2
3.31	-0.0923	-10.0567	-0.8778	0.121	0.0164	0.191
3.32	0.1479	-10.3648	-0.7729	0.0077	0.0369	0.1571
3.33	0.586	-10.3219	-0.8999	-0.1777	0.0211	0.1014
3.34	1.1677	-10.078	-1.1355	-0.3664	-0.0077	0.0593
3.35	1.6	-9.9473	-1.3307	-0.4994	-0.0324	0.0383
3.36	1.8204	-9.749	-1.3991	-0.531	-0.0637	0.0127
3.37	1.9842	-9.4272	-1.4078	-0.455	-0.1001	0.0086
3.38	1.8516	-9.3078	-1.3541	-0.3034	-0.123	0.0315
3.39	1.6529	-9.4431	-1.2864	-0.127	-0.1147	0.0506
3.4	1.7293	-9.6604	-1.1845	0.0013	-0.1087	0.0666
3.41	1.355	-9.9868	-1.4521	0.0007	-0.0785	0.0579
3.42	1.355	-9.9868	-1.4521	-0.1265	-0.0494	0.0313
3.43	0.6419	-10.0399	-2.1072	-0.3001	-0.0354	0.0368
3.44	0.2842	-9.9628	-2.134	-0.4332	-0.0363	0.0607
3.45	0.0664	-9.6102	-1.9478	-0.4767	-0.0426	0.0737
3.46	-0.0602	-9.2441	-1.7587	-0.4298	-0.0397	0.0746
3.47	-0.2182	-9.0612	-1.6598	-0.3209	-0.0232	0.0655
3.48	-0.3046	-9.0995	-1.6788	-0.1945	-0.0129	0.0667
3.49	-0.157	-9.3517	-1.7704	-0.0884	-0.0146	0.0917
3.5	0.1199	-9.6905	-1.9643	-0.0505	-0.0266	0.134
3.51	0.5187	-10.0041	-2.2798	-0.0881	-0.0395	0.1814
3.52	0.8799	-10.2902	-2.5966	-0.1822	-0.0623	0.2165
3.53	1.1123	-10.4868	-2.838	-0.2782	-0.0926	0.2312
3.54	1.5432	-10.5591	-3.0752	-0.3325	-0.1429	0.2414
3.55	1.5257	-10.3524	-3.1891	-0.3413	-0.2283	0.2688
3.56	1.3553	-9.4965	-3.1117	-0.3343	-0.2664	0.258
3.57	1.2011	-8.488	-3.1798	-0.3258	-0.3129	0.2136
3.58	0.79	-7.7307	-3.0505	-0.2738	-0.3653	0.1758
3.59	0.5259	-7.0526	-2.8695	-0.1659	-0.3968	0.1243
3.6	0.3332	-6.5463	-2.8031	0.0005	-0.4288	0.0565
3.61	0.2302	-6.2731	-2.7001	0.2186	-0.4449	-0.027
3.62	0.0255	-6.2592	-2.4917	0.484	-0.4497	-0.114
3.63	-0.2541	-6.5055	-2.1573	0.7786	-0.418	-0.194
3.64	-0.4599	-7.0569	-1.924	1.0661	-0.3628	-0.2587
3.65	-0.6105	-7.9148	-1.8263	1.3184	-0.3027	-0.2936
3.66	-0.7177	-9.0801	-1.7008	1.5094	-0.2415	-0.285
3.67	-0.5664	-10.4613	-1.5684	1.6031	-0.1705	-0.2304
3.68	-0.1979	-11.8743	-1.5038	1.556	-0.1007	-0.1268
3.69	0.1413	-13.1027	-1.321	1.3813	-0.0439	0.0085
3.7	0.1644	-13.8504	-0.9964	1.0856	0.0083	0.1829
3.71	0.0237	-13.965	-0.8237	0.7036	0.0506	0.3687
3.72	-0.1266	-13.3884	-0.9268	0.2703	0.0792	0.4987
3.73	-0.2561	-12.2365	-1.0995	-0.1704	0.0909	0.5237
3.74	-0.5496	-10.9929	-1.198	-0.5213	0.0919	0.4806
3.75	-0.9358	-10.0154	-1.1596	-0.7075	0.1	0.4349
3.76	-1.1902	-9.3266	-1.0303	-0.6913	0.1328	0.4237
3.77	-1.1521	-8.7347	-0.9373	-0.522	0.201	0.4098
3.78	-0.9961	-8.3079	-0.9474	-0.2546	0.2891	0.385
3.79	-0.8506	-8.2523	-0.9674	0.0355	0.3724	0.3613
3.8	-0.6918	-8.5288	-0.9581	0.294	0.424	0.3653
3.81	-0.4447	-8.9487	-0.9901	0.4573	0.4335	0.3853
3.82	-0.1531	-9.2393	-1.1163	0.4634	0.4362	0.4006
3.83	0.1283	-9.3225	-1.2244	0.3182	0.4368	0.3992
3.84	0.3857	-9.3153	-1.2883	0.0787	0.4072	0.3961
3.85	0.6021	-9.1866	-1.1533	-0.1519	0.3798	0.3939
3.86	0.807	-8.8997	-0.901	-0.2818	0.3583	0.3903
3.87	0.9711	-8.7635	-0.8292	-0.2688	0.3153	0.3852
3.88	0.959	-9.0801	-1.3469	-0.142	0.2325	0.3996
3.89	0.6873	-9.5458	-1.6123	0.061	0.2062	0.429
3.9	0.2186	-9.928	-1.4085	0.2945	0.2153	0.4458
3.91	-0.1813	-10.2583	-1.3926	0.485	0.1906	0.4388
3.92	-0.438	-10.4169	-1.5667	0.5465	0.1521	0.4208
3.93	-0.4597	-10.3503	-1.7524	0.4485	0.1226	0.3966
3.94	-0.3297	-10.0364	-1.756	0.2368	0.1035	0.3569
3.95	-0.2069	-9.6997	-1.6031	0.0212	0.0896	0.3188
3.96	-0.1388	-9.4963	-1.492	-0.1002	0.0668	0.3053
3.97	0.037	-9.2791	-1.4353	-0.0873	0.0354	0.3224
3.98	0.2287	-8.9503	-1.3128	0.0742	0.0269	0.3451
3.99	0.214	-8.7401	-1.1067	0.3398	0.036	0.3643
4	-0.049	-8.8541	-0.7069	0.6796	0.0713	0.3955
4.01	-0.3849	-9.3203	-0.2651	1.033	0.1161	0.4349
4.02	-0.5682	-9.8467	-0.0106	1.2931	0.1716	0.4439
4.03	-0.6142	-10.2281	-0.0691	1.3513	0.2435	0.4123
4.04	-0.4742	-10.3952	-0.202	1.1875	0.3118	0.3602
4.05	-0.3058	-10.3193	-0.3589	0.8558	0.363	0.3102
4.06	-0.1861	-10.1128	-0.423	0.4304	0.4053	0.2795
4.07	-0.0841	-9.8137	-0.3554	0.0205	0.4459	0.262
4.08	0.0309	-9.4628	-0.3903	-0.2834	0.444	0.2274
4.09	0.1032	-9.0496	-0.5024	-0.445	0.4229	0.1402
4.1	0.1467	-8.8598	-0.8235	-0.4863	0.3836	0.025
4.11	0.073	-9.2086	-1.1583	-0.4025	0.34	-0.0629
4.12	-0.0469	-9.9655	-1.2378	-0.1956	0.3212	-0.1111
4.13	-0.0917	-10.5917	-1.2208	0.0647	0.3144	-0.1639
4.14	-0.2111	-11.1053	-1.2575	0.2777	0.3237	-0.219
4.15	-0.3064	-11.5496	-1.4575	0.3585	0.3239	-0.2162
4.16	-0.4413	-11.9368	-1.6895	0.2996	0.3191	-0.1635
4.17	-0.3915	-12.1845	-1.9587	0.1191	0.3246	-0.0995
4.18	-0.2462	-12.2237	-2.2575	-0.0913	0.3199	-0.0391
4.19	-0.3457	-11.9285	-2.2027	-0.2475	0.3222	0.026
4.2	-0.5074	-11.1897	-1.9491	-0.3251	0.3456	0.0747
4.21	-0.613	-10.3158	-1.7831	-0.3512	0.384	0.0855
4.22	-0.6821	-9.5894	-1.6965	-0.3164	0.5215	0.0093
4.23	-0.9097	-9.0995	-1.5804	-0.3164	0.5215	0.0093
4.24	-1.0582	-8.8875	-1.4825	-0.2392	0.6897	-0.0909
4.25	-1.0287	-8.9034	-1.2732	-0.1928	0.7708	-0.1652
4.26	-0.9185	-9.0186	-1.1094	-0.1668	0.8036	-0.2285
4.27	-0.7311	-9.1499	-0.9934	-0.1876	0.8169	-0.2742
4.28	-0.6705	-9.4283	-0.8312	-0.281	0.8226	-0.3516
4.29	-0.4125	-9.6517	-0.9256	-0.4439	0.8061	-0.4568
4.3	-0.15	-9.8029	-1.1316	-0.6683	0.7709	-0.5412
4.31	-0.1029	-10.0855	-1.5028	-0.9136	0.7274	-0.5781
4.32	-0.0442	-10.3407	-1.826	-1.1322	0.6771	-0.5803
4.33	0.1434	-10.3922	-1.9211	-1.2675	0.6172	-0.5484
4.34	0.4089	-10.3471	-1.8741	-1.2852	0.5631	-0.5109
4.35	0.6368	-10.1962	-1.6282	-1.1822	0.4971	-0.4632
4.36	1.0997	-9.9189	-1.4078	-1.1822	0.4971	-0.4632
4.37	1.4556	-9.6582	-0.9692	-0.7146	0.3621	-0.3406
4.38	1.5284	-9.3815	-0.5279	-0.4898	0.2832	-0.285
4.39	1.2823	-9.101	-0.2895	-0.3723	0.2273	-0.2543
4.4	0.7925	-8.7288	-0.006	-0.3232	0.1723	-0.2372
4.41	0.3584	-8.5884	0.327	-0.3168	0.0953	-0.2114
4.42	0.1397	-8.8932	0.3123	-0.3166	0.063	-0.1697
4.43	-0.0856	-9.2861	0.4668	-0.2819	0.0431	-0.1428
4.44	-0.3252	-9.5142	0.8357	-0.2221	0.0324	-0.135
4.45	-0.4052	-9.5593	1.0065	-0.1616	0.0176	-0.1487
4.46	-0.3933	-9.4317	0.9455	-0.1161	0.0029	-0.1831
4.47	-0.3611	-9.2016	0.7859	-0.0783	0.0017	-0.2262
4.48	-0.3644	-8.9398	0.6259	-0.0356	0.0167	-0.2653
4.49	-0.4521	-8.7591	0.4236	0.0137	0.0091	-0.2979
4.5	-0.4339	-8.8379	-0.0067	0.0754	-0.0194	-0.3068
4.51	-0.4441	-9.2193	-0.6962	0.1329	-0.0437	-0.2771
4.52	-0.6586	-9.9042	-1.3439	0.1783	-0.0532	-0.2241
4.53	-0.6272	-10.5777	-1.6619	0.2078	-0.07	-0.1499
4.54	-0.2619	-11.032	-1.7537	0.1836	-0.0653	-0.0652
4.55	0.049	-11.3319	-1.7927	0.0978	-0.0544	0.0135
4.56	0.1528	-11.4126	-1.8631	-0.0306	-0.0568	0.074
4.57	0.2985	-11.1248	-1.8011	-0.1593	-0.08	0.1112
4.58	0.4468	-10.8047	-1.7115	-0.2409	-0.0873	0.1087
4.59	0.4218	-10.5708	-1.5903	-0.2562	-0.1018	0.0716
4.6	0.3249	-10.1727	-1.4914	-0.2123	-0.1148	0.0239
4.61	0.1907	-9.7852	-1.4361	-0.1379	-0.1127	-0.0097
4.62	0.0776	-9.6099	-1.4359	-0.0619	-0.0717	-0.0209
4.63	-0.0987	-9.7149	-1.4647	-0.0092	-0.0262	-0.0211
4.64	-0.0261	-9.9001	-1.6064	-0.0101	0.0266	-0.0033
4.65	0.0363	-10.158	-1.7272	-0.067	0.0919	0.0227
4.66	0.0767	-10.3757	-1.8995	-0.1808	0.1406	0.0391
4.67	0.1394	-10.4327	-2.0766	-0.3126	0.1827	0.0346
4.68	0.2875	-10.3672	-2.1354	-0.4126	0.2279	0.0084
4.69	0.4288	-10.2637	-2.1832	-0.4776	0.2693	-0.0164
4.7	0.5573	-10.1547	-2.3296	-0.4817	0.3042	-0.0353
4.71	0.6416	-9.9784	-2.5728	-0.4337	0.3396	-0.0444
4.72	0.7122	-9.6946	-2.8218	-0.3492	0.3585	-0.0515
4.73	0.7449	-9.2919	-2.9111	-0.2506	0.3748	-0.0513
4.74	0.6436	-8.8965	-2.8847	-0.1629	0.3736	-0.0552
4.75	0.5961	-8.5357	-2.8392	-0.1007	0.3526	-0.0755
4.76	0.7194	-8.3177	-2.7791	-0.0565	0.3232	-0.0985
4.77	0.8162	-8.3103	-2.7992	-0.0152	0.3014	-0.1295
4.78	0.7976	-8.4331	-2.7283	0.0346	0.2802	-0.162
4.79	0.7915	-8.5355	-2.617	0.0913	0.2721	-0.1985
4.8	0.8743	-8.5242	-2.4282	0.1443	0.2637	-0.2301
4.81	0.9875	-8.4587	-2.2758	0.191	0.2642	-0.2535
4.82	1.0338	-8.3781	-2.145	0.2307	0.2661	-0.2784
4.83	1.0276	-8.2915	-2.093	0.277	0.26	-0.2961
4.84	0.9913	-8.2252	-1.9992	0.3386	0.2578	-0.3053
4.85	0.8754	-8.2072	-1.8329	0.4146	0.2868	-0.2857
4.86	0.6016	-8.2359	-1.6752	0.4854	0.3444	-0.2549
4.87	0.2245	-8.3138	-1.5004	0.5552	0.4124	-0.2194
4.88	-0.1603	-8.4578	-1.3752	0.6119	0.4789	-0.2126
4.89	-0.4184	-8.6942	-1.376	0.6477	0.5238	-0.2265
4.9	-0.404	-9.0964	-1.4535	0.6698	0.5645	-0.2544
4.91	-0.119	-9.6126	-1.5461	0.6656	0.5777	-0.2818
4.92	0.3403	-10.1472	-1.6868	0.6272	0.5609	-0.3013
4.93	0.784	-10.6508	-1.9088	0.5542	0.5201	-0.2987
4.94	1.1761	-11.0574	-2.1077	0.4613	0.4674	-0.2747
4.95	1.5422	-11.2839	-2.2454	0.3656	0.4083	-0.2279
4.96	1.8318	-11.3439	-2.2663	0.2979	0.3558	-0.1595
4.97	2.0351	-11.2769	-2.1561	0.2529	0.3052	-0.0881
4.98	2.0564	-11.0356	-2.0429	0.2173	0.2558	-0.0313
4.99	1.869	-10.6576	-1.9968	0.1801	0.2146	-0.0006
5	1.6854	-10.2383	-2.0611	0.1413	0.1644	-0.0038
5.01	1.4855	-9.9154	-2.2517	0.1096	0.1349	-0.0279
5.02	1.2077	-9.7154	-2.4081	0.1109	0.1081	-0.066
5.03	0.994	-9.5591	-2.3835	0.1329	0.0782	-0.1151
5.04	0.9395	-9.406	-2.3585	0.1668	0.0546	-0.158
5.05	1.0165	-9.3475	-2.3065	0.1937	0.0191	-0.1837
5.06	1.3469	-9.2976	-2.2725	0.2071	-0.0282	-0.1844
5.07	1.6721	-9.2898	-2.2344	0.2046	-0.0744	-0.1669
5.08	1.7982	-9.2942	-2.1707	0.1742	-0.1152	-0.1409
5.09	1.8576	-9.1886	-2.0844	0.1398	-0.148	-0.125
5.1	1.9066	-8.8354	-1.8099	0.1122	-0.1856	-0.1161
5.11	1.7645	-8.8168	-1.6394	0.1131	-0.2079	-0.1143
5.12	1.5416	-8.8643	-1.4995	0.1518	-0.2168	-0.1117
5.13	1.2943	-8.9328	-1.3451	0.2134	-0.2213	-0.1103
5.14	1.0541	-9.011	-1.2363	0.2844	-0.2248	-0.1112
5.15	0.8863	-9.1719	-1.1001	0.3538	-0.2208	-0.1071
5.16	0.8351	-9.3475	-0.9498	0.4071	-0.2229	-0.0966
5.17	0.8886	-9.4668	-0.821	0.4335	-0.2275	-0.0812
5.18	1.0335	-9.6116	-0.7123	0.4246	-0.2384	-0.0588
5.19	1.2443	-9.8407	-0.6108	0.3951	-0.2444	-0.0338
5.2	1.434	-10.1198	-0.4987	0.3578	-0.255	-0.0053
5.21	1.6349	-10.4331	-0.5105	0.3206	-0.273	0.0327
5.22	1.7732	-10.7337	-0.5766	0.2827	-0.2889	0.0683
5.23	1.9297	-10.967	-0.7047	0.2323	-0.3053	0.0959
5.24	2.0867	-11.0193	-0.8244	0.1716	-0.3222	0.1197
5.25	2.0167	-10.8182	-0.836	0.1033	-0.3442	0.1341
5.26	1.8245	-10.5451	-0.7568	0.0557	-0.3618	0.1343
5.27	1.5636	-10.3612	-0.6675	0.0574	-0.3903	0.1352
5.28	1.3453	-10.1847	-0.5652	0.0926	-0.4194	0.1299
5.29	1.1908	-9.9105	-0.5519	0.1387	-0.439	0.1189
5.3	1.118	-9.7001	-0.57	0.1676	-0.4471	0.0968
5.31	1.1443	-9.6605	-0.6082	0.1818	-0.4553	0.075
5.32	1.2371	-9.7109	-0.6178	0.1812	-0.4605	0.0583
5.33	1.354	-9.8104	-0.662	0.1619	-0.4739	0.0549
5.34	1.4529	-9.9088	-0.7681	0.1217	-0.4891	0.0568
5.35	1.5326	-9.9174	-0.8274	0.0759	-0.5028	0.0642
5.36	1.6375	-9.8395	-0.891	0.0328	-0.5261	0.0728
5.37	1.2178	-9.6715	-0.8746	0.0127	-0.5524	0.1018
5.38	0.7874	-9.3316	-0.7476	0.0146	-0.5492	0.0956
5.39	0.4588	-9.1962	-0.5931	0.0358	-0.529	0.059
5.4	0.1924	-9.3772	-0.4817	0.0799	-0.5153	0.0317
5.41	0.0848	-9.6608	-0.4252	0.1213	-0.4797	0.0201
5.42	0.203	-9.9235	-0.4623	0.1266	-0.4475	0.008
5.43	0.4593	-10.1263	-0.5703	0.0853	-0.4201	-0.0079
5.44	0.755	-10.3041	-0.7795	-0.0079	-0.4032	-0.0137
5.45	1.0042	-10.443	-0.9672	-0.0981	-0.4102	-0.0008
5.46	1.1963	-10.3519	-1.0907	-0.1728	-0.4208	0.0207
5.47	1.3615	-10.0369	-1.1153	-0.2103	-0.4409	0.0302
5.48	1.419	-9.7253	-1.0911	-0.2019	-0.467	0.0169
5.49	1.4085	-9.5335	-1.0895	-0.1528	-0.4852	0.0001
5.5	1.3267	-9.5931	-1.1641	-0.0859	-0.4931	-0.0223
5.51	1.1326	-9.9043	-1.2396	-0.0071	-0.4821	-0.0448
5.52	0.8766	-10.27	-1.2278	0.0503	-0.4507	-0.0452
5.53	0.7823	-10.3928	-1.1533	0.0798	-0.4205	-0.0334
5.54	0.9365	-10.1613	-0.9719	0.0448	-0.3996	-0.0273
5.55	1.1434	-9.8535	-0.8659	-0.0273	-0.3938	-0.0274
5.56	1.3285	-9.6652	-0.7841	-0.1059	-0.3816	-0.034
5.57	1.3595	-9.5204	-0.5893	-0.1246	-0.3711	-0.0323
5.58	1.266	-9.4566	-0.3461	-0.0787	-0.3543	-0.027
5.59	1.2017	-9.4518	-0.2041	0.0144	-0.3353	-0.0189
5.6	1.2166	-9.4452	-0.191	0.1026	-0.3144	-0.0184
5.61	1.3024	-9.4695	-0.2252	0.1577	-0.3032	-0.0253
5.62	1.3619	-9.5672	-0.2582	0.1638	-0.3059	-0.0334
5.63	1.367	-9.6379	-0.2427	0.1332	-0.2927	-0.0506
5.64	1.4431	-9.716	-0.1931	0.0862	-0.2944	-0.0784
5.65	1.3845	-9.8556	-0.1007	0.0439	-0.2845	-0.0928
5.66	1.2612	-9.9331	-0.0556	0.0128	-0.2781	-0.0966
5.67	1.1309	-9.8834	-0.0324	-0.0106	-0.2657	-0.1008
5.68	0.9783	-9.8666	-0.0599	-0.0277	-0.2617	-0.097
5.69	0.6545	-9.9733	-0.0282	-0.0423	-0.254	-0.0677
5.7	0.297	-10.0098	0.1125	-0.0753	-0.2185	-0.0326
5.71	0.1059	-9.9373	0.1722	-0.1207	-0.1708	-0.0217
5.72	0.1286	-9.7221	0.1058	-0.176	-0.1211	-0.0581
5.73	0.2162	-9.5703	0.0384	-0.2265	-0.0775	-0.1011
5.74	0.2783	-9.5667	-0.0387	-0.2351	-0.0415	-0.1223
5.75	0.4038	-9.6853	-0.1569	-0.2048	-0.0275	-0.1195
5.76	0.6102	-9.7644	-0.2607	-0.1424	-0.0213	-0.1044
5.77	0.6305	-9.7535	-0.2899	-0.0772	-0.0187	-0.0836
5.78	0.589	-9.7737	-0.2863	-0.0201	-0.0126	-0.0548
5.79	0.46	-9.8837	-0.3135	0.025	-0.0169	-0.034
5.8	0.4306	-9.9051	-0.337	0.049	-0.0238	-0.029
5.81	0.5292	-9.9172	-0.3015	0.0558	-0.0319	-0.0293
5.82	0.6767	-9.9271	-0.2917	0.0396	-0.0505	-0.0306
5.83	0.8569	-9.9683	-0.3253	0.0062	-0.0801	-0.0229
5.84	0.931	-10.0161	-0.4128	-0.0362	-0.1045	0.0064
5.85	1.018	-10.0399	-0.6034	-0.0782	-0.1149	0.0383
5.86	1.1267	-10.053	-0.7886	-0.0905	-0.1184	0.0632
5.87	1.1909	-10.0443	-0.8788	-0.0692	-0.1406	0.0804
5.88	1.1084	-10.0334	-0.959	-0.0398	-0.1575	0.1116
5.89	0.8853	-10.0218	-1.0675	-0.0147	-0.1495	0.1482
5.9	0.6262	-10.0593	-1.1792	-0.0021	-0.1336	0.1825
5.91	0.3403	-10.0916	-1.2047	0.001	-0.1292	0.2105
5.92	0.1668	-10.09	-1.1365	-0.011	-0.1379	0.2427
5.93	0.0574	-10.1018	-1.0937	-0.0496	-0.1462	0.2757
5.94	0.0372	-10.1475	-1.1142	-0.1036	-0.1491	0.2979
5.95	0.0947	-10.2234	-1.1016	-0.1869	-0.1498	0.296
5.96	0.0931	-10.3221	-1.1323	-0.1869	-0.1498	0.296
5.97	0.1383	-10.4065	-1.2173	-0.2653	-0.1227	0.2595
5.98	0.2672	-10.4288	-1.2886	-0.3056	-0.1127	0.2304
5.99	0.4252	-10.3302	-1.3794	-0.3056	-0.1127	0.2304
6	0.5691	-10.1604	-1.5739	-0.3973	-0.108	0.2207
6.01	0.7547	-9.9061	-1.833	-0.4166	-0.1225	0.2359
6.02	0.953	-9.5876	-2.0515	-0.3956	-0.1446	0.254
6.03	1.1479	-9.2316	-2.2	-0.3212	-0.1681	0.2689
6.04	1.3453	-8.8516	-2.2866	-0.2062	-0.1874	0.2675
6.05	1.4899	-8.5072	-2.3167	-0.0873	-0.2044	0.246
6.06	1.5574	-8.2068	-2.3966	0.0227	-0.227	0.2074
6.07	1.5536	-7.9772	-2.4745	0.0969	-0.2581	0.1492
6.08	1.49	-7.7691	-2.5137	0.1364	-0.2813	0.0817
6.09	1.3409	-7.5433	-2.4085	0.1652	-0.282	0.0119
6.1	1.0669	-7.3611	-2.1105	0.2168	-0.2574	-0.0524
6.11	0.7503	-7.3497	-1.7447	0.3084	-0.2113	-0.1017
6.12	0.4047	-7.5863	-1.4218	0.442	-0.154	-0.1278
6.13	0.0088	-8.0797	-1.1833	0.5982	-0.0773	-0.1267
6.14	-0.3596	-8.8026	-0.9993	0.7441	0.006	-0.1058
6.15	-0.4202	-9.6725	-0.9116	0.831	0.0733	-0.0659
6.16	-0.3274	-10.5641	-0.7838	0.8081	0.1213	-0.007
6.17	-0.2102	-11.3001	-0.6623	0.6558	0.1433	0.0665
6.18	-0.0802	-11.7878	-0.5977	0.3965	0.1481	0.1268
6.19	0.145	-12.0036	-0.6197	0.1077	0.1448	0.1744
6.2	0.2399	-12.0096	-0.6031	-0.1209	0.1502	0.186
6.21	0.1648	-11.8583	-0.4939	-0.2406	0.1559	0.1585
6.22	0.0782	-11.5499	-0.3763	-0.2518	0.1697	0.1211
6.23	0.0433	-11.1754	-0.3049	-0.1871	0.1983	0.0964
6.24	0.045	-10.823	-0.3129	-0.1029	0.245	0.0867
6.25	0.0974	-10.5663	-0.4351	-0.0324	0.2935	0.0938
6.26	0.2071	-10.4024	-0.5833	-0.0009	0.3208	0.1115
6.27	0.2934	-10.3107	-0.7276	-0.0098	0.3404	0.1433
6.28	0.2756	-10.267	-0.8766	-0.0579	0.3488	0.1861
6.29	0.2047	-10.2361	-0.9975	-0.1177	0.3581	0.209
6.3	0.1271	-10.1357	-1.0735	-0.1812	0.3674	0.2236
6.31	-0.0387	-10.0503	-1.1622	-0.2361	0.3712	0.2244
6.32	-0.1898	-9.949	-1.2212	-0.2777	0.376	0.2128
6.33	-0.2353	-9.7854	-1.2136	-0.3117	0.3811	0.1824
6.34	-0.2311	-9.5216	-1.1742	-0.3303	0.3806	0.1379
6.35	-0.165	-9.1959	-1.1607	-0.3339	0.3856	0.0807
6.36	-0.0448	-8.8868	-1.1665	-0.3138	0.3866	0.0341
6.37	0.0485	-8.6945	-1.2044	-0.2648	0.3705	0.0051
6.38	0.0769	-8.7681	-1.3202	-0.1946	0.3615	-0.0115
6.39	0.1728	-8.8892	-1.3547	-0.1215	0.3535	-0.0176
6.4	0.2128	-8.9157	-1.1692	-0.0804	0.3257	-0.0073
6.41	0.2905	-9.0326	-1.3056	-0.0949	0.3029	-0.0119
6.42	0.4185	-9.095	-1.5297	-0.1356	0.2814	-0.044
6.43	0.5342	-9.0401	-1.5417	-0.1735	0.2479	-0.0876
6.44	0.4961	-9.0378	-1.3874	-0.1712	0.228	-0.1335
6.45	0.4738	-9.0924	-1.1043	-0.1141	0.1996	-0.1683
6.46	0.4347	-9.2969	-1.015	-0.0172	0.1812	-0.1686
6.47	0.3836	-9.6307	-1.0272	0.097	0.1708	-0.1394
6.48	0.3888	-9.9455	-0.9852	0.1814	0.1715	-0.0885
6.49	0.3757	-10.243	-0.92	0.2172	0.178	-0.0414
6.5	0.2886	-10.3846	-0.864	0.1927	0.1909	-0.0108
6.51	0.0995	-10.4438	-0.8468	0.1351	0.2004	0.0108
6.52	0.0189	-10.4086	-0.7141	0.0732	0.2033	0.0221
6.53	0.092	-10.265	-0.5949	0.0378	0.2302	0.021
6.54	0.2648	-9.988	-0.4402	0.0515	0.2569	0.0232
6.55	0.3668	-9.7758	-0.258	0.1127	0.2887	0.034
6.56	0.3464	-9.8374	-0.1886	0.188	0.3372	0.0556
6.57	0.281	-10.038	-0.1392	0.2287	0.3821	0.0638
6.58	0.2844	-10.2112	-0.171	0.1944	0.4205	0.0691
6.59	0.3953	-10.316	-0.2956	0.0827	0.4485	0.0707
6.6	0.5615	-10.369	-0.4255	-0.0864	0.4544	0.0855
6.61	0.6621	-10.4913	-0.6858	-0.2778	0.4486	0.1074
6.62	0.8409	-10.6862	-1.1452	-0.4311	0.4458	0.1189
6.63	1.3093	-10.5995	-1.2154	-0.5131	0.4339	0.1112
6.64	1.6975	-10.3533	-1.2281	-0.5221	0.4433	0.0967
6.65	1.6575	-9.8781	-1.2438	-0.4625	0.432	0.0842
6.66	1.5158	-9.3132	-1.1983	-0.3577	0.4257	0.078
6.67	1.3313	-8.922	-1.222	-0.2378	0.4353	0.0755
6.68	1.0041	-8.775	-1.3072	-0.1138	0.4495	0.057
6.69	0.658	-8.8036	-1.33	-0.0175	0.4575	0.0164
6.7	0.5788	-8.9184	-1.3196	0.0303	0.4602	-0.0362
6.71	0.6792	-9.0867	-1.311	0.026	0.4596	-0.0575
6.72	0.787	-9.311	-1.3132	-0.0105	0.4521	-0.063
6.73	0.9392	-9.526	-1.2068	-0.046	0.4316	-0.0579
6.74	1.0742	-9.7006	-1.0338	-0.0634	0.4002	-0.051
6.75	1.1311	-9.8499	-0.8993	-0.0646	0.3586	-0.0371
6.76	1.0466	-10.1162	-0.6299	-0.0436	0.3217	-0.0121
6.77	1.0466	-10.1162	-0.6299	-0.0309	0.2954	0.0122
6.78	0.8877	-10.1772	-0.5361	-0.0369	0.272	0.0187
6.79	0.7203	-10.1472	-0.4993	-0.0559	0.2504	0.0051
6.8	0.3613	-10.1723	-0.5538	-0.0818	0.2398	-0.0088
6.81	0.249	-10.2244	-0.6326	-0.0923	0.2265	-0.0195
6.82	0.2723	-10.2718	-0.6942	-0.0796	0.2216	-0.026
6.83	0.444	-10.2903	-0.6828	-0.0438	0.2184	-0.0313
6.84	0.6241	-10.2508	-0.7497	-0.0034	0.2037	-0.0303
6.85	0.7162	-10.2385	-0.9394	0.0215	0.1779	-0.0218
6.86	0.7254	-10.3312	-1.0618	0.0432	0.1347	-0.0038
6.87	0.8742	-10.4195	-0.9913	0.0667	0.0963	0.026
6.88	1.272	-10.2091	-0.8103	0.071	0.0819	0.0301
6.89	1.6433	-9.7683	-0.6003	0.0525	0.0903	-0.0062
6.9	1.6141	-9.4604	-0.4381	0.0151	0.1045	-0.058
6.91	1.4007	-9.4491	-0.5304	-0.009	0.1024	-0.1041
6.92	1.195	-9.7523	-0.753	-0.0085	0.0999	-0.1268
6.93	0.9994	-10.068	-0.7916	0.0231	0.1275	-0.1382
6.94	0.763	-10.3187	-0.8649	0.0517	0.1565	-0.1483
6.95	0.6109	-10.4558	-1.1469	0.0375	0.1596	-0.1658
6.96	0.4591	-10.5311	-1.5744	-0.0287	0.1634	-0.186
6.97	0.413	-10.4523	-1.8822	-0.1393	0.1677	-0.2197
6.98	0.4684	-10.1601	-2.0122	-0.2686	0.1566	-0.2709
6.99	0.5261	-9.7476	-2.0125	-0.3582	0.1433	-0.3253
7	0.5979	-9.3859	-2.0007	-0.3765	0.1322	-0.3727
7.01	0.6704	-9.1252	-1.9009	-0.3097	0.152	-0.4162
7.02	0.7525	-9.0829	-1.8508	-0.177	0.1731	-0.4442
7.03	0.9128	-9.1673	-1.8775	-0.0222	0.1976	-0.4549
7.04	0.9785	-9.3304	-1.9929	0.105	0.2114	-0.4647
7.05	0.9728	-9.4653	-2.1504	0.1685	0.2258	-0.4879
7.06	0.8896	-9.5037	-2.2578	0.1679	0.228	-0.5069
7.07	0.7111	-9.5443	-2.3215	0.124	0.2298	-0.5141
7.08	0.5597	-9.5582	-2.3122	0.0745	0.2338	-0.5094
7.09	0.4793	-9.3964	-2.2626	0.0401	0.2386	-0.4968
7.1	0.4336	-9.0849	-2.2138	0.0181	0.2522	-0.4778
7.11	0.4579	-8.806	-2.2458	0.0115	0.2678	-0.4487
7.12	0.6257	-8.6365	-2.3269	0.0124	0.2862	-0.4193
7.13	0.8569	-8.5198	-2.4118	0.0334	0.296	-0.3839
7.14	1.2258	-8.3632	-2.3621	0.0698	0.2883	-0.3548
7.15	1.5777	-8.1884	-2.2001	0.1178	0.2586	-0.3326
7.16	1.8448	-8.2294	-1.9613	0.1909	0.2244	-0.3231
7.17	2.0116	-8.5257	-1.6992	0.285	0.1917	-0.3108
7.18	1.9788	-8.9094	-1.4641	0.3816	0.1669	-0.2987
7.19	1.8	-9.2874	-1.392	0.4523	0.1495	-0.2919
7.2	1.567	-9.6664	-1.4608	0.4667	0.1463	-0.2953
7.21	1.4265	-9.9163	-1.4755	0.4271	0.1455	-0.3132
7.22	1.3686	-9.87	-1.392	0.3391	0.1372	-0.3382
7.23	1.3514	-9.6788	-1.3006	0.2417	0.134	-0.3559
7.24	1.5224	-9.5825	-1.2118	0.1856	0.1403	-0.3654
7.25	1.8896	-9.5401	-1.1424	0.1784	0.1362	-0.3677
7.26	2.2902	-9.5082	-1.1557	0.2093	0.1153	-0.3668
7.27	2.7503	-9.6267	-1.1806	0.2616	0.0824	-0.3647
7.28	3.1083	-9.7475	-1.1553	0.3114	0.0429	-0.3552
7.29	3.2231	-9.8348	-1.1207	0.3451	-0.011	-0.3514
7.3	3.1497	-9.8843	-1.0582	0.3578	-0.0658	-0.3474
7.31	2.9681	-9.8703	-0.9253	0.339	-0.1325	-0.3438
7.32	2.7966	-9.8252	-0.7019	0.3075	-0.17	-0.3433
7.33	2.6333	-9.7665	-0.5688	0.2698	-0.2023	-0.3408
7.34	2.5803	-9.7362	-0.6669	0.2178	-0.2248	-0.3425
7.35	2.6002	-9.6814	-0.8313	0.1455	-0.2433	-0.336
7.36	2.6179	-9.539	-0.8978	0.082	-0.2578	-0.3158
7.37	2.5931	-9.3658	-0.8946	0.0392	-0.2786	-0.2973
7.38	2.485	-9.2065	-0.8746	0.0353	-0.291	-0.2737
7.39	2.3907	-9.11	-0.8348	0.0694	-0.2987	-0.2527
7.4	2.2344	-9.1342	-0.827	0.1363	-0.3011	-0.2223
7.41	2.0701	-9.2223	-0.8794	0.1986	-0.2999	-0.1917
7.42	1.8865	-9.3319	-0.971	0.2365	-0.3058	-0.156
7.43	1.756	-9.3328	-1.0074	0.228	-0.3067	-0.1238
7.44	1.6956	-9.2955	-1.0024	0.1882	-0.3046	-0.0981
7.45	1.6898	-9.403	-0.9788	0.1426	-0.3067	-0.0713
7.46	1.7933	-9.5002	-0.898	0.1173	-0.3029	-0.0385
7.47	1.9349	-9.504	-0.7961	0.1191	-0.3033	-0.0153
7.48	2.0172	-9.5721	-0.8393	0.1393	-0.3143	0.0063
7.49	2.0913	-9.7055	-0.8536	0.1711	-0.3274	0.0284
7.5	2.081	-9.7933	-0.8589	0.1945	-0.3513	0.0571
7.51	2.1833	-9.8513	-1.0113	0.2054	-0.3875	0.0902
7.52	2.28	-9.952	-1.1079	0.2076	-0.4286	0.1316
7.53	2.2999	-9.8517	-1.1052	0.1896	-0.4571	0.1641
7.54	2.2448	-9.6959	-1.0162	0.1636	-0.4768	0.1858
7.55	2.2103	-9.6457	-0.9119	0.1367	-0.503	0.2022
7.56	2.2013	-9.6788	-0.8008	0.1324	-0.5339	0.2289
7.57	2.3317	-9.8723	-0.6542	0.1577	-0.5626	0.2578
7.58	2.5236	-10.1916	-0.5553	0.1839	-0.5837	0.2903
7.59	2.5955	-10.4217	-0.5571	0.1699	-0.6057	0.3144
7.6	2.5585	-10.5051	-0.588	0.1047	-0.6115	0.3222
7.61	2.4626	-10.5157	-0.6568	-0.0198	-0.6208	0.3163
7.62	2.345	-10.5048	-0.7326	-0.1514	-0.645	0.3084
7.63	2.3059	-10.3091	-0.6568	-0.3091	-0.6933	0.2372
7.64	2.3126	-9.9297	-0.5692	-0.3076	-0.7101	0.1853
7.65	2.3622	-9.5534	-0.5701	-0.2623	-0.7207	0.1455
7.66	2.4054	-9.2753	-0.5648	-0.1929	-0.7267	0.1148
7.67	2.4532	-9.0478	-0.5724	-0.1314	-0.7212	0.081
7.68	2.5537	-8.8592	-0.6373	-0.0898	-0.708	0.047
7.69	2.6706	-8.702	-0.6502	-0.061	-0.7007	0.0245
7.7	2.7195	-8.6894	-0.6146	-0.0281	-0.6828	0.0224
7.71	2.7198	-8.8577	-0.5333	0.0329	-0.6758	0.0363
7.72	2.75	-9.2151	-0.4751	0.0952	-0.656	0.0607
7.73	2.3047	-9.523	-0.3947	0.1203	-0.5855	0.0416
7.74	2.0056	-9.4493	-0.3836	0.0956	-0.5302	-0.01
7.75	1.6372	-9.3645	-0.3842	0.043	-0.4676	-0.0736
7.76	1.3889	-9.2819	-0.3168	-0.0182	-0.4067	-0.1217
7.77	1.1804	-9.3316	-0.4112	-0.0612	-0.3218	-0.1477
7.78	1.1072	-9.2636	-0.5021	-0.0711	-0.2619	-0.1784
7.79	1.2713	-9.1842	-0.6048	-0.025	-0.2269	-0.1904
7.8	1.4353	-9.3376	-0.7846	0.078	-0.2108	-0.1862
7.81	1.412	-9.6047	-0.7808	0.1965	-0.1884	-0.2012
7.82	1.287	-9.5889	-0.4449	0.2879	-0.1738	-0.2287
7.83	1.1692	-9.563	-0.0426	0.333	-0.1482	-0.2175
7.84	1.0348	-9.9208	0.2595	0.3188	-0.1368	-0.1642
7.85	0.8808	-10.5167	0.1972	0.2288	-0.133	-0.0936
7.86	0.9588	-10.9896	-0.1028	0.0685	-0.1569	-0.0269
7.87	1.3514	-11.184	-0.6118	-0.137	-0.1827	0.03
7.88	1.8985	-10.8846	-0.9925	-0.3269	-0.2316	0.0554
7.89	2.4725	-10.2845	-1.216	-0.4241	-0.2889	0.0675
7.9	2.7804	-9.7819	-1.38	-0.3677	-0.35	0.0828
7.91	2.8008	-9.6752	-1.2873	-0.1825	-0.3625	0.0833
7.92	2.6195	-9.6838	-0.9825	0.029	-0.3681	0.0666
7.93	2.5202	-9.7855	-0.7473	0.1704	-0.3777	0.0492
7.94	2.3183	-10.1006	-0.7673	0.1676	-0.3626	0.0374
7.95	2.1267	-10.33	-1.0544	0.0315	-0.3485	0.0216
7.96	2.0846	-10.5049	-1.3059	-0.1247	-0.3389	0.0144
7.97	1.9353	-10.6609	-1.2028	-0.2466	-0.3332	0.0157
7.98	1.7308	-10.5849	-0.9647	-0.3066	-0.3217	0.0225
7.99	1.5393	-10.3603	-0.747	-0.3121	-0.3064	0.0354
8	1.48	-10.1143	-0.6108	-0.2864	-0.2969	0.0589
8.01	1.57	-9.9046	-0.5955	-0.2638	-0.2939	0.0884
8.02	1.7106	-9.7244	-0.7303	-0.2583	-0.3011	0.1113
8.03	1.8805	-9.5975	-0.9199	-0.273	-0.3126	0.1169
8.04	2.0681	-9.5867	-1.0306	-0.3058	-0.3389	0.1182
8.05	2.1812	-9.6331	-1.1064	-0.3316	-0.3614	0.1274
8.06	2.1698	-9.6932	-1.0968	-0.3586	-0.3751	0.1445
8.07	2.0052	-9.6919	-1.0781	-0.3825	-0.379	0.1682
8.08	1.7489	-9.5545	-1.0835	-0.3867	-0.3634	0.2062
8.09	1.554	-9.4058	-1.0532	-0.3485	-0.387	0.2537
8.1	1.6908	-9.4574	-1.0965	-0.2773	-0.3882	0.3112
8.11	1.2333	-9.2756	-0.9101	-0.2402	-0.3357	0.2906
8.12	1.259	-8.6569	-0.8016	-0.2041	-0.3121	0.2615
8.13	0.9993	-8.8177	-0.6693	-0.1634	-0.2922	0.2566
8.14	0.7455	-9.2314	-0.6497	-0.1414	-0.2514	0.2602
8.15	0.7294	-9.5357	-0.7706	-0.156	-0.205	0.234
8.16	0.931	-9.6174	-0.8539	-0.1974	-0.1553	0.1954
8.17	1.1923	-9.7089	-0.9313	-0.2369	-0.1266	0.1743
8.18	1.4293	-9.9003	-1.1337	-0.2343	-0.097	0.1723
8.19	1.5047	-9.9713	-1.285	-0.1994	-0.0701	0.1637
8.2	1.413	-9.787	-1.2702	-0.1315	-0.0478	0.1639
8.21	1.3027	-9.5438	-1.2515	-0.0516	-0.0366	0.1696
8.22	1.1918	-9.4578	-1.1535	0.0207	-0.0393	0.1963
8.23	1.1157	-9.5203	-1.0182	0.0642	-0.0442	0.2212
8.24	1.0733	-9.6905	-0.9827	0.0541	-0.0453	0.2363
8.25	1.0637	-9.9213	-1.0242	0.006	-0.0444	0.2451
8.26	1.0516	-10.1884	-1.0819	-0.0672	-0.0394	0.2456
8.27	0.98	-10.4423	-1.103	-0.1411	-0.0295	0.2411
8.28	0.9029	-10.6119	-1.0946	-0.1891	-0.015	0.2308
8.29	0.8475	-10.6155	-1.0857	-0.2045	0.0011	0.2132
8.3	0.7663	-10.506	-1.1319	-0.2014	0.0258	0.2058
8.31	0.6972	-10.3152	-1.1923	-0.1838	0.0482	0.209
8.32	0.656	-10.0636	-1.2602	-0.1602	0.068	0.2199
8.33	0.6684	-9.8007	-1.3156	-0.1375	0.0885	0.2409
8.34	0.6653	-9.5757	-1.327	-0.1107	0.1058	0.268
8.35	0.5679	-9.421	-1.3363	-0.0794	0.1255	0.2938
8.36	0.4155	-9.3931	-1.3174	-0.0535	0.1432	0.316
8.37	0.2162	-9.3998	-1.3211	-0.0453	0.1605	0.3251
8.38	0.0162	-9.4442	-1.3441	-0.0549	0.1914	0.3229
8.39	-0.0811	-9.5997	-1.38	-0.0756	0.2234	0.3019
8.4	-0.0493	-9.8493	-1.4208	-0.1144	0.2599	0.2825
8.41	0.0154	-10.0732	-1.5044	-0.1669	0.2871	0.266
8.42	-0.0084	-10.2499	-1.6069	-0.2428	0.3508	0.2466
8.43	-0.4214	-10.1173	-1.5545	-0.3236	0.4329	0.2045
8.44	-0.0136	-9.9157	-1.4989	-0.3736	0.3996	0.2304
8.45	0.0793	-10.124	-1.7178	-0.3853	0.415	0.2898
8.46	0.6571	-9.9408	-2.2989	-0.3947	0.4144	0.3258
8.47	0.8859	-9.6794	-2.5879	-0.4014	0.4164	0.3326
8.48	0.8859	-9.6794	-2.5879	-0.3943	0.4115	0.3298
8.49	1.3549	-9.573	-3.0559	-0.38	0.382	0.3429
8.5	1.6078	-9.6087	-3.332	-0.3526	0.3432	0.3722
8.51	1.7404	-9.496	-3.497	-0.3168	0.2985	0.4006
8.52	1.7404	-9.496	-3.497	-0.2892	0.2777	0.4255
8.53	1.4618	-8.9552	-3.2097	-0.2729	0.2756	0.4252
8.54	1.4506	-8.7903	-3.0141	-0.2547	0.2676	0.4192
8.55	1.4236	-8.6717	-2.9568	-0.2266	0.2488	0.4126
8.56	1.4236	-8.6717	-2.9568	-0.2011	0.2289	0.3889
8.57	1.5017	-7.8428	-2.9409	-0.1756	0.2149	0.348
8.58	1.4779	-7.3894	-2.7763	-0.1479	0.2239	0.2954
8.59	1.3755	-7.142	-2.4983	-0.082	0.2544	0.2357
8.6	1.1343	-7.1533	-2.2013	0.0398	0.3135	0.1784
8.61	0.7595	-7.4586	-2.0088	0.2054	0.3834	0.1373
8.62	0.3709	-7.984	-1.9313	0.3943	0.4546	0.1097
8.63	0.23	-8.5409	-1.9479	0.5559	0.5175	0.088
8.64	0.2433	-9.0837	-1.998	0.6428	0.5704	0.0686
8.65	0.3644	-9.5627	-2.0097	0.6256	0.6188	0.0565
8.66	0.5331	-9.9625	-2.0148	0.5209	0.6545	0.0479
8.67	0.5754	-10.3377	-2.0396	0.3586	0.6685	0.0508
8.68	0.5216	-10.6552	-2.0937	0.1789	0.6719	0.0567
8.69	0.3866	-10.8564	-2.1947	0.023	0.6578	0.0523
8.7	0.2444	-10.8984	-2.3153	-0.0964	0.6374	0.0344
8.71	0.3018	-10.8275	-2.4713	-0.181	0.6127	0.0013
8.72	0.4509	-10.7493	-2.5166	-0.2267	0.5823	-0.0331
8.73	0.6797	-10.6329	-2.5122	-0.2388	0.5571	-0.0536
8.74	0.9337	-10.5009	-2.5352	-0.2318	0.534	-0.0502
8.75	1.0865	-10.3137	-2.4926	-0.2158	0.5106	-0.0181
8.76	1.0947	-10.0785	-2.4881	-0.2046	0.479	0.0222
8.77	0.9837	-9.8429	-2.5146	-0.1934	0.4388	0.0675
8.78	0.7864	-9.6655	-2.5287	-0.1824	0.3956	0.1092
8.79	0.5474	-9.5052	-2.5488	-0.1674	0.3544	0.1332
8.8	0.3129	-9.3002	-2.5436	-0.1496	0.3191	0.1455
8.81	0.0957	-9.0604	-2.5398	-0.1246	0.2826	0.1365
8.82	0.0102	-8.9013	-2.5157	-0.0874	0.2538	0.1006
8.83	0.0438	-8.7879	-2.3886	-0.031	0.2285	0.0506
8.84	0.2068	-8.7299	-2.271	0.041	0.2087	-0.0079
8.85	0.5508	-8.7344	-2.2093	0.1173	0.1611	-0.0519
8.86	0.7429	-8.8354	-2.2323	0.1825	0.1215	-0.0692
8.87	0.8653	-8.9851	-2.2663	0.2198	0.0972	-0.0685
8.88	0.9976	-9.1216	-2.3311	0.2203	0.055	-0.058
8.89	0.9566	-9.242	-2.272	0.2052	0.0069	-0.0374
8.9	0.7417	-9.2242	-1.9876	0.1975	-0.0323	-0.0089
8.91	0.4876	-9.0828	-1.6704	0.2067	-0.0735	0.0199
8.92	0.2708	-9.0132	-1.7169	0.2295	-0.124	0.0276
8.93	-0.0081	-8.9899	-1.7587	0.2364	-0.1299	0.0084
8.94	-0.3093	-8.9442	-1.5958	0.2462	-0.1177	-0.0383
8.95	-0.6031	-9.0922	-1.5052	0.2664	-0.1123	-0.1009
8.96	-0.7891	-9.3135	-1.5664	0.2847	-0.0817	-0.1649
8.97	-0.9169	-9.5281	-1.6512	0.3072	-0.0466	-0.2176
8.98	-0.9097	-9.7352	-1.6953	0.3175	-0.0212	-0.255
8.99	-0.6726	-9.8498	-1.5571	0.3272	0.0207	-0.266
9	-0.2965	-9.9448	-1.4111	0.3299	0.0377	-0.2631
9.01	0.2221	-10.0343	-1.1264	0.3494	0.0632	-0.2504
9.02	0.8713	-10.2144	-0.6771	0.386	0.0964	-0.2198
9.03	1.6739	-10.4694	-0.4687	0.4116	0.1125	-0.1559
9.04	2.2699	-10.5897	-0.5986	0.394	0.11	-0.0605
9.05	2.3715	-10.6673	-0.7973	0.34	0.1136	0.0663
9.06	2.0422	-10.7514	-0.7771	0.2785	0.1426	0.2117
9.07	1.5025	-10.5572	-0.7075	0.212	0.1765	0.3172
9.08	1.0916	-10.106	-0.8228	0.1263	0.1951	0.34
9.09	0.7589	-9.6469	-0.959	0.0504	0.2025	0.2923
9.1	0.4191	-9.3739	-1.0534	-0.0027	0.2311	0.2017
9.11	0.0471	-9.6228	-1.4986	-0.0192	0.2703	0.102
9.12	0.1614	-9.9202	-1.5126	-0.0051	0.3486	0.0333
9.13	1.0424	-9.8715	-1.2282	0.0246	0.3968	-0.0106
9.14	1.8646	-9.7765	-1.379	0.0174	0.4706	-0.0703
9.15	2.1504	-9.2337	-1.5242	-0.0425	0.5269	-0.1101
9.16	2.109	-8.8168	-1.7364	-0.1161	0.5294	-0.108
9.17	1.9686	-8.7861	-1.9998	-0.158	0.5284	-0.0874
9.18	1.8956	-8.995	-2.2265	-0.1499	0.5082	-0.0885
9.19	1.8715	-9.2271	-2.2806	-0.0916	0.4792	-0.1328
9.2	2.0527	-9.3687	-2.237	-0.0205	0.4528	-0.2134
9.21	2.351	-9.3729	-2.1481	0.026	0.4143	-0.279
9.22	2.5179	-9.4275	-2.0654	0.0283	0.3836	-0.3115
9.23	2.6263	-9.545	-2.0113	0.0045	0.3554	-0.2981
9.24	2.6825	-9.5984	-1.8953	-0.0038	0.329	-0.2632
9.25	2.6679	-9.4368	-1.6514	0.0288	0.3053	-0.2275
9.26	2.5383	-9.1169	-1.5096	0.0841	0.2833	-0.2059
9.27	2.0582	-8.8823	-1.3059	0.1498	0.2773	-0.1894
9.28	1.3436	-8.8418	-0.996	0.2268	0.2925	-0.1677
9.29	0.7817	-9.0787	-0.6773	0.2954	0.3289	-0.1531
9.3	0.3544	-9.5234	-0.4973	0.3109	0.3801	-0.1355
9.31	0.0183	-10.0876	-0.4136	0.2439	0.3847	-0.134
9.32	0.0003	-10.6633	-0.5129	0.1328	0.359	-0.1327
9.33	0.1807	-11.0437	-0.8138	0.1328	0.359	-0.1327
9.34	0.3304	-10.9845	-1.095	-0.1523	0.2941	-0.1591
9.35	0.6445	-10.532	-1.2441	-0.1523	0.2941	-0.1591
9.36	1.0756	-10.0196	-1.3552	-0.2267	0.2321	-0.2135
9.37	1.2742	-9.4828	-1.4936	-0.1216	0.1142	-0.3023
9.38	1.226	-8.8646	-1.6156	0.0294	0.065	-0.3325
9.39	1.2599	-8.4515	-1.6196	0.231	0.0209	-0.3489
9.4	1.3277	-8.3993	-1.4481	0.4575	-0.0132	-0.3498
9.41	1.2837	-8.6222	-1.2233	0.4575	-0.0132	-0.3498
9.42	1.2161	-8.9777	-1.0263	0.7514	-0.0608	-0.3772
9.43	1.0652	-9.4367	-1.0254	0.7478	-0.0867	-0.3805
9.44	0.8919	-9.9575	-1.0914	0.6583	-0.11	-0.3774
9.45	0.723	-10.4021	-1.0287	0.53	-0.1356	-0.3727
9.46	0.7468	-10.7012	-0.9456	0.4176	-0.1673	-0.3655
9.47	0.9131	-10.8422	-0.8604	0.3433	-0.2022	-0.3502
9.48	1.1081	-10.7578	-0.7877	0.3155	-0.2257	-0.3199
9.49	1.1545	-10.5995	-0.704	0.3332	-0.2292	-0.2859
9.5	1.1297	-10.4339	-0.6361	0.3713	-0.2401	-0.263
9.51	1.187	-10.3329	-0.614	0.4213	-0.2532	-0.2274
9.52	1.1836	-10.4707	-0.5523	0.4528	-0.26	-0.18
9.53	1.227	-10.6321	-0.5129	0.44	-0.272	-0.1316
9.54	1.3366	-10.7199	-0.5998	0.3648	-0.2744	-0.0846
9.55	1.4212	-10.7581	-0.6945	0.2657	-0.2781	-0.027
9.56	1.4611	-10.7094	-0.7574	0.1629	-0.2784	0.038
9.57	1.4149	-10.6042	-0.7855	0.0923	-0.282	0.0958
9.58	1.3252	-10.4632	-0.8142	0.0807	-0.2725	0.1264
9.59	1.257	-10.3603	-0.7949	0.1169	-0.2651	0.154
9.6	1.186	-10.2395	-0.7297	0.1801	-0.2586	0.1572
9.61	1.1638	-10.0641	-0.6458	0.2457	-0.2486	0.154
9.62	1.0935	-10.0946	-0.6185	0.2742	-0.237	0.1444
9.63	1.0454	-10.2338	-0.6311	0.253	-0.2341	0.1283
9.64	1.1622	-10.3657	-0.6173	0.1866	-0.2284	0.1086
9.65	1.3062	-10.5163	-0.5739	0.0841	-0.2191	0.0868
9.66	1.5721	-10.5989	-0.5674	-0.0348	-0.2164	0.0637
9.67	1.8666	-10.5902	-0.631	-0.1597	-0.2063	0.0332
9.68	2.1483	-10.4667	-0.6473	-0.2616	-0.2058	-0.0025
9.69	2.4587	-10.2945	-0.7437	-0.333	-0.1883	-0.0462
9.7	2.7322	-10.1188	-0.8605	-0.3771	-0.1753	-0.0975
9.71	2.7884	-9.8586	-1.0347	-0.39	-0.1652	-0.1342
9.72	2.7216	-9.6319	-1.2615	-0.3676	-0.1582	-0.1739
9.73	2.7042	-9.3628	-1.463	-0.3163	-0.1526	-0.2166
9.74	2.6565	-9.0447	-1.5696	-0.244	-0.1415	-0.2681
9.75	2.6102	-8.7636	-1.6063	-0.1624	-0.1222	-0.3226
9.76	2.5122	-8.6202	-1.6536	-0.0911	-0.1026	-0.3882
9.77	2.853	-8.5125	-1.722	-0.0118	-0.1685	-0.3941
9.78	2.7425	-8.763	-1.8403	0.0352	-0.1079	-0.4312
9.79	2.5161	-8.3616	-1.3327	0.0242	-0.074	-0.5201
9.8	2.5905	-7.9793	-1.2025	0.0091	-0.0426	-0.5818
9.81	2.2984	-8.0622	-1.1298	0.0014	0.0221	-0.5997
9.82	1.9353	-8.3634	-1.0615	0.0135	0.0696	-0.5938
9.83	1.6571	-8.6698	-1.1355	0.007	0.1066	-0.5873
9.84	1.5236	-8.744	-1.3167	-0.0322	0.1322	-0.5915
9.85	1.4744	-8.6801	-1.5682	-0.091	0.1448	-0.6064
9.86	1.4281	-8.5149	-1.671	-0.1388	0.1649	-0.6177
9.87	1.3194	-8.3568	-1.5853	-0.1384	0.1714	-0.61
9.88	1.2095	-8.3198	-1.3244	-0.0717	0.1714	-0.5703
9.89	0.9226	-8.4154	-1.0126	0.0271	0.166	-0.5141
9.9	0.5752	-8.6311	-0.6887	0.1247	0.1585	-0.4623
9.91	0.6166	-8.8703	-0.2946	0.1863	0.1255	-0.4394
9.92	1.1389	-9.0807	-0.1037	0.1596	0.0903	-0.4508
9.93	1.8254	-9.1635	-0.1136	0.0343	0.044	-0.4998
9.94	2.538	-9.1213	-0.3055	-0.1592	-0.0283	-0.5596
9.95	3.1453	-9.0637	-0.592	-0.3343	-0.0953	-0.6144
9.96	3.4938	-9.1542	-0.7715	-0.4007	-0.1343	-0.6308
9.97	3.5267	-9.4735	-0.7913	-0.3336	-0.1576	-0.6176
9.98	3.5496	-9.8709	-0.6134	-0.1618	-0.2007	-0.5772
9.99	3.599	-10.1059	-0.3903	0.0355	-0.2493	-0.5205
10	3.5491	-10.2446	-0.3858	0.1521	-0.2765	-0.4803
10.01	3.6187	-10.0936	-0.4653	0.1553	-0.3251	-0.456
10.02	3.782	-9.8389	-0.5546	0.085	-0.3699	-0.4243
10.03	3.9342	-9.8688	-0.5982	-0.0047	-0.4306	-0.354
10.04	3.8923	-10.1878	-0.6734	-0.0603	-0.4852	-0.2455
10.05	3.5344	-10.598	-0.7019	-0.0808	-0.5494	-0.1281
10.06	3.3786	-10.8567	-0.9356	-0.0829	-0.6061	-0.0514
10.07	3.4029	-10.8311	-1.1825	-0.0921	-0.6588	-0.0269
10.08	3.3964	-10.6296	-1.4311	-0.1133	-0.6715	-0.0266
10.09	3.2706	-10.511	-1.4879	-0.1362	-0.6785	-0.0336
10.1	3.0833	-10.4724	-1.496	-0.1521	-0.6799	-0.0276
10.11	2.9252	-10.4838	-1.5781	-0.1656	-0.6628	0.0033
10.12	2.7425	-10.4614	-1.6497	-0.1836	-0.643	0.0432
10.13	2.5076	-10.3089	-1.7272	-0.2061	-0.6228	0.0518
10.14	2.4614	-9.9668	-1.8105	-0.2178	-0.6127	0.0415
10.15	2.4929	-9.6794	-1.8155	-0.1962	-0.6025	0.0335
10.16	2.5767	-9.6409	-1.5627	-0.1323	-0.5991	0.0536
10.17	2.5864	-9.8907	-1.3673	-0.0417	-0.5986	0.1014
10.18	2.5668	-9.8393	-1.2047	0.0263	-0.5859	0.1251
10.19	2.6165	-9.5221	-1.1055	0.0328	-0.5595	0.1046
10.2	2.6829	-9.2642	-0.9888	-0.0149	-0.5295	0.0718
10.21	2.7535	-9.13	-0.9424	-0.085	-0.4926	0.0346
10.22	2.7911	-9.0663	-0.9714	-0.1523	-0.4521	-0.0057
10.23	2.7911	-9.0663	-0.9714	-0.1771	-0.4117	-0.0407
10.24	2.7975	-9.1093	-1.0336	-0.1624	-0.3707	-0.0734
10.25	2.7953	-9.1289	-1.1936	-0.13	-0.3349	-0.1048
10.26	2.8717	-9.21	-1.3204	-0.0964	-0.2903	-0.1393
10.27	3.4658	-9.2874	-1.5231	-0.0875	-0.26	-0.1744
10.28	3.5858	-9.4836	-1.7934	-0.0761	-0.3127	-0.1652
10.29	3.6265	-8.934	-1.766	-0.1041	-0.2895	-0.1957
10.3	3.9873	-8.4459	-1.8691	-0.1686	-0.2645	-0.2741
10.31	4.021	-8.4915	-1.8403	-0.2035	-0.2703	-0.3271
10.32	3.6357	-8.7384	-1.8508	-0.1919	-0.2699	-0.3352
10.33	3.3185	-8.7952	-1.9718	-0.1489	-0.2539	-0.3389
10.34	3.107	-8.7284	-2.1715	-0.1236	-0.236	-0.3644
10.35	2.8378	-8.6204	-2.3362	-0.1336	-0.198	-0.4137
10.36	2.6646	-8.5322	-2.3913	-0.1672	-0.1523	-0.4688
10.37	2.5242	-8.5165	-2.3452	-0.2017	-0.1178	-0.5124
10.38	2.4952	-8.536	-2.2635	-0.2222	-0.081	-0.5417
10.39	2.5419	-8.4648	-2.3146	-0.2365	-0.0489	-0.5682
10.4	2.645	-8.3542	-2.3718	-0.2519	-0.0055	-0.5952
10.41	2.8226	-8.3607	-2.4358	-0.2552	0.0295	-0.6181
10.42	2.9	-8.4713	-2.4815	-0.239	0.0548	-0.6193
10.43	2.7965	-8.6421	-2.5074	-0.2089	0.098	-0.5991
10.44	2.6838	-8.757	-2.4448	-0.1792	0.1333	-0.586
10.45	2.6218	-8.5938	-2.2972	-0.1719	0.1662	-0.6083
10.46	2.6586	-8.4855	-2.1625	-0.1871	0.177	-0.6534
10.47	2.9682	-8.5991	-1.9975	-0.2043	0.1836	-0.6939
10.48	3.3744	-8.6935	-1.7689	-0.2148	0.1837	-0.7234
10.49	3.7378	-8.7375	-1.6631	-0.2255	0.1818	-0.7459
10.5	4.0241	-8.8917	-1.6956	-0.2513	0.1876	-0.7621
10.51	4.338	-9.155	-1.8546	-0.2752	0.1901	-0.772
10.52	4.653	-9.3989	-2.0037	-0.2951	0.1667	-0.7783
10.53	4.6503	-9.6153	-2.1486	-0.3114	0.1237	-0.7708
10.54	4.5922	-9.6324	-2.2735	-0.3382	0.0837	-0.7616
10.55	4.7165	-9.4076	-2.2238	-0.3652	0.0485	-0.7634
10.56	4.8832	-9.1049	-2.1216	-0.3862	0.0196	-0.7724
10.57	4.963	-8.8258	-2.0148	-0.3883	0.0063	-0.777
10.58	4.96	-8.5883	-1.8724	-0.3659	0.0093	-0.7736
10.59	4.9157	-8.3694	-1.8281	-0.3204	0.0034	-0.7771
10.6	5.0137	-8.2921	-1.8895	-0.2644	0.0002	-0.7863
10.61	5.2173	-8.4248	-1.9867	-0.193	-0.0079	-0.7894
10.62	5.2963	-8.5871	-2.0044	-0.1118	-0.0212	-0.7641
10.63	5.3718	-8.5074	-2.0608	-0.0574	-0.0211	-0.7353
10.64	5.3333	-8.3535	-2.0191	-0.0342	-0.0145	-0.7129
10.65	5.161	-8.2807	-1.979	-0.0287	-0.0139	-0.6925
10.66	5.0053	-8.2227	-1.9535	-0.0183	-0.0164	-0.6751
10.67	4.8802	-8.1134	-2.013	-0.0122	-0.0159	-0.6569
10.68	4.6538	-8.0722	-2.0949	-0.0134	-0.011	-0.6411
10.69	4.3806	-8.1334	-2.2199	-0.0134	-0.0092	-0.6293
10.7	4.3496	-8.2774	-2.3441	-0.0123	-0.0064	-0.6019
10.71	4.4537	-8.4227	-2.3663	-0.0063	-0.0162	-0.5486
10.72	4.6595	-8.3592	-2.2647	-0.0089	-0.0214	-0.492
10.73	4.9988	-7.9952	-2.0858	-0.0372	-0.0322	-0.4569
10.74	5.3505	-7.6014	-2.0118	-0.0878	-0.0621	-0.4541
10.75	5.6629	-7.4143	-2.0264	-0.1458	-0.0856	-0.4581
10.76	5.9354	-7.4862	-2.1537	-0.1739	-0.1268	-0.4412
10.77	6.2337	-7.6278	-2.2642	-0.1586	-0.1651	-0.4051
10.78	6.5353	-7.7081	-2.3215	-0.0952	-0.1918	-0.3486
10.79	6.6631	-7.5758	-2.3062	-0.0113	-0.2088	-0.3024
10.8	6.5038	-7.4129	-2.1664	0.0944	-0.2187	-0.2672
10.81	6.1537	-7.5058	-2.0846	0.2026	-0.2352	-0.2488
10.82	5.8928	-7.7824	-2.1682	0.2862	-0.2434	-0.2343
10.83	5.6836	-7.9685	-2.1938	0.3233	-0.233	-0.2091
10.84	5.5461	-7.9611	-2.1352	0.2998	-0.2251	-0.1761
10.85	5.3871	-8.0057	-2.1683	0.2439	-0.2168	-0.1491
10.86	5.1995	-8.1024	-2.2632	0.1816	-0.2061	-0.1232
10.87	5.121	-8.2053	-2.2702	0.1491	-0.1937	-0.0934
10.88	5.0156	-8.2691	-2.2503	0.1469	-0.1906	-0.0623
10.89	4.8748	-8.2594	-2.2433	0.1529	-0.1757	-0.0267
10.9	4.9064	-8.1951	-2.1361	0.166	-0.1673	0.0128
10.91	4.8832	-8.1134	-2.1035	0.1654	-0.1728	0.0601
10.92	4.7438	-7.9034	-2.0912	0.1407	-0.1684	0.1051
10.93	4.5236	-7.6411	-1.9598	0.1144	-0.1515	0.1475
10.94	4.3563	-7.35	-1.7459	0.1111	-0.1244	0.1761
10.95	4.2042	-7.1611	-1.6181	0.1373	-0.0738	0.1893
10.96	4.2838	-7.0003	-1.5255	0.1783	0.0084	0.1929
10.97	4.6006	-7.018	-1.5461	0.2208	0.087	0.1833
10.98	4.9019	-7.3167	-1.7427	0.2401	0.1542	0.1851
10.99	5.0297	-7.743	-2.1051	0.2302	0.2001	0.2255
11	4.9942	-8.1428	-2.4313	0.1985	0.2231	0.2904
11.01	4.9657	-8.2687	-2.6008	0.1571	0.213	0.3392
11.02	4.9884	-8.1801	-2.5269	0.1333	0.1776	0.3389
11.03	5.0729	-8.0968	-2.2084	0.1701	0.1812	0.3535
11.04	5.1304	-8.1139	-1.8697	0.2246	0.2056	0.3785
11.05	5.0778	-8.1927	-1.5891	0.2717	0.2316	0.4197
11.06	4.9089	-8.2324	-1.5374	0.2803	0.2611	0.4658
11.07	4.6807	-8.2594	-1.6847	0.2552	0.2974	0.5066
11.08	4.5728	-8.2215	-1.7196	0.2204	0.3461	0.5105
11.09	4.6302	-8.1226	-1.567	0.189	0.404	0.4872
11.1	4.8109	-8.1049	-1.4233	0.1763	0.4543	0.4651
11.11	4.91	-8.2288	-1.4157	0.1934	0.4922	0.4562
11.12	4.962	-8.423	-1.4502	0.2322	0.514	0.4454
11.13	5.1063	-8.5812	-1.4617	0.2798	0.5109	0.4299
11.14	5.238	-8.6918	-1.4392	0.3128	0.4894	0.4114
11.15	5.3216	-8.6777	-1.345	0.3213	0.4708	0.4038
11.16	5.364	-8.6382	-1.2067	0.3113	0.4588	0.3994
11.17	5.3946	-8.6755	-1.0715	0.2794	0.4485	0.3979
11.18	5.3649	-8.7939	-1.0101	0.244	0.447	0.3946
11.19	5.3258	-8.8417	-1.0041	0.2023	0.4504	0.4014
11.2	5.2747	-8.8024	-1.0126	0.1656	0.4475	0.3985
11.21	5.2401	-8.7371	-1.0988	0.1484	0.4481	0.3907
11.22	5.1987	-8.7423	-1.2284	0.1466	0.4333	0.3841
11.23	5.1625	-8.7567	-1.2921	0.1566	0.4182	0.377
11.24	5.1866	-8.7603	-1.308	0.1692	0.4029	0.3718
11.25	5.2266	-8.7219	-1.2918	0.1801	0.3856	0.3671
11.26	5.2651	-8.6827	-1.2994	0.1767	0.3694	0.3643
11.27	5.1933	-8.6292	-1.2365	0.1715	0.3498	0.361
11.28	4.9999	-8.5357	-1.1995	0.1568	0.3275	0.3467
11.29	4.8091	-8.4301	-1.199	0.1472	0.3168	0.3367
11.3	4.6656	-8.374	-1.1962	0.1488	0.2964	0.3408
11.31	4.558	-8.3989	-1.2031	0.1577	0.2785	0.3622
11.32	4.4342	-8.4467	-1.2471	0.1735	0.2682	0.3957
11.33	4.2601	-8.4381	-1.2284	0.1988	0.2623	0.4252
11.34	4.1404	-8.3661	-1.1241	0.2236	0.2566	0.4517
11.35	4.1067	-8.325	-1.0983	0.2224	0.2565	0.474
11.36	3.9536	-8.3019	-1.1758	0.1801	0.2449	0.494
11.37	3.8097	-8.3989	-1.3056	0.1229	0.2257	0.5093
11.38	3.9536	-8.5535	-1.409	0.0482	0.207	0.5156
11.39	4.2768	-8.577	-1.4082	-0.0188	0.179	0.5161
11.4	4.628	-8.5027	-1.299	-0.0501	0.1464	0.5219
11.41	4.9301	-8.4975	-1.132	-0.0163	0.1026	0.5314
11.42	5.0997	-8.6807	-0.9979	0.0617	0.0673	0.5468
11.43	5.0032	-8.8781	-0.8655	0.1547	0.0319	0.5728
11.44	4.6409	-9.0252	-0.8073	0.2224	0.0018	0.6059
11.45	4.1651	-9.1087	-0.7943	0.2464	-0.0138	0.6401
11.46	3.6404	-9.1416	-0.7258	0.2326	-0.0216	0.6861
11.47	3.1255	-9.2254	-0.5715	0.2049	-0.021	0.7358
11.48	2.6841	-9.3691	-0.4287	0.1676	-0.0185	0.7874
11.49	2.5088	-9.4557	-0.3015	0.1332	-0.0291	0.8291
11.5	2.6035	-9.4482	-0.2771	0.0962	-0.0202	0.8581
11.51	2.9032	-9.377	-0.281	0.0564	-0.0079	0.8768
11.52	3.2691	-9.3117	-0.2994	0.0079	-0.0272	0.8839
11.53	3.4646	-9.3306	-0.422	-0.0381	-0.0319	0.8763
11.54	3.5577	-9.3299	-0.373	-0.0589	-0.0419	0.8613
11.55	3.7235	-9.4876	-0.3539	-0.0424	-0.0637	0.8715
11.56	3.7935	-9.7546	-0.4549	0.008	-0.0578	0.8846
11.57	3.8722	-9.803	-0.3207	0.054	-0.0567	0.8814
11.58	3.8854	-9.6758	-0.3231	0.0813	-0.0578	0.8696
11.59	3.6477	-9.6662	-0.4838	0.0906	-0.0518	0.8617
11.6	3.2532	-9.6965	-0.6284	0.0944	-0.0559	0.8613
11.61	2.8834	-9.7792	-0.6644	0.1095	-0.0609	0.8657
11.62	2.6045	-9.8831	-0.5603	0.1413	-0.0667	0.8795
11.63	2.4378	-10.0328	-0.4605	0.1644	-0.077	0.8913
11.64	2.3643	-10.1126	-0.3947	0.171	-0.0947	0.8954
11.65	2.3088	-10.0654	-0.3046	0.1524	-0.1164	0.9115
11.66	1.7615	-10.0332	-0.1798	0.0914	-0.0756	0.8776
11.67	1.8122	-9.8075	-0.0124	0.0629	-0.099	0.8749
11.68	1.8391	-10.246	0.1266	0.0617	-0.1456	0.9084
11.69	1.7137	-10.5388	0.0827	0.0393	-0.1228	0.924
11.7	1.8287	-10.3657	0.0156	-0.0156	-0.1119	0.9084
11.71	1.8636	-10.1426	-0.0622	-0.082	-0.0969	0.8639
11.72	1.9304	-9.8864	-0.0764	-0.1302	-0.105	0.8064
11.73	1.9099	-9.787	-0.0881	-0.1431	-0.1058	0.7418
11.74	1.8622	-9.7236	-0.0343	-0.1375	-0.0926	0.6783
11.75	1.8466	-9.6045	0.0214	-0.1224	-0.0777	0.6112
11.76	1.8403	-9.5407	-0.0306	-0.1055	-0.0691	0.568
11.77	1.6856	-9.6159	-0.1332	-0.0886	-0.0558	0.5483
11.78	1.5276	-9.6958	-0.2011	-0.0729	-0.0563	0.5399
11.79	1.3955	-9.8002	-0.2929	-0.0731	-0.0563	0.5363
11.8	1.3429	-9.8951	-0.3697	-0.0882	-0.0715	0.535
11.81	1.3812	-9.8855	-0.4814	-0.1267	-0.1028	0.536
11.82	1.4885	-9.7355	-0.637	-0.1729	-0.124	0.5437
11.83	1.576	-9.6089	-0.7236	-0.2132	-0.1338	0.5391
11.84	1.5171	-9.4524	-0.5616	-0.2253	-0.1312	0.5166
11.85	1.5171	-9.4524	-0.5616	-0.2202	-0.1432	0.4773
11.86	1.3552	-9.5882	-0.4769	-0.2104	-0.1582	0.4269
11.87	1.2946	-9.7963	-0.5594	-0.2144	-0.1832	0.3792
11.88	1.29	-9.9241	-0.6735	-0.2492	-0.1951	0.3259
11.89	1.2714	-10.0088	-0.8811	-0.3132	-0.2031	0.2636
11.9	1.1374	-10.1252	-1.1358	-0.3968	-0.204	0.1972
11.91	0.9743	-10.1768	-1.3484	-0.4721	-0.1991	0.1378
11.92	0.9016	-10.136	-1.4686	-0.5294	-0.1868	0.0948
11.93	0.9373	-10.1066	-1.5904	-0.5526	-0.1834	0.0561
11.94	0.9301	-10.0871	-1.6583	-0.5392	-0.1564	0.0156
11.95	0.5393	-10.0789	-1.7076	-0.4853	-0.1043	-0.0224
11.96	0.0045	-10.0146	-1.5753	-0.391	-0.0344	-0.0312
11.97	-0.0348	-9.7674	-1.2656	-0.2788	0.0072	-0.0142
11.98	0.4064	-9.4079	-0.9648	-0.188	0.0364	0.0334
11.99	0.987	-9.1298	-0.7615	-0.1271	0.0738	0.1085
12	1.5005	-9.1664	-0.7732	-0.0899	0.1096	0.1794
12.01	1.8143	-9.4511	-0.9068	-0.0457	0.1156	0.233
12.02	1.8676	-9.7512	-0.9988	-0.0153	0.1112	0.2533
12.03	1.6369	-10.0313	-1.1476	-0.0205	0.1072	0.2388
12.04	1.2961	-10.2228	-1.2683	-0.0683	0.0862	0.1925
12.05	0.8796	-10.3052	-1.291	-0.1613	0.0535	0.1287
12.06	0.5155	-10.1501	-1.3066	-0.2768	0.0311	0.0654
12.07	0.3578	-9.7759	-1.2173	-0.3926	0.0157	0.0011
12.08	0.402	-9.3519	-1.0967	-0.4771	0.0116	-0.0389
12.09	0.5874	-8.9543	-0.9082	-0.5024	0.0169	-0.0452
12.1	0.7825	-8.701	-0.8471	-0.4707	0.0306	-0.0289
12.11	0.904	-8.6245	-0.9074	-0.382	0.0642	-0.0051
12.12	1.0424	-8.7014	-0.9946	-0.2631	0.0913	0.0187
12.13	1.0084	-9.0063	-1.0272	-0.1179	0.1192	0.0606
12.14	0.7907	-9.4798	-1.0113	0.0204	0.1515	0.1278
12.15	0.6019	-9.9178	-0.9232	0.129	0.1777	0.1954
12.16	0.4683	-10.2697	-0.8907	0.1603	0.1927	0.2484
12.17	0.3091	-10.5298	-0.9519	0.107	0.2011	0.2775
12.18	0.1806	-10.6748	-1.0495	-0.0165	0.1987	0.2908
12.19	0.0796	-10.6882	-1.1362	-0.1667	0.1928	0.2983
12.2	0.0336	-10.6555	-1.2305	-0.3024	0.1854	0.2997
12.21	0.1582	-10.5555	-1.3472	-0.3797	0.1767	0.2954
12.22	0.3476	-10.3888	-1.5416	-0.3944	0.161	0.2883
12.23	0.4862	-10.234	-1.7973	-0.3463	0.141	0.2736
12.24	0.6193	-10.1624	-2.0273	-0.2459	0.1201	0.2669
12.25	0.729	-10.1878	-2.2984	-0.122	0.0917	0.2854
12.26	0.7831	-10.259	-2.4653	-0.0032	0.0506	0.3266
12.27	0.9569	-10.2344	-2.5879	0.0874	0.0026	0.3689
12.28	1.2214	-10.0492	-2.6967	0.1163	-0.0423	0.409
12.29	1.2954	-9.7361	-2.7788	0.0952	-0.0903	0.4287
12.3	1.2354	-9.3553	-2.8512	0.0532	-0.1532	0.4389
12.31	1.2145	-8.8607	-2.783	0.0274	-0.2184	0.4294
12.32	1.2323	-8.324	-2.6393	0.0401	-0.2883	0.4107
12.33	1.0712	-7.832	-2.5034	0.1022	-0.3498	0.3997
12.34	0.7889	-7.4224	-2.3588	0.2051	-0.3874	0.3837
12.35	0.5286	-7.1596	-2.366	0.336	-0.4148	0.3647
12.36	0.232	-7.1699	-2.3395	0.4886	-0.423	0.3575
12.37	-0.0298	-7.4586	-2.2636	0.6482	-0.4124	0.3577
12.38	-0.2126	-7.9712	-2.0381	0.8089	-0.3537	0.3701
12.39	-0.3117	-8.6843	-1.8342	0.9674	-0.3073	0.4009
12.4	-0.5348	-9.4479	-1.5562	1.1099	-0.2507	0.4496
12.41	-0.9269	-10.137	-1.2151	1.1911	-0.1821	0.5214
12.42	-1.271	-10.5632	-1.0093	1.1826	-0.1367	0.5965
12.43	-1.5392	-10.7175	-0.9233	1.0598	-0.1219	0.6518
12.44	-1.7582	-10.719	-0.8193	0.8467	-0.0984	0.6791
12.45	-1.8564	-10.5857	-0.6719	0.5859	-0.0684	0.6681
12.46	-1.7893	-10.332	-0.6139	0.3284	-0.0388	0.6328
12.47	-1.5585	-10.1576	-0.5495	0.1382	-0.0144	0.6031
12.48	-1.3207	-10.1854	-0.4554	0.0589	0.0241	0.5935
12.49	-1.1018	-10.2326	-0.3953	0.0858	0.074	0.5917
12.5	-0.87	-10.2078	-0.4148	0.1914	0.1208	0.5882
12.51	-0.6475	-10.1706	-0.4651	0.3219	0.1579	0.5941
12.52	-0.5339	-10.1225	-0.5716	0.4156	0.1871	0.5967
12.53	-0.5304	-10.0543	-0.8138	0.4238	0.2079	0.5903
12.54	-0.7795	-10.1385	-1.0823	0.3487	0.2146	0.564
12.55	-1.4061	-10.3515	-1.3268	0.2153	0.2117	0.5355
12.56	-1.9673	-10.5061	-1.4785	0.0741	0.2122	0.5129
12.57	-2.3041	-10.6594	-1.4021	-0.0314	0.2247	0.4744
12.58	-2.5379	-10.7252	-1.303	-0.0955	0.2591	0.434
12.59	-2.5245	-10.654	-1.2471	-0.1292	0.3138	0.4042
12.6	-2.2984	-10.6366	-1.2576	-0.1576	0.3935	0.3991
12.61	-2.0674	-10.6577	-1.4314	-0.1967	0.485	0.4285
12.62	-1.7406	-10.5418	-1.6508	-0.2426	0.5614	0.4584
12.63	-1.2338	-10.1499	-1.8222	-0.2996	0.6065	0.4621
12.64	-0.7101	-9.6408	-1.9219	-0.3502	0.6076	0.4344
12.65	-0.3273	-9.2127	-1.8958	-0.3883	0.5747	0.3976
12.66	-0.0493	-8.8643	-1.8444	-0.3957	0.5048	0.3402
12.67	0.0845	-8.6148	-1.8159	-0.3808	0.4212	0.2732
12.68	0.1434	-8.3818	-1.9497	-0.3681	0.3255	0.1967
12.69	0.1636	-8.1121	-1.9355	-0.3578	0.2394	0.1232
12.7	-0.0067	-7.9557	-1.7271	-0.2966	0.1409	0.0289
12.71	-0.4272	-8.0315	-1.4178	-0.1947	0.1466	-0.0086
12.72	-0.9143	-8.2738	-1.0826	-0.0488	0.1585	-0.0571
12.73	-1.2774	-8.6521	-0.8536	0.1136	0.2071	-0.1064
12.74	-1.7449	-9.1337	-0.6096	0.2218	0.2624	-0.1591
12.75	-1.9368	-9.5624	-0.5592	0.2457	0.3237	-0.1998
12.76	-2.0229	-9.9884	-0.592	0.1752	0.3819	-0.2192
12.77	-1.9103	-10.2401	-0.6445	0.0223	0.4345	-0.2326
12.78	-1.5885	-10.2361	-0.6981	-0.1578	0.4687	-0.2489
12.79	-1.2623	-10.0262	-0.7464	-0.3079	0.481	-0.2703
12.8	-1.0763	-9.6962	-0.8229	-0.3753	0.4866	-0.3051
12.81	-0.9924	-9.3968	-0.8511	-0.3753	0.4866	-0.3051
12.82	-0.9067	-9.2185	-0.9184	-0.2176	0.4505	-0.3454
12.83	-0.8796	-9.1132	-0.9001	-0.0676	0.4523	-0.3558
12.84	-0.883	-9.1055	-0.8204	0.0639	0.4642	-0.3672
12.85	-0.8754	-9.2846	-0.7691	0.1358	0.4764	-0.3796
12.86	-0.8471	-9.6129	-0.7661	0.1157	0.4845	-0.3917
12.87	-0.8271	-9.9249	-0.8545	0.0103	0.4865	-0.4025
12.88	-0.8169	-10.0434	-0.9746	-0.1499	0.4807	-0.4162
12.89	-0.8949	-9.9725	-1.0844	-0.3113	0.4687	-0.4293
12.9	-1.049	-9.7719	-1.2106	-0.4056	0.4671	-0.4358
12.91	-1.048	-9.5137	-1.21	-0.3964	0.4778	-0.4508
12.92	-1.0185	-9.3315	-1.106	-0.2861	0.5049	-0.4741
12.93	-0.9927	-9.2353	-1.0448	-0.1284	0.5281	-0.4961
12.94	-0.8072	-9.1856	-1.0603	0.016	0.538	-0.5155
12.95	-0.5114	-9.1722	-1.0946	0.0987	0.546	-0.5257
12.96	-0.1034	-9.1993	-1.1404	0.111	0.5455	-0.5339
12.97	0.2251	-9.2498	-1.2077	0.0627	0.5442	-0.5315
12.98	0.3518	-9.3234	-1.202	-0.0072	0.5166	-0.5209
12.99	0.3583	-9.438	-1.2112	-0.0616	0.5007	-0.519
13	0.223	-9.5471	-1.1392	-0.0954	0.486	-0.5217
13.01	-0.0685	-9.5338	-1.1205	-0.1034	0.4597	-0.5056
13.02	-0.3394	-9.4671	-1.0672	-0.0927	0.4376	-0.4694
13.03	-0.5183	-9.5712	-0.9672	-0.0658	0.4383	-0.4423
13.04	-0.5543	-9.8284	-0.8613	-0.0283	0.4284	-0.4274
13.05	-0.2357	-10.1616	-0.9689	-0.0017	0.4183	-0.4133
13.06	-0.1287	-10.5361	-1.0487	-0.0147	0.4396	-0.3954
13.07	0.018	-10.7282	-1.0874	-0.0532	0.4356	-0.373
13.08	0.0987	-10.7728	-1.2407	-0.1022	0.4371	-0.3523
13.09	0.1221	-10.7208	-1.1869	-0.1487	0.4274	-0.33
13.1	0.1812	-10.4667	-1.0869	-0.1779	0.4163	-0.3191
13.11	0.2351	-10.1571	-0.9247	-0.1678	0.3948	-0.3125
13.12	0.2204	-10.0086	-0.775	-0.1302	0.3843	-0.3107
13.13	0.2021	-9.9587	-0.6478	-0.0741	0.3688	-0.3272
13.14	0.2221	-9.9391	-0.545	-0.033	0.3544	-0.3435
13.15	0.172	-10.0645	-0.5318	-0.0128	0.3459	-0.3574
13.16	0.2186	-10.3594	-0.5932	-0.0257	0.3101	-0.3472
13.17	0.3037	-10.9173	-0.9166	-0.0737	0.283	-0.321
13.18	0.5391	-11.4204	-1.131	-0.1622	0.2706	-0.2878
13.19	0.8499	-11.4907	-1.1748	-0.287	0.2598	-0.254
13.2	0.9575	-11.0556	-1.0338	-0.4103	0.2282	-0.2043
13.21	0.9247	-10.4014	-0.9247	-0.4836	0.1809	-0.1587
13.22	0.8084	-9.8293	-1.0468	-0.4903	0.1444	-0.1352
13.23	0.6463	-9.3334	-1.2227	-0.4183	0.1233	-0.1425
13.24	0.4903	-8.8794	-1.288	-0.2877	0.1085	-0.1678
13.25	0.3347	-8.601	-1.2411	-0.1196	0.096	-0.1916
13.26	0.2314	-8.6067	-1.2398	0.0262	0.0784	-0.2137
13.27	0.2225	-8.8262	-1.3319	0.1153	0.0595	-0.2116
13.28	0.2718	-9.2034	-1.4099	0.1373	0.0337	-0.179
13.29	0.3962	-9.6514	-1.4299	0.1012	0.003	-0.1461
13.3	0.6055	-9.9384	-1.3812	0.0371	-0.039	-0.1128
13.31	0.7326	-10.0761	-1.2363	-0.0166	-0.0732	-0.0803
13.32	0.7859	-10.1718	-0.9686	-0.0343	-0.0915	-0.0468
13.33	0.8984	-10.2455	-0.674	-0.0301	-0.0953	-0.0025
13.34	0.8399	-10.2481	-0.5537	-0.019	-0.0972	0.0574
13.35	0.5406	-10.2455	-0.5364	-0.0108	-0.0976	0.1191
13.36	0.1669	-10.2365	-0.6379	-0.0181	-0.1023	0.1625
13.37	-0.145	-10.2512	-0.8255	-0.0415	-0.1152	0.1912
13.38	-0.3697	-10.2229	-1.092	-0.0637	-0.1233	0.1982
13.39	-0.6007	-10.088	-1.2763	-0.0725	-0.1473	0.1807
13.4	-0.7787	-9.8499	-1.367	-0.0461	-0.1798	0.132
13.41	-0.781	-9.6024	-1.3213	0.0065	-0.2306	0.0685
13.42	-0.634	-9.3156	-1.1524	0.066	-0.2788	-0.0015
13.43	-0.4885	-9.1126	-1.0078	0.1274	-0.3313	-0.0559
13.44	-0.31	-8.9909	-0.8141	0.1753	-0.3739	-0.0938
13.45	-0.027	-8.9732	-0.634	0.2258	-0.4184	-0.1031
13.46	0.276	-9.1273	-0.4741	0.2438	-0.4533	-0.0832
13.47	0.6726	-9.5173	-0.8363	0.2169	-0.4168	-0.0584
13.48	0.9424	-9.7674	-0.8998	0.1407	-0.4076	-0.0193
13.49	1.063	-10.2082	-0.9948	0.0511	-0.4516	0.047
13.5	1.0475	-10.8274	-1.5643	-0.0333	-0.4694	0.1139
13.51	1.4022	-11.1452	-1.9875	-0.0915	-0.4894	0.1604
13.52	2.4124	-10.7255	-2.3407	-0.0908	-0.5162	0.206
13.53	2.4124	-10.7255	-2.3407	-0.0238	-0.5649	0.2728
13.54	2.5406	-10.4626	-2.3666	0.0644	-0.622	0.3252
13.55	2.1977	-10.1021	-2.301	0.1291	-0.6639	0.3333
13.56	1.3158	-9.8464	-2.4442	0.1404	-0.694	0.2959
13.57	0.5202	-9.7413	-2.5525	0.1147	-0.6859	0.2201
13.58	0.5202	-9.7413	-2.5525	0.0592	-0.6583	0.1244
13.59	-0.3286	-9.3735	-2.543	0.0018	-0.6033	0.02
13.6	-0.4173	-9.3152	-2.5803	-0.043	-0.5529	-0.0682
13.61	-0.3737	-9.3039	-2.6453	-0.0662	-0.497	-0.123
13.62	-0.3103	-9.2055	-2.746	-0.0852	-0.4319	-0.1437
13.63	-0.3103	-9.2055	-2.746	-0.0908	-0.3635	-0.1518
13.64	-0.4067	-8.6978	-2.7876	-0.0841	-0.2949	-0.1394
13.65	-0.6908	-8.3345	-2.6303	-0.0597	-0.2109	-0.1038
13.66	-1.1298	-7.9822	-2.3751	-0.0113	-0.1166	-0.0454
13.67	-1.5278	-7.7696	-2.1024	0.0672	-0.0071	0.005
13.68	-1.7206	-7.5963	-1.8267	0.1519	0.1214	0.0245
13.69	-1.7513	-7.5463	-1.5984	0.2241	0.2242	0.003
13.7	-1.5748	-7.7027	-1.4843	0.2606	0.3061	-0.04
13.71	-1.1352	-8.1499	-1.5654	0.2413	0.3587	-0.0943
13.72	-0.4618	-8.8809	-1.846	0.1669	0.3831	-0.1465
13.73	0.2222	-9.8486	-2.0678	0.0893	0.3997	-0.1814
13.74	0.8388	-10.8543	-2.143	0.043	0.4103	-0.1932
13.75	1.4359	-11.5752	-2.0573	0.0402	0.4125	-0.173
13.76	1.9109	-11.8454	-1.9596	0.0631	0.4138	-0.1208
13.77	2.1895	-11.6599	-1.8729	0.0679	0.4116	-0.0566
13.78	2.2842	-11.1257	-1.8402	0.0248	0.4072	-0.0214
13.79	2.1683	-10.6655	-1.9544	-0.0468	0.3969	-0.0219
13.8	1.8778	-10.575	-2.1516	-0.1037	0.3681	-0.0336
13.81	1.4215	-10.7064	-2.315	-0.1101	0.3512	-0.0386
13.82	0.9815	-10.578	-2.327	-0.0738	0.3438	-0.0418
13.83	0.5685	-10.1953	-2.3528	-0.0234	0.3401	-0.0531
13.84	0.1849	-9.8035	-2.348	0.014	0.3335	-0.0684
13.85	-0.1055	-9.5037	-2.2791	0.0311	0.3236	-0.0734
13.86	-0.1855	-9.3336	-2.1621	0.026	0.295	-0.0823
13.87	-0.0781	-9.3099	-2.0405	0.0067	0.2535	-0.1064
13.88	0.1085	-9.3787	-1.9562	-0.0188	0.203	-0.1333
13.89	0.3698	-9.4451	-1.9415	-0.0714	0.1445	-0.155
13.9	0.6869	-9.4448	-1.9355	-0.1277	0.0894	-0.1728
13.91	1.0212	-9.2464	-1.8866	-0.1897	0.0264	-0.1821
13.92	1.2612	-8.9567	-1.9683	-0.2525	-0.0404	-0.1831
13.93	1.324	-8.7333	-2.0533	-0.292	-0.1023	-0.1705
13.94	1.2267	-8.5824	-2.0501	-0.2878	-0.16	-0.1482
13.95	1.1286	-8.4145	-2.0211	-0.2362	-0.216	-0.1363
13.96	1.0597	-8.3307	-1.8931	-0.1532	-0.2556	-0.1383
13.97	0.9474	-8.4582	-1.8231	-0.052	-0.2869	-0.1382
13.98	0.856	-8.7578	-1.7852	0.0476	-0.3038	-0.1228
13.99	0.699	-9.1542	-1.7184	0.1371	-0.3197	-0.114
14	0.5447	-9.5984	-1.6018	0.2058	-0.3395	-0.0954
14.01	0.3003	-10.0743	-1.5001	0.2421	-0.3617	-0.0685
14.02	0.1112	-10.498	-1.4158	0.2214	-0.3767	-0.0285
14.03	0.1142	-10.8458	-1.3791	0.1425	-0.3943	0.0181
14.04	0.2937	-11.0121	-1.2825	0.03	-0.3994	0.0585
14.05	0.4786	-10.9823	-1.2245	-0.0948	-0.4001	0.0842
14.06	0.6073	-10.8043	-1.2696	-0.2077	-0.398	0.1058
14.07	0.7098	-10.716	-1.2714	-0.2648	-0.4059	0.1398
14.08	0.7786	-10.696	-1.207	-0.2597	-0.4133	0.1894
14.09	0.7651	-10.6308	-1.2086	-0.223	-0.4234	0.24
14.1	0.6632	-10.4806	-1.3219	-0.1988	-0.4183	0.2772
14.11	0.4413	-10.3122	-1.5327	-0.211	-0.4112	0.2996
14.12	0.101	-10.1466	-1.7386	-0.2509	-0.3976	0.3128
14.13	-0.2159	-9.9142	-1.7371	-0.2913	-0.3842	0.3037
14.14	-0.4254	-9.6228	-1.6354	-0.3064	-0.3772	0.2815
14.15	-0.5751	-9.3321	-1.5461	-0.294	-0.3755	0.2482
14.16	-0.6067	-9.0499	-1.4992	-0.2488	-0.3565	0.205
14.17	-0.5489	-8.8148	-1.4455	-0.1845	-0.3393	0.1678
14.18	-0.462	-8.7516	-1.3923	-0.1152	-0.3329	0.1393
14.19	-0.3469	-8.8649	-1.3601	-0.0576	-0.3293	0.132
14.2	-0.1323	-9.0012	-1.3691	-0.0257	-0.3152	0.1225
14.21	0.2391	-9.0909	-1.4662	-0.0387	-0.2958	0.1121
14.22	0.6093	-9.0994	-1.6097	-0.0915	-0.2899	0.1199
14.23	0.8339	-9.1556	-1.6752	-0.1495	-0.2971	0.1633
14.24	0.8902	-9.3402	-1.6063	-0.1677	-0.3042	0.217
14.25	0.837	-9.5901	-1.4737	-0.1247	-0.3029	0.2608
14.26	0.7685	-10.0026	-1.6453	-0.0565	-0.2962	0.2736
14.27	0.2122	-10.5807	-1.9554	0.009	-0.2806	0.2568
14.28	-0.9071	-10.8984	-2.1466	0.0319	-0.2147	0.2324
14.29	-1.3625	-10.4026	-2.1505	-0.0146	-0.1318	0.1817
14.3	-1.2163	-9.7543	-2.0597	-0.1051	-0.0873	0.105
14.31	-1.0227	-9.472	-2.1358	-0.2172	-0.0257	0.0527
14.32	-0.7479	-9.4649	-2.1069	-0.2803	0.0354	0.0531
14.33	-0.5367	-9.6381	-1.8255	-0.2502	0.101	0.0843
14.34	-0.3063	-9.7618	-1.691	-0.1407	0.1374	0.1139
14.35	-0.1949	-9.9496	-1.6647	-0.0342	0.1567	0.1575
14.36	-0.1753	-10.186	-1.7064	0.0153	0.155	0.2128
14.37	-0.116	-10.2563	-1.7245	-0.0285	0.1556	0.2525
14.38	0.0133	-10.1781	-1.6384	-0.2846	0.1544	0.2575
14.39	0.2992	-9.9556	-1.4164	-0.2846	0.1544	0.2575
14.4	0.6006	-9.6096	-1.227	-0.4377	0.168	0.2338
14.41	0.8352	-9.37	-1.0591	-0.3627	0.1557	0.2311
14.42	0.9922	-9.3959	-0.9317	-0.2149	0.1373	0.2339
14.43	0.9931	-9.6429	-0.9837	-0.0625	0.1132	0.2229
14.44	0.9011	-9.8538	-1.1836	0.0333	0.0868	0.188
14.45	0.7432	-10.005	-1.4448	0.037	0.0644	0.1455
14.46	0.4696	-10.1932	-1.6947	-0.0302	0.057	0.1047
14.47	0.1062	-10.3013	-1.8212	-0.1378	0.0641	0.0651
14.48	-0.1922	-10.2613	-1.8528	-0.2409	0.0759	0.026
14.49	-0.2887	-10.1095	-1.879	-0.2948	0.0983	0.0101
14.5	-0.4569	-9.9581	-1.9168	-0.282	0.1354	-0.0005
14.51	-0.5146	-9.7972	-1.9569	-0.2141	0.1687	-0.0115
14.52	-0.4405	-9.6529	-2.0022	-0.1207	0.1822	-0.0135
14.53	-0.3769	-9.648	-2.0674	-0.0432	0.1865	0.0016
14.54	-0.2489	-9.8305	-2.186	0.0087	0.1801	0.01
14.55	-0.0199	-10.1351	-2.3296	0.0259	0.1432	0.0105
14.56	0.2639	-10.3672	-2.3459	-0.0023	0.1057	0.0118
14.57	0.456	-10.4869	-2.2824	-0.0536	0.0692	0.0137
14.58	0.5406	-10.4893	-2.2147	-0.0998	0.0355	0.0128
14.59	0.5062	-10.3942	-2.1176	-0.1319	0.0011	0.0083
14.6	0.3792	-10.2466	-2.1032	-0.1367	-0.0279	0.0057
14.61	0.2102	-10.1435	-2.1197	-0.1188	-0.0479	0.0046
14.62	0.049	-10.078	-2.1624	-0.0923	-0.0658	0.0088
14.63	-0.0975	-10.0871	-2.2488	-0.06	-0.0821	0.0182
14.64	-0.2167	-10.1339	-2.3288	-0.0341	-0.1041	0.0267
14.65	-0.2615	-10.1756	-2.4521	-0.0255	-0.1279	0.0368
14.66	-0.2544	-10.207	-2.5596	-0.0441	-0.1477	0.0488
14.67	-0.2391	-10.1439	-2.7165	-0.0948	-0.1553	0.0712
14.68	-0.2913	-9.9814	-2.896	-0.1391	-0.1594	0.0936
14.69	-0.3682	-9.7235	-2.9588	-0.1647	-0.1646	0.1134
14.7	-0.4128	-9.4777	-3.0674	-0.1598	-0.1668	0.1144
14.71	-0.4049	-9.2674	-3.2006	-0.1383	-0.1608	0.1086
14.72	-0.3036	-8.9911	-3.3313	-0.1188	-0.165	0.1134
14.73	-0.2291	-8.7083	-3.4995	-0.102	-0.1753	0.1296
14.74	-0.1985	-8.4632	-3.6823	-0.0924	-0.2021	0.1369
14.75	-0.0844	-8.1596	-3.7899	-0.0821	-0.2455	0.1347
14.76	0.1561	-7.7254	-3.8081	-0.0573	-0.2937	0.1225
14.77	0.4215	-7.2895	-3.73	0.0034	-0.3446	0.1061
14.78	0.6341	-6.9421	-3.5622	0.1106	-0.3941	0.0855
14.79	0.6963	-6.7097	-3.3485	0.255	-0.4374	0.0699
14.8	0.511	-6.6383	-3.1318	0.4146	-0.4643	0.0656
14.81	0.1395	-6.7532	-2.9288	0.5854	-0.454	0.0667
14.82	-0.3466	-7.078	-2.7175	0.746	-0.417	0.0664
14.83	-0.8757	-7.6293	-2.5699	0.867	-0.3681	0.066
14.84	-1.3177	-8.3625	-2.4695	0.9317	-0.3029	0.0627
14.85	-1.604	-9.1698	-2.3846	0.9167	-0.2434	0.0659
14.86	-1.6533	-9.8703	-2.286	0.8072	-0.1893	0.0786
14.87	-1.5546	-10.345	-2.1487	0.6258	-0.1469	0.1084
14.88	-1.52	-10.6189	-2.0527	0.4164	-0.1165	0.1271
14.89	-1.3198	-10.6985	-1.9392	0.2334	-0.101	0.1424
14.9	-1.0682	-10.6356	-1.7857	0.1182	-0.095	0.1559
14.91	-0.8409	-10.5079	-1.6379	0.0834	-0.0981	0.1687
14.92	-0.7793	-10.3596	-1.5228	0.1229	-0.1025	0.1838
14.93	-0.9169	-10.3324	-1.5318	0.1998	-0.0933	0.2017
14.94	-1.1656	-10.3753	-1.624	0.2785	-0.0689	0.2286
14.95	-1.4302	-10.4478	-1.7435	0.3286	-0.0278	0.2669
14.96	-1.6354	-10.5344	-1.8221	0.3427	0.006	0.3109
14.97	-1.7326	-10.6207	-1.8168	0.3183	0.0308	0.3446
14.98	-1.723	-10.6314	-1.7683	0.2605	0.0435	0.3721
14.99	-1.6824	-10.5245	-1.722	0.1773	0.047	0.3876
15	-1.5988	-10.3771	-1.6984	0.083	0.0617	0.3969
15.01	-1.4977	-10.2247	-1.6989	0.0057	0.0833	0.4134
15.02	-1.5067	-10.0344	-1.7468	-0.037	0.1127	0.4209
15.03	-1.5666	-9.7674	-1.8236	-0.0422	0.1488	0.4246
15.04	-1.597	-9.4728	-1.7996	-0.0019	0.1897	0.4318
15.05	-1.6459	-9.2408	-1.7612	0.047	0.2333	0.4268
15.06	-1.6406	-9.063	-1.7527	0.0924	0.2586	0.4146
15.07	-1.6751	-8.9412	-1.8087	0.1026	0.2757	0.3944
15.08	-1.6704	-8.8943	-1.9114	0.0679	0.2886	0.3655
15.09	-1.5741	-8.9006	-2.0217	0.0061	0.2949	0.332
15.1	-1.3754	-8.9499	-2.1216	-0.0735	0.3065	0.287
15.11	-1.1909	-8.9455	-2.1854	-0.1318	0.3169	0.2305
15.12	-1.0362	-8.8797	-2.1645	-0.1571	0.3275	0.1741
15.13	-0.951	-8.7366	-2.0927	-0.1496	0.3386	0.1296
15.14	-0.9812	-8.6353	-2.062	-0.114	0.3577	0.0913
15.15	-1.0772	-8.5911	-2.0354	-0.0634	0.3782	0.0571
15.16	-1.2314	-8.5757	-2.0267	-0.0153	0.4051	0.0249
15.17	-1.4126	-8.6611	-2.0558	0.0283	0.4319	-0.0064
15.18	-1.5548	-8.8089	-2.0182	0.0561	0.4392	-0.0199
15.19	-1.7337	-9.0505	-1.9728	0.068	0.4405	-0.0385
15.2	-1.8198	-9.2606	-1.8363	0.0533	0.4454	-0.0592
15.21	-1.7948	-9.6406	-1.6538	0.021	0.4549	-0.0765
15.22	-1.6394	-9.8126	-1.5064	-0.0168	0.4698	-0.0915
15.23	-1.4163	-9.9692	-1.3349	-0.0553	0.4739	-0.0969
15.24	-1.1864	-10.1532	-1.0925	-0.0785	0.493	-0.0919
15.25	-1.1204	-10.402	-0.9437	-0.0989	0.5205	-0.0598
15.26	-1.235	-10.5149	-0.9584	-0.1197	0.5579	-0.005
15.27	-1.3442	-10.3868	-0.9976	-0.1513	0.5958	0.0269
15.28	-1.3532	-10.1723	-1.057	-0.1893	0.6148	0.0314
15.29	-1.4269	-9.9706	-1.0938	-0.2178	0.6218	0.0227
15.3	-1.4717	-9.7702	-1.066	-0.2318	0.6437	-0.0015
15.31	-1.4338	-9.6722	-1.1619	-0.2118	0.6514	-0.0309
15.32	-1.349	-9.6567	-1.1776	-0.172	0.6707	-0.0536
15.33	-1.1857	-9.6264	-1.2383	-0.1193	0.6816	-0.0835
15.34	-1.0098	-9.6853	-1.2853	-0.0722	0.6965	-0.1112
15.35	-1.0119	-9.8354	-1.3531	-0.0388	0.7081	-0.133
15.36	-0.9937	-9.9533	-1.3636	-0.0315	0.728	-0.1391
15.37	-0.9813	-10.0734	-1.5093	-0.0442	0.7282	-0.1446
15.38	-1.0661	-10.1378	-1.5645	-0.0842	0.7589	-0.145
15.39	-1.0654	-10.1026	-1.5954	-0.1249	0.7805	-0.1463
15.4	-0.9572	-10.032	-1.5898	-0.1573	0.8015	-0.154
15.41	-0.9271	-9.8664	-1.6336	-0.1825	0.8201	-0.1476
15.42	-0.8996	-9.6098	-1.6503	-0.2003	0.8336	-0.1526
15.43	-0.8661	-9.4292	-1.6925	-0.194	0.8374	-0.1588
15.44	-0.8339	-9.3956	-1.7364	-0.1685	0.8422	-0.1671
15.45	-0.7516	-9.4391	-1.8188	-0.1382	0.8421	-0.1732
15.46	-0.6681	-9.4749	-1.9562	-0.1224	0.8406	-0.1847
15.47	-0.573	-9.5849	-2.1541	-0.1328	0.8266	-0.1883
15.48	-0.4657	-9.7942	-2.4316	-0.1797	0.7942	-0.19
15.49	-0.3262	-9.9304	-2.6618	-0.257	0.7533	-0.1884
15.5	-0.1999	-9.7819	-2.6579	-0.3441	0.7355	-0.191
15.51	-0.1473	-9.5921	-2.5537	-0.4047	0.7104	-0.2003
15.52	-0.1175	-9.4479	-2.6015	-0.4183	0.6735	-0.1926
15.53	-0.1251	-9.2495	-2.4713	-0.396	0.6325	-0.1692
15.54	-0.2198	-9.1031	-2.3446	-0.3461	0.5834	-0.1509
15.55	-0.226	-9.0909	-2.2851	-0.2815	0.5397	-0.1485
15.56	-0.1764	-9.1868	-2.228	-0.2127	0.4943	-0.1564
15.57	-0.223	-9.3447	-2.289	-0.1628	0.4516	-0.164
15.58	-0.0529	-9.4676	-2.2145	-0.1132	0.4122	-0.1893
15.59	0.0199	-9.6246	-2.0342	-0.066	0.3764	-0.2039
15.6	-0.0355	-9.8008	-1.7761	-0.0247	0.3858	-0.2032
15.61	-0.1684	-9.999	-1.7194	-0.0014	0.3944	-0.1857
15.62	-0.2567	-10.1553	-1.5976	0.0025	0.4045	-0.1548
15.63	-0.2775	-10.1732	-1.5832	-0.0248	0.4104	-0.1259
15.64	-0.344	-10.0892	-1.6105	-0.0728	0.4214	-0.1008
15.65	-0.3833	-9.9841	-1.763	-0.1379	0.4126	-0.087
15.66	-0.4226	-9.9021	-1.8733	-0.1665	0.4008	-0.0814
15.67	-0.4368	-9.7915	-1.9081	-0.1559	0.3887	-0.0881
15.68	-0.398	-9.6992	-1.9899	-0.1097	0.3736	-0.0936
15.69	-0.2748	-9.6447	-2.1012	-0.0443	0.3539	-0.0895
15.7	-0.1169	-9.5796	-2.1914	0.0149	0.3362	-0.0803
15.71	0.0862	-9.5185	-2.1704	0.07	0.3206	-0.0838
15.72	0.292	-9.5673	-2.1601	0.1092	0.3006	-0.0986
15.73	0.4206	-9.651	-2.1549	0.125	0.2927	-0.1079
15.74	0.488	-9.6616	-2.1847	0.1079	0.2707	-0.1193
15.75	0.462	-9.6442	-2.3323	0.0576	0.2366	-0.1274
15.76	0.4252	-9.6219	-2.4162	0.0003	0.2027	-0.1276
15.77	0.4166	-9.5233	-2.3568	-0.0333	0.1634	-0.1325
15.78	0.5155	-9.449	-2.2015	-0.0131	0.1223	-0.1423
15.79	0.7927	-9.45	-2.0014	0.049	0.0999	-0.1497
15.8	1.1526	-9.4054	-1.768	0.1254	0.1106	-0.1722
15.81	1.3788	-9.4148	-1.8269	0.1682	0.1073	-0.1917
15.82	1.3739	-9.5426	-2.0512	0.152	0.1043	-0.2033
15.83	1.2288	-9.7639	-2.2557	0.1022	0.0918	-0.1989
15.84	0.9887	-10.0362	-2.4373	0.0504	0.0767	-0.192
15.85	0.7404	-10.2688	-2.5689	0.0258	0.0509	-0.1825
15.86	0.7128	-10.3345	-2.5471	0.024	0.0302	-0.1801
15.87	0.8619	-10.2061	-2.5424	0.0229	0.0133	-0.1938
15.88	0.972	-10.069	-2.6484	0.012	-0.006	-0.2212
15.89	1.0189	-9.9177	-2.7303	-0.0088	-0.0176	-0.2542
15.9	1.1487	-9.7128	-2.8089	-0.025	-0.0287	-0.2965
15.91	1.1894	-9.5284	-2.922	-0.0357	-0.0363	-0.3351
15.92	1.1442	-9.4228	-3.1159	-0.0395	-0.0499	-0.364
15.93	1.0306	-9.3759	-3.2719	-0.034	-0.0537	-0.3831
15.94	0.9241	-9.3378	-3.2995	-0.0249	-0.051	-0.3959
15.95	0.8856	-9.2413	-3.3471	-0.0123	-0.0432	-0.4131
15.96	0.8485	-9.1593	-3.4206	-0.0044	-0.0258	-0.4315
15.97	0.7568	-9.0907	-3.4802	0.0012	-0.0005	-0.4305
15.98	0.6893	-8.9413	-3.5022	0.0011	0.0195	-0.4208
15.99	0.6334	-8.7064	-3.4296	-0.0036	0.027	-0.394
16	0.5865	-8.472	-3.3606	-0.0016	0.03	-0.3605
16.01	0.5047	-8.3283	-3.2677	0.0138	0.0179	-0.3119
16.02	0.3779	-8.1905	-3.156	0.0414	0.0141	-0.256
16.03	0.3157	-8.0483	-3.0756	0.0728	-0.005	-0.1882
16.04	0.3135	-7.9402	-3.0103	0.1056	-0.0219	-0.1201
16.05	0.3362	-7.7793	-2.9704	0.1258	-0.0388	-0.057
16.06	0.4175	-7.6849	-2.9932	0.1634	-0.1114	0.0536
16.07	0.6093	-7.788	-3.0692	0.1634	-0.1114	0.0536
16.08	0.8782	-8.1398	-3.0545	0.2957	-0.2173	0.085
16.09	1.1108	-8.6117	-2.9567	0.401	-0.2716	0.0568
16.1	1.3059	-9.1602	-2.836	0.4922	-0.3284	0.0018
16.11	1.501	-9.6101	-2.8052	0.5328	-0.3937	-0.069
16.12	1.6426	-9.893	-2.7593	0.5138	-0.4486	-0.1344
16.13	1.5494	-10.1865	-2.6697	0.4519	-0.476	-0.1921
16.14	1.3418	-10.4749	-2.5161	0.3608	-0.4884	-0.2422
16.15	1.187	-10.5767	-2.3156	0.2722	-0.4721	-0.26
16.16	0.9176	-10.5917	-2.2129	0.2068	-0.4522	-0.2426
16.17	0.6776	-10.5624	-2.1691	0.1688	-0.4219	-0.2044
16.18	0.5343	-10.5268	-2.1481	0.1666	-0.399	-0.1618
16.19	0.5304	-10.4459	-2.188	0.1796	-0.3876	-0.1123
16.2	0.5797	-10.3437	-2.3155	0.1948	-0.3877	-0.089
16.21	0.6072	-10.1979	-2.3991	0.2017	-0.388	-0.0811
16.22	0.6449	-9.9938	-2.3434	0.1951	-0.4029	-0.0906
16.23	0.6998	-9.8017	-2.2624	0.1728	-0.4242	-0.109
16.24	0.7766	-9.7024	-2.1555	0.1517	-0.4379	-0.1372
16.25	0.9392	-9.6486	-2.0591	0.1276	-0.4477	-0.1632
16.26	1.1133	-9.6072	-2.0161	0.1049	-0.4566	-0.1815
16.27	1.1677	-9.5991	-2.0242	0.0909	-0.4637	-0.1867
16.28	1.1885	-9.5966	-1.9989	0.0902	-0.4713	-0.1757
16.29	1.2473	-9.5474	-1.9249	0.1031	-0.4809	-0.1596
16.3	1.2305	-9.4159	-1.8371	0.1161	-0.4967	-0.1306
16.31	1.1376	-9.2338	-1.759	0.1316	-0.5131	-0.0887
16.32	1.003	-9.0995	-1.6261	0.1598	-0.5248	-0.0336
16.33	0.8737	-9.0685	-1.474	0.196	-0.5276	0.018
16.34	0.8247	-9.0825	-1.3495	0.2393	-0.5351	0.062
16.35	0.892	-9.1075	-1.2497	0.2733	-0.5475	0.0976
16.36	0.9328	-9.2211	-1.2082	0.2822	-0.5612	0.1329
16.37	0.9552	-9.4214	-1.2419	0.2631	-0.5676	0.1618
16.38	1.0041	-9.6742	-1.4121	0.2208	-0.5722	0.1803
16.39	1.027	-9.9382	-1.6958	0.1617	-0.5764	0.2011
16.4	1.0845	-10.0335	-1.8381	0.1067	-0.6205	0.2142
16.41	1.2548	-9.8955	-1.8968	0.0762	-0.6632	0.2259
16.42	1.2297	-9.7158	-1.8198	0.0842	-0.7007	0.2016
16.43	1.3421	-9.5237	-1.7181	0.1326	-0.7192	0.1708
16.44	1.2537	-9.4355	-1.481	0.2115	-0.7251	0.1323
16.45	1.1022	-9.5654	-1.3282	0.2935	-0.7091	0.0901
16.46	0.7621	-9.9283	-1.302	0.3389	-0.6698	0.0369
16.47	0.3713	-10.4475	-1.438	0.3143	-0.61	-0.0283
16.48	-0.0396	-10.9308	-1.5618	0.224	-0.5408	-0.0945
16.49	-0.4835	-11.2411	-1.5847	0.0818	-0.4646	-0.1624
16.5	-0.6827	-11.2722	-1.4434	-0.0744	-0.4128	-0.2387
16.51	-0.4754	-11.0013	-1.3378	-0.2217	-0.3792	-0.2937
16.52	-0.0604	-10.6266	-1.3343	-0.3178	-0.3576	-0.304
16.53	0.4288	-10.2893	-1.3363	-0.3397	-0.3555	-0.2909
16.54	0.9065	-10.0112	-1.3093	-0.2925	-0.3651	-0.2623
16.55	1.2342	-9.8645	-1.394	-0.2028	-0.3806	-0.2327
16.56	1.3842	-9.8266	-1.5375	-0.1143	-0.391	-0.1983
16.57	1.3507	-9.8384	-1.6981	-0.0579	-0.3903	-0.1586
16.58	1.1007	-9.8057	-1.8221	-0.0592	-0.3797	-0.1353
16.59	0.732	-9.7425	-1.9213	-0.0973	-0.3587	-0.132
16.6	0.3634	-9.6811	-1.8848	-0.1612	-0.346	-0.1372
16.61	0.0893	-9.5933	-1.7599	-0.2244	-0.3297	-0.1444
16.62	-0.0793	-9.5124	-1.6328	-0.2621	-0.3107	-0.1386
16.63	-0.1334	-9.4385	-1.5227	-0.2612	-0.2971	-0.1294
16.64	0.0598	-9.3456	-1.4289	-0.2221	-0.2937	-0.1059
16.65	0.2209	-9.2372	-1.3063	-0.1685	-0.3059	-0.076
16.66	0.4916	-9.0891	-1.2807	-0.1235	-0.3315	-0.0467
16.67	0.7507	-8.9484	-1.263	-0.0936	-0.3669	-0.0168
16.68	1.0045	-8.8286	-1.3189	-0.0626	-0.4275	0.0134
16.69	1.2727	-8.854	-1.3923	-0.0352	-0.497	0.0431
16.7	1.3044	-8.8411	-1.3334	-0.0031	-0.5543	0.0438
16.71	1.3977	-8.6975	-1.2276	0.0328	-0.5999	0.0303
16.72	1.434	-8.6069	-1.1091	0.0787	-0.6408	0.0123
16.73	1.478	-8.5598	-0.9797	0.1373	-0.6985	0.0094
16.74	1.5613	-8.6563	-0.8993	0.1926	-0.7484	0.0077
16.75	1.53	-8.9118	-0.8653	0.2219	-0.7751	-0.001
16.76	1.2572	-9.2711	-0.9647	0.213	-0.7718	-0.0379
16.77	1.0552	-9.9202	-1.3637	0.1824	-0.7297	-0.1162
16.78	1.0715	-10.9723	-1.9914	0.1342	-0.6579	-0.1999
16.79	0.5686	-12.0652	-2.2903	0.0765	-0.5725	-0.2525
16.8	-0.7625	-12.6015	-2.2902	-0.0272	-0.4628	-0.2846
16.81	-1.8445	-12.2375	-2.3474	-0.1561	-0.3912	-0.3263
16.82	-2.1421	-10.9355	-2.0949	-0.2679	-0.342	-0.3413
16.83	-1.7951	-9.6291	-1.5177	-0.3112	-0.3072	-0.3048
16.84	-0.9764	-9.0655	-1.2847	-0.2362	-0.2797	-0.2147
16.85	-0.2877	-9.2296	-1.3847	-0.0711	-0.2489	-0.0808
16.86	0.3081	-9.6519	-1.478	0.0949	-0.2522	0.0502
16.87	0.904	-9.9509	-1.6423	0.1585	-0.263	0.1215
16.88	1.3382	-10.1032	-1.8411	0.0934	-0.2694	0.1333
16.89	1.5079	-10.2436	-2.1201	-0.0531	-0.2896	0.1113
16.9	1.4233	-10.3506	-2.3114	-0.1982	-0.3085	0.0752
16.91	1.0745	-10.2115	-2.314	-0.2697	-0.3282	0.0247
16.92	0.3622	-9.3603	-1.9446	-0.2356	-0.3413	-0.0179
16.93	0.209	-9.1514	-1.7809	-0.1223	-0.3439	-0.0279
16.94	0.1678	-9.1841	-1.7118	0.0237	-0.3299	-0.0039
16.95	0.186	-9.3883	-1.7506	0.1385	-0.3	0.0347
16.96	0.1319	-9.6459	-1.9607	0.1639	-0.2642	0.074
16.97	-0.0256	-9.8535	-2.2476	0.0783	-0.224	0.1099
16.98	-0.1857	-9.9953	-2.4733	-0.0827	-0.1814	0.1405
16.99	-0.1857	-9.9953	-2.4733	-0.2471	-0.1517	0.1429
17	-0.2738	-9.6748	-2.4589	-0.3465	-0.1266	0.1284
17.01	-0.2739	-9.2942	-2.3119	-0.3477	-0.1016	0.0967
17.02	-0.1934	-8.9563	-2.1772	-0.2625	-0.0731	0.0776
17.03	0.0096	-8.7639	-2.137	-0.1215	-0.0533	0.0738
17.04	0.153	-8.7172	-2.2894	0.0216	-0.0292	0.0986
17.05	0.3317	-8.759	-2.5483	0.1275	-0.0078	0.1343
17.06	0.582	-8.8585	-2.7472	0.1781	0.0104	0.1701
17.07	0.7254	-9.0171	-2.8708	0.1842	0.0313	0.1931
17.08	0.7251	-9.1268	-2.9222	0.1675	0.0411	0.1995
17.09	0.7025	-9.1493	-2.9675	0.1485	0.041	0.1859
17.1	0.6972	-9.125	-3.0006	0.141	0.036	0.1457
17.11	0.655	-9.0152	-2.9908	0.1507	0.0314	0.0893
17.12	0.6061	-8.7844	-3.0106	0.1692	0.022	0.026
17.13	0.2499	-8.586	-2.9886	0.1945	0.0226	-0.0339
17.14	-0.0399	-8.4408	-2.8798	0.2299	0.0568	-0.1044
17.15	-0.2363	-8.5367	-2.7037	0.2859	0.0986	-0.17
17.16	-0.4023	-8.9175	-2.5281	0.3553	0.1545	-0.2221
17.17	-0.5265	-9.559	-2.4539	0.4193	0.2252	-0.2291
17.18	-0.5504	-10.2797	-2.5056	0.4422	0.2912	-0.186
17.19	-0.4603	-10.8752	-2.5966	0.4011	0.3442	-0.1093
17.2	-0.2682	-11.1768	-2.6808	0.282	0.3725	-0.0269
17.21	-0.0096	-11.139	-2.7112	0.1062	0.3812	0.0496
17.22	0.1752	-10.8329	-2.6239	-0.0801	0.3862	0.099
17.23	0.2373	-10.3889	-2.5061	-0.2192	0.3906	0.1266
17.24	0.1876	-9.9381	-2.3447	-0.2729	0.4027	0.141
17.25	0.0704	-9.4996	-2.2338	-0.2396	0.4198	0.1433
17.26	-0.1435	-9.17	-2.2254	-0.1526	0.4428	0.1484
17.27	-0.4238	-9.0341	-2.2792	-0.044	0.481	0.1449
17.28	-0.5874	-9.122	-2.2809	0.064	0.528	0.1403
17.29	-0.6776	-9.3322	-2.2239	0.1488	0.5868	0.1413
17.3	-0.7757	-9.5276	-2.182	0.1833	0.6588	0.1417
17.31	-0.7183	-9.6234	-2.069	0.1651	0.7143	0.1359
17.32	-0.549	-9.6258	-1.9046	0.1119	0.7568	0.123
17.33	-0.3598	-9.6074	-1.839	0.0289	0.7921	0.1097
17.34	-0.1728	-9.5744	-1.7794	-0.05	0.8249	0.1007
17.35	0.0234	-9.5829	-1.685	-0.1032	0.8624	0.1033
17.36	0.1678	-9.6571	-1.723	-0.1181	0.8809	0.1189
17.37	0.2913	-9.7217	-1.8027	-0.1025	0.8895	0.1404
17.38	0.3854	-9.7391	-1.8514	-0.0766	0.8892	0.1632
17.39	0.4302	-9.7125	-1.8917	-0.0587	0.8779	0.1743
17.4	0.4284	-9.6294	-1.8965	-0.0624	0.8758	0.1712
17.41	0.4019	-9.5222	-1.8141	-0.0927	0.8812	0.1504
17.42	0.3395	-9.5239	-1.7677	-0.1198	0.8801	0.1259
17.43	0.2433	-9.5417	-1.6334	-0.1413	0.9066	0.1088
17.44	0.059	-9.4842	-1.576	-0.1543	0.9361	0.1013
17.45	-0.0559	-9.4015	-1.5907	-0.1624	0.9739	0.1024
17.46	-0.1593	-9.3634	-1.4969	-0.1644	1.0237	0.1045
17.47	-0.258	-9.3932	-1.4601	-0.1533	1.0677	0.115
17.48	-0.2508	-9.5308	-1.4821	-0.1378	1.1027	0.1249
17.49	-0.2092	-9.6649	-1.4187	-0.1169	1.1417	0.1331
17.5	-0.1519	-9.7389	-1.2443	-0.1056	1.1856	0.1373
17.51	-0.1187	-9.7798	-1.0636	-0.0927	1.2291	0.1266
17.52	-0.0622	-9.8456	-0.9119	-0.0856	1.2644	0.1058
17.53	-0.0229	-9.9166	-0.8554	-0.0977	1.299	0.0825
17.54	0.0469	-10.0387	-0.8785	-0.1323	1.3338	0.0556
17.55	0.1785	-10.1913	-0.9593	-0.1839	1.3575	0.0285
17.56	0.3214	-10.3831	-1.0717	-0.2351	1.3575	0.007
17.57	0.4085	-10.577	-1.2052	-0.2888	1.3639	-0.0154
17.58	0.4751	-10.6467	-1.2726	-0.3462	1.3706	-0.0306
17.59	0.5875	-10.6087	-1.2957	-0.4071	1.3832	-0.0398
17.6	0.7237	-10.5031	-1.3152	-0.47	1.3977	-0.0415
17.61	0.8703	-10.305	-1.3237	-0.5217	1.3977	-0.0356
17.62	1.0414	-10.0492	-1.3892	-0.5578	1.3995	-0.0261
17.63	1.2308	-9.7767	-1.501	-0.578	1.3989	-0.0211
17.64	1.4329	-9.5092	-1.6611	-0.5805	1.3724	-0.0138
17.65	1.3932	-9.1957	-1.6763	-0.5526	1.3464	-0.0095
17.66	1.4332	-8.8637	-1.726	-0.5139	1.332	-0.01
17.67	1.3823	-8.6454	-1.7737	-0.4661	1.3136	-0.0135
17.68	1.2856	-8.603	-1.7527	-0.3962	1.2961	-0.0142
17.69	1.2184	-8.625	-1.7698	-0.3078	1.2825	-0.0016
17.7	1.0354	-8.6611	-1.6556	-0.2122	1.295	0.0147
17.71	0.8328	-8.7149	-1.3988	-0.121	1.3174	0.0256
17.72	0.5964	-8.834	-1.2395	-0.0486	1.347	0.0426
17.73	0.4762	-9.1097	-1.2333	-0.0097	1.3823	0.0582
17.74	0.3906	-9.3881	-1.1957	-0.012	1.4117	0.0756
17.75	0.272	-9.6561	-1.0952	-0.0809	1.4857	0.137
17.76	0.1761	-9.9788	-1.0008	-0.0809	1.4857	0.137
17.77	0.1795	-10.2764	-0.944	-0.1226	1.5375	0.2189
17.78	0.2327	-10.4604	-1.0309	-0.1226	1.5375	0.2189
17.79	-0.0139	-10.6897	-1.2898	-0.1561	1.5912	0.3346
17.8	-0.4133	-11.457	-1.9557	-0.1903	1.6481	0.4018
17.81	-0.3421	-12.4118	-2.612	-0.1903	1.6481	0.4018
17.82	0.5628	-12.5146	-2.2819	-0.2746	1.6437	0.5002
17.83	1.4953	-11.5381	-1.7515	-0.3594	1.6415	0.5481
17.84	1.6085	-10.411	-1.8156	-0.4097	1.6395	0.5601
17.85	1.6226	-9.4305	-1.7824	-0.3501	1.6106	0.5328
17.86	1.2892	-8.9467	-1.6093	-0.1806	1.6523	0.4803
17.87	0.6445	-9.0354	-1.5823	0.0256	1.733	0.4141
17.88	0.1801	-9.2838	-1.4659	0.1928	1.8196	0.3523
17.89	-0.0755	-9.6181	-1.3415	0.2319	1.8935	0.3151
17.9	-0.1146	-10.0471	-1.459	0.1082	1.9565	0.294
17.91	0.0728	-10.3931	-1.6805	-0.1348	1.9957	0.289
17.92	0.4125	-10.5726	-1.751	-0.3964	2.0136	0.3046
17.93	0.8709	-10.5188	-1.6623	-0.5735	2.0266	0.3426
17.94	1.3764	-10.2854	-1.4971	-0.6055	2.0306	0.3911
17.95	1.8588	-9.9306	-1.2474	-0.5085	2.0321	0.4354
17.96	2.2256	-9.5023	-1.0122	-0.3508	2.044	0.4649
17.97	2.3601	-9.1207	-0.9825	-0.2031	2.0546	0.4709
17.98	2.3105	-8.9167	-1.1243	-0.1013	2.0623	0.4612
17.99	2.216	-8.9184	-1.256	-0.0806	2.0662	0.442
18	2.1095	-9.0937	-1.4058	-0.1339	2.0664	0.4307
18.01	1.9788	-9.2605	-1.5135	-0.2288	2.0658	0.4266
18.02	1.8439	-9.3394	-1.5348	-0.3241	2.0588	0.4249
18.03	1.7716	-9.3565	-1.4473	-0.3797	2.0512	0.4324
18.04	1.7284	-9.3189	-1.3198	-0.386	2.0525	0.4497
18.05	1.7011	-9.274	-1.2375	-0.3477	2.0655	0.4768
18.06	1.6883	-9.2603	-1.1533	-0.2754	2.0886	0.5049
18.07	1.6535	-9.3146	-1.0816	-0.1956	2.1108	0.5335
18.08	1.5489	-9.404	-1.0768	-0.1424	2.1398	0.556
18.09	1.4448	-9.536	-1.1141	-0.1195	2.1718	0.5705
18.1	1.3866	-9.7241	-1.1204	-0.1287	2.212	0.5749
18.11	1.3146	-9.9373	-1.1184	-0.1633	2.2589	0.5706
18.12	1.2552	-10.0827	-1.1001	-0.2127	2.2993	0.5656
18.13	1.2494	-10.1678	-1.0901	-0.2605	2.3315	0.56
18.14	1.3522	-10.1862	-1.0691	-0.2943	2.3632	0.5513
18.15	1.5777	-10.121	-1.0489	-0.3166	2.3852	0.5439
18.16	1.7792	-10.0426	-1.0564	-0.3236	2.3971	0.5476
18.17	1.8962	-9.9996	-1.0579	-0.3138	2.4007	0.5581
18.18	2.0365	-9.9458	-1.0454	-0.2962	2.3895	0.5684
18.19	2.2247	-9.8915	-1.0908	-0.2792	2.3726	0.5754
18.2	2.3401	-9.8279	-1.1222	-0.2707	2.3478	0.5759
18.21	2.3618	-9.7467	-1.1532	-0.2681	2.3196	0.5694
18.22	2.3311	-9.6742	-1.1876	-0.2702	2.3004	0.5509
18.23	2.2732	-9.5784	-1.1778	-0.2704	2.2719	0.5335
18.24	2.2067	-9.4795	-1.1748	-0.2641	2.2467	0.524
18.25	2.1207	-9.4415	-1.1445	-0.2446	2.2275	0.5206
18.26	2.0465	-9.4578	-1.0618	-0.2246	2.2369	0.5209
18.27	1.9306	-9.5044	-0.9794	-0.2037	2.2572	0.5237
18.28	1.7611	-9.6151	-0.919	-0.1901	2.2825	0.5293
18.29	1.5997	-9.7182	-0.8289	-0.188	2.2963	0.5365
18.3	1.4956	-9.7359	-0.7534	-0.2106	2.3095	0.5409
18.31	1.4145	-9.6989	-0.7293	-0.2483	2.3107	0.5461
18.32	1.3315	-9.671	-0.7449	-0.2906	2.3237	0.5579
18.33	1.2886	-9.6634	-0.714	-0.3265	2.343	0.5639
18.34	1.3312	-9.6782	-0.6574	-0.3473	2.3654	0.575
18.35	1.3369	-9.7314	-0.5636	-0.3469	2.397	0.5806
18.36	1.305	-9.7391	-0.5639	-0.3396	2.4169	0.5868
18.37	1.3424	-9.674	-0.5683	-0.3222	2.4412	0.5973
18.38	1.3412	-9.6222	-0.543	-0.304	2.4652	0.6026
18.39	1.3607	-9.6213	-0.5131	-0.2838	2.4907	0.5961
18.4	1.4428	-9.608	-0.4933	-0.2677	2.5202	0.5884
18.41	1.4651	-9.5527	-0.5247	-0.2571	2.5332	0.5774
18.42	1.453	-9.4556	-0.5754	-0.2454	2.5208	0.5805
18.43	1.5076	-9.3439	-0.5553	-0.2291	2.5081	0.5844
18.44	1.604	-9.241	-0.4744	-0.2058	2.4895	0.5884
18.45	1.6685	-9.2073	-0.4576	-0.1677	2.477	0.5949
18.46	1.6872	-9.2289	-0.3968	-0.1234	2.4668	0.5936
18.47	1.695	-9.2753	-0.3133	-0.081	2.4558	0.6059
18.48	1.5814	-9.3835	-0.2348	-0.0547	2.4624	0.6231
18.49	1.4172	-9.5323	-0.2604	-0.0529	2.4837	0.6483
18.5	1.4203	-9.6893	-0.297	-0.0778	2.5104	0.6683
18.51	1.5185	-9.7842	-0.3929	-0.1242	2.5259	0.6873
18.52	1.5853	-9.8063	-0.6184	-0.1842	2.5332	0.7111
18.53	1.524	-9.7741	-0.8748	-0.2308	2.537	0.7292
18.54	1.4145	-9.729	-1.0338	-0.2529	2.5366	0.7305
18.55	1.4307	-9.6381	-1.2044	-0.2417	2.5252	0.7216
18.56	1.4263	-9.5688	-1.5428	-0.2015	2.5164	0.7208
18.57	1.2522	-9.6424	-1.8636	-0.1432	2.5182	0.7312
18.58	1.1328	-9.7939	-2.1261	-0.0879	2.5172	0.742
18.59	1.1502	-9.9327	-2.2034	-0.0548	2.4987	0.74
18.6	1.2127	-10.0319	-2.2019	-0.0744	2.4615	0.7211
18.61	1.3065	-10.0089	-2.3137	-0.1396	2.4122	0.6784
18.62	1.5817	-9.6471	-2.35	-0.2204	2.3522	0.6305
18.63	1.6706	-9.3934	-2.1489	-0.2847	2.2754	0.5793
18.64	1.762	-9.177	-1.9078	-0.3069	2.1937	0.5355
18.65	1.762	-9.177	-1.9078	-0.2786	2.0976	0.5024
18.66	1.6668	-9.1067	-1.4648	-0.1858	1.9736	0.4868
18.67	1.4601	-9.3624	-1.37	-0.0643	1.8693	0.4896
18.68	1.4097	-9.3729	-0.9918	0.0407	1.8379	0.4776
18.69	1.2444	-9.4136	-0.6932	0.1188	1.8224	0.4432
18.7	0.9588	-9.6264	-0.5457	0.148	1.8161	0.4033
18.71	0.6609	-9.8435	-0.5781	0.1246	1.786	0.3669
18.72	0.4665	-9.8835	-0.6085	0.0489	1.7689	0.3389
18.73	0.4281	-9.7803	-0.7011	-0.0725	1.7552	0.3114
18.74	0.4103	-9.6582	-0.7544	-0.1854	1.7566	0.292
18.75	0.3766	-9.5751	-0.8058	-0.2504	1.7595	0.2989
18.76	0.3999	-9.533	-0.9197	-0.2434	1.7528	0.3277
18.77	0.4723	-9.4881	-1.0905	-0.1752	1.7466	0.3579
18.78	0.576	-9.3745	-1.3574	-0.0925	1.7215	0.3781
18.79	0.7356	-9.1556	-1.6319	-0.0332	1.6844	0.3877
18.8	0.9143	-8.9196	-1.7404	-0.0144	1.6309	0.3835
18.81	1.1769	-8.72	-1.662	-0.0241	1.5583	0.3665
18.82	1.6244	-8.5442	-1.4494	-0.0252	1.4751	0.3333
18.83	2.3399	-8.7032	-1.4325	0.0069	1.3787	0.27
18.84	2.994	-9.2846	-1.7566	0.0619	1.2883	0.1545
18.85	2.8614	-9.9147	-2.099	0.1407	1.2295	0.0032
18.86	2.0137	-10.4198	-2.2347	0.2215	1.2108	-0.1506
18.87	1.3424	-10.7583	-2.0441	0.2964	1.1738	-0.2595
18.88	1.0466	-10.7391	-1.7262	0.3244	1.1138	-0.2477
18.89	1.1622	-10.3213	-1.7394	0.2511	1.0694	-0.1555
18.9	1.4055	-9.8203	-1.7474	0.1471	1.0339	-0.0264
18.91	1.5432	-9.4529	-1.5348	0.0987	1	0.0894
18.92	1.5527	-9.208	-1.2641	0.1424	0.9694	0.112
18.93	1.4509	-8.9824	-1.0101	0.269	0.9461	0.0629
18.94	1.229	-8.818	-0.8222	0.4208	0.9298	-0.0067
18.95	0.9403	-8.7736	-0.705	0.5566	0.9461	-0.0717
18.96	0.745	-8.8175	-0.701	0.6426	0.9768	-0.1402
18.97	0.5673	-8.9281	-0.6675	0.6652	1.0226	-0.2138
18.98	0.4014	-9.2044	-0.7591	0.6137	1.0925	-0.269
18.99	0.3634	-9.6649	-1.0321	0.4977	1.1574	-0.2833
19	0.5546	-10.1565	-1.4178	0.3352	1.2185	-0.2695
19.01	0.8174	-10.5337	-1.9087	0.1362	1.2549	-0.2304
19.02	1.036	-10.6431	-2.4273	-0.0832	1.2625	-0.1788
19.03	1.211	-10.6269	-2.7935	-0.2853	1.2844	-0.1209
19.04	1.3887	-10.7136	-3.2382	-0.4325	1.2825	-0.0579
19.05	1.5922	-10.9615	-3.4469	-0.4871	1.2888	0.0086
19.06	2.0001	-11.1744	-3.3663	-0.4336	1.2594	0.082
19.07	2.5887	-11.0391	-2.9062	-0.305	1.2044	0.1325
19.08	3.0837	-10.3052	-2.2359	-0.1662	1.1145	0.141
19.09	3.317	-9.0502	-1.6866	-0.0853	1.0045	0.0792
19.1	3.2634	-7.9146	-1.3089	-0.0472	0.8752	-0.0314
19.11	2.9099	-7.3798	-0.9901	-0.0027	0.7501	-0.1495
19.12	2.404	-7.43	-0.8202	0.0952	0.638	-0.2519
19.13	2.0282	-7.7595	-0.6592	0.2419	0.5642	-0.3286
19.14	1.9001	-8.1325	-0.2805	0.4043	0.5187	-0.3669
19.15	1.995	-8.6571	0.0533	0.5504	0.4767	-0.3727
19.16	2.1568	-9.2257	0.2756	0.6417	0.4608	-0.3597
19.17	2.249	-9.6531	0.5156	0.661	0.4299	-0.3446
19.18	2.2415	-10.0014	0.7473	0.5957	0.3713	-0.3124
19.19	2.1555	-10.3987	0.9588	0.4653	0.3116	-0.2644
19.2	1.9481	-10.8683	1.0889	0.3134	0.2633	-0.2125
19.21	1.735	-11.28	1.113	0.1661	0.2382	-0.1697
19.22	1.6706	-11.3398	1.1166	0.0332	0.2196	-0.159
19.23	1.8062	-11.0344	1.0387	-0.0847	0.1923	-0.194
19.24	1.8956	-10.7981	0.7817	-0.1787	0.1518	-0.254
19.25	2.1137	-10.8275	0.597	-0.2167	0.1192	-0.2918
19.26	2.4331	-10.8172	0.6158	-0.1892	0.1048	-0.2985
19.27	2.636	-10.6507	0.6702	-0.1076	0.0932	-0.2887
19.28	2.6391	-10.5046	0.6574	0.0206	0.0905	-0.2585
19.29	2.4535	-10.4562	0.6043	0.1648	0.0935	-0.2179
19.3	2.247	-10.4142	0.5567	0.293	0.0901	-0.176
19.31	2.1489	-10.4229	0.5312	0.3649	0.0854	-0.1407
19.32	2.1616	-10.5888	0.4693	0.3774	0.0958	-0.1179
19.33	2.1588	-10.706	0.3475	0.3182	0.1034	-0.0895
19.34	2.0503	-10.6171	0.1985	0.2095	0.1046	-0.0665
19.35	1.8565	-10.4445	0.0895	0.084	0.0988	-0.0575
19.36	1.7199	-10.2292	0.0153	-0.0096	0.0795	-0.0552
19.37	1.7232	-9.9643	0.0342	-0.0671	0.0586	-0.062
19.38	1.9294	-9.7385	0.0755	-0.0793	0.0331	-0.0713
19.39	2.2212	-9.5509	0.1005	-0.0586	0.0065	-0.0821
19.4	2.48	-9.4177	0.0803	-0.0379	-0.0239	-0.0943
19.41	2.6287	-9.4135	-0.0073	-0.0224	-0.0529	-0.1011
19.42	2.651	-9.4833	-0.1528	-0.0276	-0.0825	-0.0964
19.43	2.5722	-9.5561	-0.3084	-0.0523	-0.1112	-0.0757
19.44	2.4647	-9.5335	-0.3804	-0.0826	-0.1364	-0.0563
19.45	2.3609	-9.447	-0.3454	-0.103	-0.1727	-0.021
19.46	2.1538	-9.4117	-0.2769	-0.103	-0.1727	-0.021
19.47	2.0242	-9.3418	-0.1773	-0.0613	-0.1802	0.0141
19.48	2.0032	-9.2384	-0.1254	-0.0202	-0.1755	0.039
19.49	1.8248	-9.2539	-0.042	0.0076	-0.1568	0.0476
19.5	1.7059	-9.2019	0.1047	0.0207	-0.1361	0.041
19.51	1.7254	-9.2609	0.169	0.0252	-0.1173	0.0476
19.52	1.6797	-9.4891	0.2288	0.0194	-0.1098	0.0749
19.53	1.6989	-9.7415	0.2297	0.0025	-0.0972	0.0954
19.54	1.6331	-9.919	0.2535	-0.0402	-0.0915	0.0925
19.55	1.6444	-9.916	0.1432	-0.1019	-0.0754	0.0831
19.56	1.5991	-9.8901	0.0574	-0.1554	-0.0726	0.0813
19.57	1.5858	-9.8814	-0.006	-0.179	-0.0718	0.0882
19.58	1.7059	-9.9491	-0.013	-0.168	-0.0685	0.1023
19.59	1.8188	-10.0211	0.0485	-0.1365	-0.0606	0.1166
19.6	1.8682	-10.022	0.1164	-0.1133	-0.0507	0.1294
19.61	1.8786	-10.0145	0.0823	-0.1175	-0.0403	0.1391
19.62	1.87	-10.0473	0.0333	-0.1533	-0.0398	0.1409
19.63	1.8344	-10.0618	-0.0276	-0.2068	-0.0378	0.1431
19.64	1.8137	-10.0734	-0.1104	-0.2633	-0.0371	0.1436
19.65	1.8212	-10.0552	-0.1446	-0.3015	-0.0402	0.1491
19.66	1.8594	-9.982	-0.1038	-0.3	-0.0415	0.1508
19.67	1.934	-9.8706	-0.0165	-0.2836	-0.0382	0.1447
19.68	1.98	-9.7803	-0.0171	-0.2647	-0.0397	0.1449
19.69	1.9171	-9.6682	-0.0724	-0.2499	-0.0381	0.1471
19.7	1.812	-9.6267	-0.1494	-0.238	-0.0341	0.1573
19.71	1.7636	-9.6183	-0.1579	-0.238	-0.0334	0.1722
19.72	1.7635	-9.572	-0.1491	-0.2461	-0.0353	0.1858
19.73	1.775	-9.504	-0.1278	-0.2613	-0.0418	0.1914
19.74	1.8219	-9.4257	-0.1089	-0.2648	-0.0532	0.1908
19.75	1.8594	-9.3872	-0.0797	-0.2649	-0.0779	0.199
19.76	1.7656	-9.3685	-0.0568	-0.2558	-0.0975	0.2152
19.77	1.584	-9.3445	-0.0566	-0.2316	-0.1125	0.24
19.78	1.4812	-9.3679	-0.0324	-0.2056	-0.1258	0.261
19.79	1.4064	-9.4105	-0.0108	-0.1751	-0.1394	0.2762
19.8	1.3784	-9.3364	0.0448	-0.1579	-0.165	0.2936
19.81	1.3646	-9.2659	0.0703	-0.1488	-0.1715	0.3083
19.82	1.3483	-9.2375	0.1422	-0.1431	-0.1739	0.3228
19.83	1.2723	-9.2392	0.1698	-0.134	-0.1609	0.3392
19.84	1.1451	-9.3246	0.1103	-0.1317	-0.1359	0.3597
19.85	0.9904	-9.4132	-0.0535	-0.135	-0.1208	0.3768
19.86	0.8613	-9.4737	-0.2264	-0.1553	-0.1045	0.3959
19.87	0.7733	-9.5398	-0.4191	-0.1902	-0.074	0.4065
19.88	0.6942	-9.6394	-0.7465	-0.2193	-0.0311	0.39
19.89	0.7287	-9.8661	-1.0868	-0.2274	0.0215	0.3365
19.9	0.926	-10.204	-1.3845	-0.2176	0.0899	0.251
19.91	0.8845	-10.4982	-1.7118	-0.2084	0.1614	0.1564
19.92	0.249	-10.5867	-2.105	-0.2051	0.2077	0.0744
19.93	-0.3656	-10.3688	-2.406	-0.2132	0.1907	0.0235
19.94	-0.3545	-9.87	-2.5023	-0.2686	0.1378	0.0244
19.95	0.2189	-9.2702	-2.5557	-0.3477	0.0857	0.0599
19.96	1.0817	-8.7808	-2.611	-0.3703	0.0421	0.0887
19.97	2.0137	-8.5352	-2.4901	-0.3078	-0.0023	0.1065
19.98	2.7274	-8.5153	-2.2541	-0.1702	-0.0584	0.1267
19.99	3.0716	-8.683	-2.0348	0.0061	-0.1239	0.1541
20	3.1239	-8.9773	-1.8914	0.1747	-0.1876	0.1594
20.01	2.9228	-9.2765	-1.8284	0.2839	-0.2429	0.1375
20.02	2.4373	-9.397	-1.8185	0.3007	-0.2824	0.0843
20.03	1.7322	-9.3484	-1.8215	0.2463	-0.2952	0.0112
20.04	1.0234	-9.2407	-1.7182	0.1666	-0.2786	-0.0594
20.05	0.4389	-9.1686	-1.465	0.1157	-0.2413	-0.1142
20.06	0.004	-9.2095	-1.1867	0.1219	-0.1872	-0.1413
20.07	-0.227	-9.412	-0.9241	0.171	-0.1146	-0.1429
20.08	-0.3421	-9.7176	-0.7802	0.2247	-0.0387	-0.1177
20.09	-0.3353	-10.0861	-0.8568	0.2552	0.0335	-0.0676
[truncated: 1,848 more rows]
