# Supplementary material for: Smartphone Technology to Facilitate Remote Postural Balance Assessment in Acute Concussion Management: Pilot Study
Source: Sensors (Basel). 2024 Oct 26;24(21):6870. doi: 10.3390/s24216870 (PMC11548566; doi:10.3390/s24216870)
Supplement: Supplementary file 1 [file sensors-24-06870-s001.zip › CON002-FIRMEC.csv]

time	accx	accy	accz	gyrx	gyry	gyrz
0.11	0.361	-9.8838	-0.6058	-0.0074	0.0446	0.0241
0.12	0.358	-9.8897	-0.6085	-0.0277	0.0456	0.0245
0.13	0.3291	-9.8986	-0.6205	-0.0366	0.0503	0.0292
0.14	0.3265	-9.8991	-0.6292	-0.0325	0.0528	0.0267
0.15	0.3213	-9.8919	-0.6439	-0.0333	0.0573	0.027
0.16	0.3036	-9.8685	-0.6738	-0.0343	0.0588	0.0278
0.17	0.3075	-9.8366	-0.7104	-0.0398	0.0596	0.032
0.18	0.3147	-9.806	-0.7083	-0.0434	0.0621	0.032
0.19	0.279	-9.7924	-0.6941	-0.0446	0.0607	0.0368
0.2	0.2946	-9.7653	-0.6672	-0.0402	0.0633	0.0411
0.21	0.3211	-9.7404	-0.6385	-0.0332	0.0654	0.0469
0.22	0.359	-9.7027	-0.6073	-0.0249	0.0689	0.0492
0.23	0.3689	-9.652	-0.5811	-0.021	0.0641	0.0534
0.24	0.3566	-9.6039	-0.5658	-0.0104	0.0573	0.0536
0.25	0.3406	-9.5894	-0.4951	0.0354	0.043	0.0581
0.26	0.3265	-9.6189	-0.3938	0.0669	0.0362	0.0628
0.27	0.3151	-9.6874	-0.2973	0.091	0.0309	0.0648
0.28	0.2652	-9.7896	-0.2577	0.0956	0.0298	0.0697
0.29	0.2558	-9.9186	-0.2471	0.0783	0.029	0.0715
0.3	0.2484	-10.0317	-0.2522	0.0461	0.0245	0.0743
0.31	0.2254	-10.1231	-0.2696	0.0066	0.0233	0.0816
0.32	0.132	-10.1809	-0.2784	-0.0307	0.0313	0.0829
0.33	0.0417	-10.1615	-0.2994	-0.0527	0.0345	0.081
0.34	-0.0264	-10.085	-0.3189	-0.0638	0.0368	0.0791
0.35	-0.0721	-10.0632	-0.315	-0.0537	0.0346	0.0802
0.36	-0.0688	-10.0888	-0.3347	-0.0441	0.026	0.074
0.37	0.0067	-10.0967	-0.3893	-0.048	0.0243	0.067
0.38	0.1071	-10.0624	-0.4736	-0.0732	0.018	0.0637
0.39	0.1612	-10.0107	-0.5492	-0.0987	0.015	0.0627
0.4	0.1964	-9.9752	-0.5643	-0.1169	0.0071	0.0604
0.41	0.2236	-9.9301	-0.6078	-0.1303	0.0008	0.0575
0.42	0.2009	-9.8571	-0.6406	-0.1289	-0.0029	0.0532
0.43	0.252	-9.7558	-0.6795	-0.111	-0.005	0.0454
0.44	0.2871	-9.6913	-0.6798	-0.0891	-0.0095	0.0376
0.45	0.3313	-9.5946	-0.6917	-0.0653	-0.0169	0.0331
0.46	0.3427	-9.5485	-0.7132	-0.0406	-0.0288	0.03
0.47	0.4182	-9.5489	-0.7553	-0.0193	-0.0332	0.0384
0.48	0.4172	-9.6077	-0.7616	-0.0021	-0.0383	0.048
0.49	0.4145	-9.6985	-0.744	0.0142	-0.0409	0.0619
0.5	0.3646	-9.833	-0.6908	0.0188	-0.0404	0.0707
0.51	0.3024	-9.9466	-0.6993	0.0032	-0.0416	0.0769
0.52	0.2835	-10.0355	-0.742	-0.03	-0.0472	0.0798
0.53	0.2825	-10.0659	-0.7449	-0.0745	-0.0418	0.0781
0.54	0.1797	-10.0101	-0.7143	-0.1194	-0.0522	0.0681
0.55	0.1951	-9.913	-0.7477	-0.1485	-0.0531	0.0606
0.56	0.2099	-9.8437	-0.7622	-0.1548	-0.0595	0.055
0.57	0.2279	-9.7723	-0.7528	-0.132	-0.0635	0.0486
0.58	0.2579	-9.7587	-0.7246	-0.0997	-0.074	0.04
0.59	0.3144	-9.7788	-0.7132	-0.0617	-0.0776	0.034
0.6	0.3024	-9.8192	-0.7114	-0.0455	-0.0746	0.0223
0.61	0.2688	-9.8675	-0.6777	-0.0481	-0.0783	0.0208
0.62	0.3118	-9.9586	-0.6984	-0.0714	-0.0709	0.0265
0.63	0.321	-10.0028	-0.7062	-0.1023	-0.0747	0.0315
0.64	0.3279	-9.9722	-0.7005	-0.1332	-0.0746	0.0338
0.65	0.3198	-9.8936	-0.6843	-0.1445	-0.0703	0.0338
0.66	0.2959	-9.7914	-0.6933	-0.1394	-0.0707	0.0322
0.67	0.2537	-9.7036	-0.6806	-0.1091	-0.0677	0.0345
0.68	0.2111	-9.6561	-0.6738	-0.0738	-0.0622	0.0359
0.69	0.147	-9.6399	-0.7035	-0.0402	-0.0589	0.0409
0.7	0.0845	-9.7028	-0.754	-0.0245	-0.0564	0.0433
0.71	0.0781	-9.8122	-0.76	-0.0333	-0.0561	0.0379
0.72	0.1151	-9.9106	-0.8048	-0.0682	-0.0554	0.034
0.73	0.1176	-9.9533	-0.8728	-0.1181	-0.0601	0.0283
0.74	0.1494	-9.9348	-0.9056	-0.1557	-0.0641	0.0217
0.75	0.1909	-9.8636	-0.8943	-0.166	-0.0712	0.0171
0.76	0.2156	-9.7461	-0.8532	-0.1506	-0.0737	0.011
0.77	0.2266	-9.627	-0.8357	-0.1084	-0.0787	0.0103
0.78	0.2345	-9.557	-0.8246	-0.0527	-0.0809	0.0115
0.79	0.2498	-9.5569	-0.8201	-0.0029	-0.0814	0.0168
0.8	0.2519	-9.6127	-0.824	0.0324	-0.0877	0.0284
0.81	0.2309	-9.7202	-0.8166	0.0438	-0.0867	0.0366
0.82	0.2078	-9.8401	-0.7976	0.0345	-0.0894	0.0409
0.83	0.1626	-9.9986	-0.807	0.001	-0.0932	0.046
0.84	0.0625	-10.1402	-0.8496	-0.0345	-0.0935	0.0443
0.85	-0.0334	-10.2346	-0.8748	-0.0663	-0.0922	0.0373
0.86	-0.1098	-10.2728	-0.9034	-0.091	-0.0911	0.0303
0.87	-0.1561	-10.2428	-0.9116	-0.1064	-0.0855	0.0343
0.88	-0.1626	-10.1636	-0.932	-0.12	-0.0793	0.0436
0.89	-0.0883	-10.0725	-0.9689	-0.127	-0.0814	0.0589
0.9	0.0226	-9.9712	-1.0044	-0.1218	-0.0899	0.0711
0.91	0.0948	-9.8661	-1.0221	-0.1071	-0.1022	0.0837
0.92	0.1584	-9.7714	-1.0408	-0.0889	-0.1051	0.0881
0.93	0.2174	-9.6995	-1.0354	-0.0583	-0.1143	0.0947
0.94	0.1776	-9.7608	-1.0664	-0.0297	-0.1128	0.1045
0.95	0.1379	-9.8853	-1.0898	-0.015	-0.1198	0.1163
0.96	0.1762	-10.0248	-1.1049	-0.0228	-0.1228	0.1267
0.97	0.2327	-10.1095	-1.1106	-0.0573	-0.1253	0.1334
0.98	0.1972	-10.1027	-1.1127	-0.1124	-0.1245	0.1386
0.99	0.0993	-9.9954	-1.1027	-0.1556	-0.129	0.1277
1	0.0049	-9.8246	-1.0907	-0.1724	-0.131	0.1201
1.01	-0.119	-9.6749	-1.0496	-0.1628	-0.1271	0.1153
1.02	-0.2266	-9.5573	-1.0567	-0.1363	-0.1239	0.1111
1.03	-0.2735	-9.4473	-1.1141	-0.105	-0.1243	0.1021
1.04	-0.2835	-9.3983	-1.19	-0.0809	-0.1174	0.0892
1.05	-0.2827	-9.3925	-1.2485	-0.0779	-0.114	0.0692
1.06	-0.2696	-9.4497	-1.3114	-0.0873	-0.1146	0.0549
1.07	-0.267	-9.4819	-1.3237	-0.1076	-0.1125	0.0335
1.08	-0.2358	-9.5059	-1.2618	-0.1165	-0.1024	0.0187
1.09	-0.2063	-9.498	-1.2047	-0.1209	-0.0941	0.0031
1.1	-0.1708	-9.458	-1.1514	-0.1072	-0.0876	-0.011
1.11	-0.1133	-9.3941	-1.1259	-0.0943	-0.0875	-0.0318
1.12	-0.0853	-9.3278	-1.0934	-0.0814	-0.08	-0.0587
1.13	-0.0502	-9.2897	-1.1214	-0.0636	-0.0776	-0.0845
1.14	-0.0559	-9.3269	-1.1183	-0.0473	-0.0739	-0.1042
1.15	-0.0874	-9.4007	-1.1141	-0.0352	-0.0645	-0.1182
1.16	-0.0421	-9.501	-1.1317	-0.0241	-0.0606	-0.1239
1.17	-0.0009	-9.6637	-1.2061	-0.023	-0.0503	-0.1317
1.18	0.2099	-9.7951	-1.2775	-0.0319	-0.0595	-0.1428
1.19	0.26	-9.9602	-1.3598	-0.0482	-0.0784	-0.1385
1.2	0.1414	-9.9425	-1.1404	-0.0702	-0.0504	-0.1336
1.21	0.1313	-9.9283	-1.0327	-0.0822	-0.0469	-0.1361
1.22	0.1573	-10.0999	-1.0558	-0.0702	-0.0492	-0.1236
1.23	0.0665	-10.1751	-1.0962	-0.0504	-0.0445	-0.0959
1.24	-0.0063	-9.9655	-1.0113	-0.0466	-0.0096	-0.0801
1.25	-0.0911	-9.79	-0.9779	-0.0548	-0.0043	-0.0755
1.26	-0.3255	-9.7322	-0.8358	-0.0528	0.0177	-0.0644
1.27	-0.4936	-9.7268	-0.7993	-0.037	0.0409	-0.06
1.28	-0.4699	-9.7635	-0.9332	-0.0219	0.0465	-0.0614
1.29	-0.4621	-9.8005	-1.0335	-0.0145	0.0636	-0.0512
1.3	-0.4612	-9.7923	-1.0678	-0.022	0.0858	-0.049
1.31	-0.4067	-9.832	-1.0965	-0.038	0.0948	-0.0493
1.32	-0.3496	-9.8828	-1.1046	-0.0535	0.1051	-0.0457
1.33	-0.281	-9.8736	-1.1153	-0.0646	0.1133	-0.0386
1.34	-0.2003	-9.8576	-1.1211	-0.0721	0.1231	-0.0325
1.35	-0.0983	-9.8065	-1.1353	-0.0728	0.1298	-0.0291
1.36	-0.0247	-9.7379	-1.1407	-0.0704	0.1294	-0.027
1.37	0.0058	-9.6985	-1.1644	-0.0615	0.1279	-0.0249
1.38	0.0091	-9.6808	-1.2008	-0.0435	0.1186	-0.0166
1.39	-0.0015	-9.6859	-1.2067	-0.0284	0.1107	-0.0103
1.4	-0.0013	-9.6913	-1.2097	-0.0095	0.1024	-0.0127
1.41	-0.0538	-9.7358	-1.2299	0.0059	0.0948	-0.0141
1.42	-0.0957	-9.7786	-1.2365	0.0173	0.0893	-0.019
1.43	-0.138	-9.8228	-1.2191	0.0198	0.0871	-0.0262
1.44	-0.1738	-9.8789	-1.229	0.0145	0.0814	-0.0286
1.45	-0.1849	-9.8934	-1.2335	-0.0018	0.0798	-0.0299
1.46	-0.1912	-9.9022	-1.2179	-0.0157	0.0809	-0.0322
1.47	-0.1988	-9.8936	-1.2118	-0.0258	0.0832	-0.0281
1.48	-0.1912	-9.8796	-1.1953	-0.042	0.0829	-0.0252
1.49	-0.1669	-9.8556	-1.207	-0.0465	0.0905	-0.0221
1.5	-0.1438	-9.8477	-1.2158	-0.0498	0.0928	-0.0126
1.51	-0.1106	-9.8471	-1.2327	-0.0529	0.0951	-0.0076
1.52	-0.0802	-9.8251	-1.2605	-0.0561	0.0952	-0.0127
1.53	-0.0515	-9.777	-1.2933	-0.0643	0.0965	-0.0149
1.54	-0.0276	-9.7286	-1.3189	-0.0702	0.0924	-0.0203
1.55	-0.0169	-9.6872	-1.3324	-0.0697	0.0882	-0.0273
1.56	0.0084	-9.6582	-1.3592	-0.0627	0.0826	-0.0293
1.57	0.0427	-9.6501	-1.3514	-0.0477	0.0755	-0.0319
1.58	0.0703	-9.6468	-1.3304	-0.03	0.0729	-0.033
1.59	0.095	-9.6577	-1.3182	-0.0114	0.074	-0.035
1.6	0.1181	-9.6605	-1.3026	-0.0077	0.069	-0.0346
1.61	0.1416	-9.6691	-1.2886	-0.0062	0.0666	-0.0358
1.62	0.1479	-9.6733	-1.2699	-0.0082	0.064	-0.0309
1.63	0.1452	-9.6546	-1.2716	-0.0193	0.0605	-0.0237
1.64	0.1954	-9.6162	-1.2684	-0.0282	0.0574	-0.0109
1.65	0.2612	-9.6068	-1.2642	-0.0355	0.0558	-0.0034
1.66	0.2753	-9.6393	-1.2429	-0.0298	0.0568	0.0046
1.67	0.2218	-9.7001	-1.2471	-0.0151	0.053	0.0092
1.68	0.177	-9.7899	-1.2783	-0.0012	0.0502	0.0114
1.69	0.1555	-9.8844	-1.3101	0.0115	0.0476	0.0138
1.7	0.1262	-9.9667	-1.3129	0.0135	0.0446	0.0072
1.71	0.0978	-9.9908	-1.3303	0.001	0.0403	0.0044
1.72	0.1032	-9.9321	-1.3205	-0.0119	0.0369	-0.0069
1.73	0.1328	-9.8213	-1.2925	-0.0319	0.038	-0.0175
1.74	0.1674	-9.7251	-1.2693	-0.0348	0.0228	-0.0217
1.75	0.2069	-9.6622	-1.2296	-0.021	0.0209	-0.0256
1.76	0.2801	-9.6553	-1.2533	0.0114	0.0097	-0.0294
1.77	0.3078	-9.7101	-1.291	0.0501	0.0081	-0.0274
1.78	0.3371	-9.786	-1.3039	0.0721	-0.0012	-0.0323
1.79	0.3246	-9.8465	-1.2635	0.0791	-0.0111	-0.0353
1.8	0.3294	-9.9003	-1.2852	0.0701	-0.0114	-0.0432
1.81	0.3415	-9.8974	-1.3722	0.0442	-0.0129	-0.0526
1.82	0.3121	-9.8977	-1.4529	0.0152	-0.0154	-0.0614
1.83	0.2845	-9.8882	-1.4596	-0.0199	-0.0114	-0.065
1.84	0.2561	-9.8492	-1.419	-0.0369	-0.0095	-0.0645
1.85	0.2544	-9.7927	-1.3721	-0.0358	-0.003	-0.0625
1.86	0.2481	-9.7332	-1.4084	-0.0258	-0.0026	-0.0584
1.87	0.2391	-9.6818	-1.4451	-0.0159	0.0015	-0.0535
1.88	0.2249	-9.6235	-1.4329	-0.0081	0.0069	-0.0527
1.89	0.2135	-9.6111	-1.4735	0.0024	0.0085	-0.0519
1.9	0.0433	-9.7031	-1.572	0.0112	0.0225	-0.0524
1.91	0.224	-9.7235	-1.5032	0.0324	0.0159	-0.0627
1.92	0.2018	-9.7887	-1.5191	0.0334	0.0322	-0.0533
1.93	0.2825	-9.8299	-1.5527	0.0124	0.035	-0.0362
1.94	0.3767	-9.8838	-1.5347	-0.0561	0.0408	-0.0447
1.95	0.3601	-9.8819	-1.517	-0.0823	0.0419	-0.0484
1.96	0.3267	-9.8546	-1.5114	-0.0852	0.0439	-0.0442
1.97	0.3025	-9.7963	-1.5416	-0.0688	0.0375	-0.0397
1.98	0.3754	-9.6865	-1.5269	-0.0473	0.0389	-0.043
1.99	0.399	-9.599	-1.4924	-0.021	0.0334	-0.0427
2	0.4257	-9.6051	-1.5008	-0.0019	0.0284	-0.0364
2.01	0.4465	-9.6472	-1.5464	0.0107	0.0221	-0.0351
2.02	0.4548	-9.7092	-1.5464	0.0084	0.0132	-0.0299
2.03	0.4662	-9.7779	-1.5817	0.0053	0.0334	-0.0391
2.04	0.3896	-9.7567	-1.4509	-0.009	0.0186	-0.0471
2.05	0.4077	-9.7837	-1.5224	-0.0293	0.0062	-0.0476
2.06	0.7693	-9.8693	-1.64	-0.0441	-0.0499	-0.0145
2.07	0.4912	-9.9339	-1.7939	-0.0564	0.0174	-0.0317
2.08	0.3957	-9.5219	-1.2984	-0.0425	-0.0198	-0.0564
2.09	0.2532	-9.4614	-1.3886	0.0006	0.0022	-0.0468
2.1	-0.0271	-9.726	-1.2798	0.0291	0.0184	-0.0447
2.11	-0.0857	-9.7681	-1.269	0.0247	0.0457	-0.0569
2.12	0.0343	-9.7725	-1.3671	-0.0207	0.053	-0.0658
2.13	0.1641	-9.8486	-1.517	-0.0795	0.0658	-0.0636
2.14	0.2802	-9.8417	-1.5191	-0.117	0.0608	-0.0711
2.15	0.4029	-9.7143	-1.4521	-0.1161	0.0542	-0.0673
2.16	0.4393	-9.6388	-1.3962	-0.0704	0.0519	-0.0559
2.17	0.4191	-9.5958	-1.3337	-0.0068	0.0585	-0.0405
2.18	0.4019	-9.5612	-1.2825	0.0493	0.0624	-0.0363
2.19	0.3721	-9.5897	-1.2713	0.0784	0.0695	-0.0321
2.2	0.3389	-9.683	-1.3	0.0649	0.0724	-0.0267
2.21	0.306	-9.7903	-1.3402	0.0216	0.0742	-0.0261
2.22	0.2868	-9.8654	-1.3739	-0.0289	0.0753	-0.0304
2.23	0.2763	-9.9099	-1.346	-0.0738	0.076	-0.0351
2.24	0.2856	-9.907	-1.308	-0.0923	0.0741	-0.0346
2.25	0.2766	-9.9142	-1.2906	-0.0908	0.0792	-0.0309
2.26	0.261	-9.901	-1.2832	-0.0808	0.0789	-0.032
2.27	0.2496	-9.841	-1.3102	-0.0651	0.0813	-0.034
2.28	0.2324	-9.7683	-1.2891	-0.0506	0.0862	-0.0333
2.29	0.2438	-9.7236	-1.2909	-0.0406	0.0885	-0.029
2.3	0.2604	-9.6904	-1.2942	-0.0303	0.096	-0.0264
2.31	0.3072	-9.6688	-1.2973	-0.0146	0.1006	-0.0249
2.32	0.3308	-9.7122	-1.2957	-0.0088	0.1008	-0.0182
2.33	0.3352	-9.8191	-1.3214	-0.0023	0.1047	-0.0073
2.34	0.3644	-9.9007	-1.355	-0.0144	0.1034	0.0024
2.35	0.41	-9.9351	-1.3932	-0.0358	0.1003	-0.0014
2.36	0.4249	-9.9258	-1.4079	-0.0594	0.0955	-0.0025
2.37	0.4176	-9.8901	-1.4048	-0.0753	0.0871	-0.0017
2.38	0.3897	-9.8467	-1.4099	-0.0801	0.0849	-0.0039
2.39	0.3936	-9.7879	-1.4176	-0.0709	0.0789	-0.0118
2.4	0.432	-9.7373	-1.4227	-0.0544	0.0717	-0.009
2.41	0.4582	-9.744	-1.4665	-0.0358	0.0655	-0.0068
2.42	0.4879	-9.7701	-1.4945	-0.0253	0.0599	-0.0062
2.43	0.4542	-9.8171	-1.5428	-0.0232	0.061	-0.0146
2.44	0.4501	-9.8182	-1.555	-0.0294	0.0586	-0.0203
2.45	0.45	-9.8155	-1.5203	-0.0365	0.0531	-0.0224
2.46	0.4088	-9.817	-1.5134	-0.0434	0.0547	-0.024
2.47	0.3763	-9.7536	-1.517	-0.0487	0.0564	-0.0299
2.48	0.3834	-9.6646	-1.5276	-0.0512	0.0574	-0.0327
2.49	0.3827	-9.5942	-1.486	-0.0459	0.0539	-0.0259
2.5	0.3951	-9.5642	-1.4831	-0.0259	0.054	-0.0214
2.51	0.4363	-9.5636	-1.5062	-0.013	0.0541	-0.0213
2.52	0.4757	-9.5909	-1.5171	-0.0003	0.0488	-0.0241
2.53	0.5026	-9.6348	-1.5222	-0.0006	0.0471	-0.0212
2.54	0.4889	-9.6863	-1.5679	-0.0176	0.0454	-0.0233
2.55	0.4705	-9.7239	-1.5921	-0.0371	0.0455	-0.0259
2.56	0.4609	-9.7302	-1.5984	-0.0619	0.0438	-0.0262
2.57	0.4573	-9.7331	-1.5982	-0.0768	0.0396	-0.0249
2.58	0.4576	-9.7027	-1.6117	-0.0825	0.0377	-0.0218
2.59	0.4524	-9.6689	-1.6283	-0.0746	0.0344	-0.0222
2.6	0.4602	-9.6133	-1.6219	-0.0588	0.0281	-0.0186
2.61	0.4618	-9.5804	-1.6214	-0.0386	0.0283	-0.0164
2.62	0.4606	-9.5575	-1.6139	-0.0232	0.0263	-0.0155
2.63	0.4657	-9.55	-1.6002	-0.0134	0.0255	-0.0154
2.64	0.4717	-9.5666	-1.5972	-0.0076	0.0213	-0.0162
2.65	0.4614	-9.5868	-1.588	-0.0106	0.0181	-0.0174
2.66	0.4531	-9.6381	-1.5675	-0.0128	0.0193	-0.0224
2.67	0.4498	-9.7134	-1.5527	-0.0174	0.0172	-0.0222
2.68	0.4419	-9.7469	-1.5299	-0.0249	0.014	-0.022
2.69	0.4369	-9.7716	-1.5083	-0.0314	0.0114	-0.023
2.7	0.441	-9.8206	-1.5393	-0.035	0.0137	-0.017
2.71	0.4518	-9.8768	-1.5702	-0.0366	0.0102	-0.0102
2.72	0.4696	-9.9545	-1.5898	-0.0334	0.0068	-0.0033
2.73	0.4937	-10.0272	-1.6441	-0.0416	0.0075	0.003
2.74	0.4925	-10.0501	-1.6926	-0.0541	0.0023	0.004
2.75	0.5336	-9.9966	-1.7447	-0.0716	-0.0049	0.0049
2.76	0.5071	-9.7968	-1.8191	-0.083	-0.0119	0.0006
2.77	0.5071	-9.7968	-1.8191	-0.077	-0.0172	0.0013
2.78	0.4999	-9.5673	-1.7344	-0.0551	-0.0243	0.0005
2.79	0.4789	-9.504	-1.6821	-0.021	-0.0256	-0.0019
2.8	0.4632	-9.4963	-1.6529	0.0224	-0.0229	0.0003
2.81	0.4432	-9.5372	-1.6601	0.0479	-0.0178	-0.0037
2.82	0.4449	-9.5921	-1.6393	0.0651	-0.0142	-0.0066
2.83	0.4473	-9.5973	-1.6318	0.0604	-0.0117	-0.0097
2.84	0.4537	-9.5853	-1.6547	0.0412	-0.0058	-0.0131
2.85	0.4597	-9.5617	-1.6503	0.0141	-0.0044	-0.0153
2.86	0.4668	-9.5572	-1.6267	0.0001	-0.0067	-0.0132
2.87	0.4692	-9.5675	-1.6291	0.0049	-0.0065	-0.0099
2.88	0.4912	-9.5501	-1.6241	0.0158	-0.0065	-0.0071
2.89	0.4999	-9.5551	-1.6298	0.0259	-0.0013	-0.0079
2.9	0.5096	-9.5705	-1.671	0.0349	-0.0014	-0.0065
2.91	0.5189	-9.5859	-1.7038	0.0304	-0.0004	-0.0075
2.92	0.5315	-9.5868	-1.7086	0.0201	-0.0014	-0.0075
2.93	0.5306	-9.5799	-1.6975	0.013	-0.0033	-0.0153
2.94	0.5492	-9.55	-1.6817	0.0148	-0.0047	-0.0223
2.95	0.5444	-9.5275	-1.6653	0.0193	-0.0037	-0.0283
2.96	0.5054	-9.5473	-1.6563	0.0355	0.0021	-0.0344
2.97	0.4972	-9.5958	-1.6529	0.0511	0.0049	-0.0326
2.98	0.4675	-9.6427	-1.6352	0.0661	0.0129	-0.0319
2.99	0.4573	-9.7051	-1.6343	0.0699	0.0192	-0.0294
3	0.4564	-9.7689	-1.6487	0.068	0.0235	-0.0244
3.01	0.4817	-9.8035	-1.6566	0.0547	0.0276	-0.0183
3.02	0.5342	-9.8017	-1.6421	0.0384	0.026	-0.0172
3.03	0.5327	-9.7663	-1.615	0.0246	0.0278	-0.0113
3.04	0.5292	-9.7097	-1.5642	0.0172	0.0316	-0.0089
3.05	0.5474	-9.6465	-1.5342	0.0215	0.0275	-0.004
3.06	0.5348	-9.5957	-1.4978	0.039	0.0275	0.0032
3.07	0.5462	-9.5321	-1.4657	0.0576	0.0306	0.0054
3.08	0.543	-9.5482	-1.4935	0.072	0.0298	0.0109
3.09	0.5226	-9.5609	-1.4842	0.0795	0.0333	0.0156
3.1	0.5462	-9.5771	-1.4624	0.0747	0.0374	0.0109
3.11	0.5033	-9.6812	-1.4562	0.0778	0.0375	0.0124
3.12	0.496	-9.7338	-1.3941	0.0811	0.0459	0.0106
3.13	0.4817	-9.783	-1.3701	0.0893	0.048	0.0039
3.14	0.4567	-9.8565	-1.3514	0.0961	0.0533	0.0008
3.15	0.4041	-9.9039	-1.3285	0.1005	0.0547	-0.0042
3.16	0.4061	-9.8589	-1.2808	0.0964	0.0627	-0.0151
3.17	0.4261	-9.8218	-1.2638	0.0903	0.0616	-0.0248
3.18	0.4387	-9.7885	-1.2341	0.0877	0.0676	-0.0281
3.19	0.4873	-9.7343	-1.2212	0.0887	0.0674	-0.0311
3.2	0.5465	-9.7362	-1.2317	0.1019	0.0635	-0.0332
3.21	0.598	-9.731	-1.2235	0.1179	0.0653	-0.0359
3.22	0.6508	-9.743	-1.2143	0.1347	0.0661	-0.0322
3.23	0.6416	-9.7642	-1.2206	0.1463	0.0678	-0.0295
3.24	0.6173	-9.7806	-1.2294	0.1461	0.0717	-0.0308
3.25	0.5898	-9.8365	-1.2716	0.1383	0.0765	-0.035
3.26	0.5856	-9.8922	-1.2991	0.1248	0.0809	-0.033
3.27	0.591	-9.901	-1.2838	0.1069	0.0875	-0.0302
3.28	0.5731	-9.8717	-1.2549	0.0951	0.0913	-0.0254
3.29	0.5448	-9.8132	-1.2312	0.0839	0.0983	-0.0213
3.3	0.5125	-9.7448	-1.178	0.0802	0.103	-0.0233
3.31	0.4692	-9.6707	-1.1464	0.0834	0.1062	-0.0282
3.32	0.4311	-9.643	-1.1436	0.0947	0.1088	-0.0298
3.33	0.4112	-9.6276	-1.1174	0.1079	0.1137	-0.0334
3.34	0.4326	-9.6186	-1.1103	0.118	0.1161	-0.0359
3.35	0.4712	-9.6357	-1.0946	0.1264	0.1247	-0.0327
3.36	0.5161	-9.6875	-1.0685	0.1296	0.1284	-0.0333
3.37	0.5639	-9.7355	-1.0543	0.1335	0.1291	-0.029
3.38	0.5865	-9.7846	-1.0655	0.1265	0.1297	-0.0265
3.39	0.6123	-9.8107	-1.0631	0.1165	0.1352	-0.0295
3.4	0.6251	-9.8285	-1.0658	0.0958	0.1371	-0.0305
3.41	0.6185	-9.8069	-1.073	0.0792	0.132	-0.0314
3.42	0.623	-9.7873	-1.0537	0.0687	0.1368	-0.0378
3.43	0.6136	-9.795	-1.0233	0.0672	0.1367	-0.0412
3.44	0.5991	-9.7942	-0.9967	0.0709	0.1393	-0.039
3.45	0.5751	-9.7953	-0.9937	0.0878	0.1442	-0.038
3.46	0.5559	-9.8005	-0.9881	0.0898	0.1463	-0.0331
3.47	0.5279	-9.7978	-0.9887	0.0886	0.1493	-0.0305
3.48	0.5319	-9.7843	-0.9801	0.079	0.1521	-0.0275
3.49	0.5403	-9.803	-0.9726	0.0709	0.1522	-0.027
3.5	0.5898	-9.7511	-0.9302	0.0635	0.155	-0.0244
3.51	0.6179	-9.7259	-0.9122	0.0697	0.1513	-0.0232
3.52	0.6325	-9.6971	-0.877	0.0776	0.1471	-0.018
3.53	0.6466	-9.6857	-0.8399	0.0933	0.1489	-0.0162
3.54	0.6629	-9.7027	-0.7816	0.1125	0.1461	-0.0211
3.55	0.663	-9.7807	-0.7275	0.1269	0.1479	-0.0168
3.56	0.6717	-9.8482	-0.6998	0.136	0.1567	-0.0108
3.57	0.6824	-9.9115	-0.6884	0.1302	0.1635	-0.0058
3.58	0.7056	-9.9583	-0.7146	0.1108	0.1676	0.0094
3.59	0.7198	-10.001	-0.7865	0.0839	0.1645	0.0193
3.6	0.7371	-10.0284	-0.822	0.0529	0.1559	0.0314
3.61	0.8078	-10.0295	-0.8162	0.0404	0.1489	0.04
3.62	0.8337	-10.0271	-0.7449	0.0391	0.1391	0.0404
3.63	0.8121	-10.001	-0.6834	0.0526	0.1419	0.0305
3.64	0.8205	-10.0728	-0.8016	0.0397	0.1134	0.0084
3.65	0.6987	-10.1555	-0.834	0.0051	0.1122	-0.0168
3.66	0.681	-10.0732	-0.8366	-0.0404	0.0859	-0.0291
3.67	0.7372	-10.1123	-0.9958	-0.0796	0.0857	-0.0358
3.68	0.7434	-10.0579	-0.9981	-0.1058	0.0943	-0.0474
3.69	0.7957	-9.8333	-0.9368	-0.1073	0.0826	-0.0653
3.7	0.8751	-9.71	-0.9522	-0.0748	0.0683	-0.0606
3.71	0.9403	-9.6935	-0.98	-0.0269	0.0523	-0.0617
3.72	1.0384	-9.6573	-0.9543	0.0102	0.0453	-0.0737
3.73	1.0889	-9.6406	-0.9792	0.0406	0.0325	-0.0832
3.74	1.1262	-9.7173	-1.0309	0.0456	0.0144	-0.09
3.75	1.2151	-9.8942	-1.1368	0.0297	-0.0003	-0.0896
3.76	1.26	-9.986	-1.2157	0.0297	-0.0003	-0.0896
3.77	1.3504	-9.9288	-1.1728	-0.0303	-0.0305	-0.1202
3.78	1.9301	-9.8747	-1.3667	-0.0363	-0.0611	-0.0987
3.79	1.44	-9.8105	-1.3162	-0.044	-0.0074	-0.1289
3.8	1.2793	-9.242	-0.8354	-0.0142	-0.0312	-0.1494
3.81	1.1984	-9.1903	-0.969	0.0581	-0.0049	-0.1488
3.82	1.1	-9.3926	-0.7185	0.1315	0.0021	-0.1261
3.83	1.0666	-9.5031	-0.7795	0.1717	0.0295	-0.1131
3.84	1.138	-9.5297	-0.7565	0.1632	0.0525	-0.1073
3.85	1.162	-9.5733	-0.75	0.1329	0.06	-0.0975
3.86	1.2281	-9.6778	-0.7204	0.0873	0.0527	-0.0882
3.87	1.3005	-9.8018	-0.7218	0.0416	0.0465	-0.0711
3.88	1.3366	-9.8459	-0.7389	0.004	0.0378	-0.0618
3.89	1.3077	-9.8678	-0.7907	-0.0103	0.0371	-0.067
3.9	1.2076	-9.8711	-0.8109	0.0039	0.047	-0.0809
3.91	1.1082	-9.8299	-0.7822	0.034	0.0415	-0.0966
3.92	1.0742	-9.7987	-0.7789	0.0645	0.0447	-0.1031
3.93	1.0327	-9.8165	-0.7678	0.0855	0.0312	-0.111
3.94	1.0657	-9.7816	-0.7528	0.0776	0.0217	-0.1255
3.95	1.0953	-9.7185	-0.7667	0.0438	0.0129	-0.1281
3.96	1.0393	-9.6436	-0.7855	0.0048	0.0008	-0.1282
3.97	1.0125	-9.5906	-0.782	-0.0241	-0.0142	-0.1132
3.98	0.9949	-9.6195	-0.8019	-0.0355	-0.0188	-0.095
3.99	0.9878	-9.5819	-0.7913	-0.0422	-0.0236	-0.0778
4	1.0269	-9.4404	-0.8087	-0.039	-0.0256	-0.0581
4.01	1.0324	-9.3102	-0.842	-0.0247	-0.0346	-0.0453
4.02	0.9843	-9.1938	-0.842	-0.0004	-0.0322	-0.038
4.03	0.877	-9.1953	-0.8309	0.0457	-0.0299	-0.0278
4.04	0.8477	-9.4485	-0.7658	0.1019	-0.0269	-0.0132
4.05	0.9064	-9.735	-0.7747	0.1238	-0.0292	-0.0061
4.06	0.9426	-9.9376	-0.8057	0.1084	-0.0312	-0.0073
4.07	0.9836	-10.0465	-0.8378	0.0542	-0.0346	-0.0158
4.08	0.9881	-10.0364	-0.8686	-0.0086	-0.0395	-0.0317
4.09	0.9353	-10.0329	-0.8784	-0.0458	-0.0398	-0.0415
4.1	0.9179	-10.1409	-0.8258	-0.0494	-0.0328	-0.0407
4.11	0.957	-10.2211	-0.7757	-0.022	-0.0271	-0.0367
4.12	0.9391	-10.1745	-0.7503	0.0052	-0.021	-0.0339
4.13	0.9184	-10.0032	-0.7816	0.0211	-0.018	-0.0291
4.14	0.8715	-9.8246	-0.794	0.0236	-0.0133	-0.0251
4.15	0.8031	-9.7686	-0.8255	0.0424	-0.0039	-0.0058
4.16	0.8051	-9.8843	-0.8189	0.0643	0.002	0.0193
4.17	0.8459	-9.9965	-0.7805	0.0772	0.0047	0.0412
4.18	0.8981	-10.0356	-0.7958	0.0713	0.0059	0.0514
4.19	0.9437	-10.0083	-0.8605	0.0314	-0.0004	0.0495
4.2	0.9741	-9.9004	-0.8995	-0.0134	-0.0067	0.0456
4.21	0.9895	-9.8216	-0.8962	-0.0448	-0.0096	0.0451
4.22	1.0087	-9.802	-0.8586	-0.0499	-0.0199	0.0501
4.23	1.0231	-9.8015	-0.8133	-0.0397	-0.0202	0.0542
4.24	1.0558	-9.7761	-0.8006	-0.0176	-0.0199	0.0562
4.25	1.0928	-9.7352	-0.7952	-0.0081	-0.0193	0.056
4.26	1.1199	-9.7197	-0.7973	0.0014	-0.0174	0.0512
4.27	1.1109	-9.7734	-0.836	-0.0015	-0.018	0.0502
4.28	1.0727	-9.8449	-0.8521	-0.0124	-0.0157	0.0502
4.29	1.0421	-9.8889	-0.8595	-0.0297	-0.0104	0.0496
4.3	0.9791	-9.8995	-0.8426	-0.0427	-0.0054	0.0449
4.31	0.9382	-9.8405	-0.8403	-0.0554	0.0034	0.0366
4.32	0.913	-9.7569	-0.8192	-0.0568	0.0081	0.0313
4.33	0.9259	-9.701	-0.8033	-0.0471	0.0128	0.0285
4.34	0.9428	-9.7052	-0.7783	-0.0255	0.0232	0.0295
4.35	0.9881	-9.7335	-0.7607	-0.0006	0.0311	0.0313
4.36	1.0257	-9.7502	-0.7338	0.0084	0.0376	0.0296
4.37	1.0541	-9.7552	-0.708	0.006	0.0424	0.0263
4.38	1.0847	-9.7436	-0.6776	-0.0032	0.0453	0.0184
4.39	1.1106	-9.7365	-0.665	-0.0149	0.0455	0.0096
4.4	1.1274	-9.7743	-0.6535	-0.0212	0.0456	0.0025
4.41	1.1421	-9.8423	-0.6439	-0.0212	0.0486	0.0032
4.42	1.1506	-9.885	-0.6583	-0.032	0.0497	0.0043
4.43	1.1508	-9.893	-0.6759	-0.0431	0.0516	0.0026
4.44	1.1319	-9.8511	-0.7161	-0.054	0.05	0.0037
4.45	1.1045	-9.7843	-0.7168	-0.0539	0.0464	0.0131
4.46	1.0769	-9.7205	-0.7393	-0.0457	0.0432	0.0176
4.47	1.0865	-9.6172	-0.7043	-0.0289	0.0412	0.0201
4.48	1.0717	-9.657	-0.7125	-0.0105	0.0381	0.0246
4.49	1.0144	-9.7188	-0.7261	0.0089	0.0429	0.0289
4.5	0.9858	-9.7412	-0.739	0.0178	0.0464	0.0329
4.51	0.9302	-9.769	-0.6863	0.0188	0.0531	0.0235
4.52	0.9295	-9.7831	-0.6825	0.0094	0.0467	0.0192
4.53	0.9056	-9.8362	-0.6503	-0.0018	0.0438	0.0158
4.54	0.9221	-9.8098	-0.5866	-0.0138	0.0502	0.0114
4.55	0.9573	-9.8242	-0.6463	-0.0309	0.0417	0.0092
4.56	0.9421	-9.8787	-0.6696	-0.0437	0.0342	0.0123
4.57	0.9557	-9.8399	-0.6556	-0.0466	0.0332	0.0112
4.58	0.9557	-9.8399	-0.6556	-0.0441	0.0321	0.0146
4.59	0.905	-9.731	-0.6719	-0.0411	0.0289	0.0158
4.6	0.9188	-9.6836	-0.6738	-0.0363	0.0309	0.0182
4.61	0.9341	-9.6271	-0.6863	-0.0309	0.0251	0.0202
4.62	0.9426	-9.6186	-0.7062	-0.019	0.0245	0.024
4.63	0.954	-9.6599	-0.7276	-0.0066	0.0176	0.034
4.64	0.941	-9.7139	-0.7411	0.0071	0.0068	0.0459
4.65	0.9127	-9.7554	-0.7669	0.0213	0.0052	0.0537
4.66	0.9026	-9.7945	-0.7897	0.0272	-0.0006	0.0615
4.67	0.892	-9.8182	-0.8031	0.0224	-0.0037	0.0682
4.68	0.8877	-9.8387	-0.8132	0.0154	-0.0083	0.0754
4.69	0.8999	-9.8351	-0.8054	0.0096	-0.0154	0.0815
4.7	0.8845	-9.8306	-0.8079	-0.0029	-0.0229	0.0845
4.71	0.8427	-9.7953	-0.8192	-0.0085	-0.0277	0.0884
4.72	0.8109	-9.7298	-0.8421	-0.0123	-0.0272	0.0956
4.73	0.7888	-9.6582	-0.8348	-0.006	-0.0271	0.0989
4.74	0.7855	-9.6114	-0.8231	0.0037	-0.0294	0.1084
4.75	0.7871	-9.6045	-0.8103	0.0209	-0.0299	0.114
4.76	0.8002	-9.6417	-0.8165	0.0445	-0.0354	0.1193
4.77	0.8196	-9.7028	-0.8529	0.0552	-0.034	0.1158
4.78	0.8289	-9.7941	-0.8818	0.0568	-0.0346	0.1077
4.79	0.8608	-9.8986	-0.9046	0.044	-0.0338	0.1049
4.8	0.873	-9.9553	-0.9163	0.0178	-0.0341	0.1002
4.81	0.8668	-9.9757	-0.9226	-0.0043	-0.0348	0.0949
4.82	0.8381	-9.9751	-0.9214	-0.0253	-0.0399	0.0974
4.83	0.8141	-9.9288	-0.9197	-0.0367	-0.0403	0.0958
4.84	0.804	-9.8583	-0.9095	-0.0367	-0.0371	0.0973
4.85	0.8054	-9.7963	-0.9031	-0.0265	-0.0376	0.0985
4.86	0.7916	-9.7759	-0.9082	-0.0065	-0.04	0.1032
4.87	0.7673	-9.7752	-0.9268	0.0077	-0.0406	0.108
4.88	0.7588	-9.7888	-0.9434	0.0174	-0.0461	0.1085
4.89	0.7431	-9.8212	-0.9418	0.0162	-0.0485	0.1053
4.9	0.7429	-9.8476	-0.9572	0.0092	-0.0532	0.1009
4.91	0.767	-9.8766	-0.9669	-0.0051	-0.0591	0.0915
4.92	0.7622	-9.8844	-0.9548	-0.0274	-0.0574	0.0906
4.93	0.7582	-9.8901	-0.9431	-0.0453	-0.0591	0.0864
4.94	0.7434	-9.9085	-0.9377	-0.0534	-0.0601	0.0869
4.95	0.7413	-9.8885	-0.9395	-0.0634	-0.064	0.0899
4.96	0.7615	-9.8384	-0.9533	-0.0691	-0.0664	0.0908
4.97	0.7738	-9.7759	-0.9452	-0.0737	-0.0687	0.0864
4.98	0.76	-9.7484	-0.9465	-0.0725	-0.073	0.0868
4.99	0.742	-9.7359	-0.9328	-0.0637	-0.075	0.0821
5	0.718	-9.7146	-0.935	-0.0533	-0.0747	0.0759
5.01	0.7026	-9.7218	-0.9403	-0.0425	-0.0801	0.0741
5.02	0.6738	-9.7398	-0.9218	-0.031	-0.0817	0.0673
5.03	0.6536	-9.7671	-0.9407	-0.0256	-0.0798	0.0702
5.04	0.6344	-9.7756	-0.9428	-0.0259	-0.0758	0.0652
5.05	0.6277	-9.8035	-0.9167	-0.025	-0.0729	0.0626
5.06	0.6131	-9.8426	-0.9146	-0.0313	-0.0751	0.0615
5.07	0.601	-9.835	-0.9067	-0.0335	-0.0719	0.0577
5.08	0.5916	-9.8288	-0.8999	-0.0359	-0.0725	0.0481
5.09	0.5773	-9.8185	-0.8832	-0.0399	-0.0721	0.0451
5.1	0.5544	-9.8203	-0.8728	-0.042	-0.0714	0.0416
5.11	0.5598	-9.8117	-0.8733	-0.0455	-0.0719	0.0429
5.12	0.5643	-9.7894	-0.8767	-0.0481	-0.0687	0.0407
5.13	0.5794	-9.7684	-0.8859	-0.0485	-0.0716	0.0423
5.14	0.5601	-9.7546	-0.8972	-0.0459	-0.0715	0.0432
5.15	0.5444	-9.7409	-0.8957	-0.0395	-0.0691	0.0436
5.16	0.5237	-9.7331	-0.8907	-0.0314	-0.0704	0.0381
5.17	0.5129	-9.7523	-0.8993	-0.0253	-0.0651	0.0354
5.18	0.5177	-9.7731	-0.919	-0.0166	-0.0638	0.0352
5.19	0.4933	-9.8038	-0.9528	-0.0167	-0.0655	0.0407
5.2	0.528	-9.8086	-0.9708	-0.0207	-0.0643	0.0484
5.21	0.5645	-9.7792	-0.9603	-0.0258	-0.0708	0.0592
5.22	0.5713	-9.7293	-0.9332	-0.0331	-0.0756	0.0677
5.23	0.5881	-9.682	-0.8969	-0.033	-0.081	0.0708
5.24	0.5806	-9.6361	-0.862	-0.0245	-0.0854	0.0726
5.25	0.585	-9.6436	-0.8246	-0.0065	-0.0886	0.0756
5.26	0.5544	-9.7016	-0.8172	0.0239	-0.0985	0.079
5.27	0.5558	-9.7743	-0.8331	0.0491	-0.102	0.0859
5.28	0.5619	-9.8372	-0.8391	0.0626	-0.1162	0.088
5.29	0.5379	-9.8714	-0.8411	0.0582	-0.127	0.084
5.3	0.4943	-9.8986	-0.8331	0.0448	-0.1326	0.0797
5.31	0.4392	-9.9063	-0.822	0.0032	-0.1461	0.0678
5.32	0.3827	-9.9145	-0.812	-0.0065	-0.1468	0.0618
5.33	0.3109	-9.9162	-0.7736	-0.0032	-0.1487	0.0592
5.34	0.2643	-9.9175	-0.7868	-0.0037	-0.1477	0.0506
5.35	0.2586	-9.9082	-0.807	-0.0037	-0.1477	0.0506
5.36	0.2931	-9.8855	-0.8517	-0.0083	-0.1464	0.0478
5.37	0.3343	-9.8876	-0.895	-0.0148	-0.1499	0.0499
5.38	0.3596	-9.8939	-0.9256	-0.0138	-0.1528	0.0515
5.39	0.3674	-9.9048	-0.9247	-0.0134	-0.1555	0.056
5.4	0.3789	-9.907	-0.9145	-0.0086	-0.1569	0.0562
5.41	0.362	-9.8962	-0.911	-0.0032	-0.1535	0.0506
5.42	0.3157	-9.8541	-0.9215	-0.0076	-0.1502	0.0472
5.43	0.2417	-9.7983	-0.9259	-0.0125	-0.139	0.0453
5.44	0.1861	-9.7503	-0.9055	-0.0165	-0.1313	0.0416
5.45	0.1377	-9.7176	-0.9124	-0.0171	-0.123	0.0385
5.46	0.1091	-9.7304	-0.9133	-0.0107	-0.1181	0.0385
5.47	0.0975	-9.7639	-0.9158	-0.0062	-0.1132	0.0369
5.48	0.0896	-9.8081	-0.9617	-0.0119	-0.1122	0.036
5.49	0.0892	-9.8493	-0.9993	-0.0249	-0.1121	0.0391
5.5	0.1214	-9.8898	-0.9933	-0.0433	-0.1129	0.0433
5.51	0.1639	-9.931	-0.9791	-0.0672	-0.114	0.0453
5.52	0.2149	-9.9333	-0.9798	-0.0833	-0.1181	0.0433
5.53	0.2409	-9.9271	-0.9819	-0.0938	-0.1175	0.0447
5.54	0.2411	-9.8933	-0.9768	-0.0942	-0.1155	0.0424
5.55	0.2132	-9.8282	-0.9659	-0.0817	-0.1159	0.0373
5.56	0.1894	-9.738	-0.9465	-0.0564	-0.1162	0.034
5.57	0.1317	-9.6543	-0.9134	-0.0284	-0.106	0.033
5.58	0.0658	-9.6011	-0.8724	0.0015	-0.1014	0.0366
5.59	0.0586	-9.5912	-0.8569	0.0333	-0.0956	0.0367
5.6	0.0442	-9.606	-0.8535	0.0468	-0.0917	0.0374
5.61	0.0496	-9.6477	-0.8671	0.0482	-0.0865	0.037
5.62	0.0808	-9.6943	-0.8766	0.0409	-0.082	0.0366
5.63	0.1175	-9.7211	-0.9013	0.0225	-0.0797	0.0368
5.64	0.1419	-9.7521	-0.8972	0.0087	-0.0772	0.0368
5.65	0.1518	-9.793	-0.8773	-0.0025	-0.0713	0.0489
5.66	0.16	-9.8359	-0.8649	-0.0007	-0.0691	0.0629
5.67	0.1825	-9.8849	-0.8616	0.0034	-0.0637	0.0764
5.68	0.1879	-9.9255	-0.8767	0.0062	-0.0601	0.0933
5.69	0.1933	-9.9677	-0.87	0.0029	-0.0565	0.1001
5.7	0.1866	-9.9704	-0.8766	-0.0068	-0.0519	0.1053
5.71	0.1395	-9.9635	-0.9059	-0.0215	-0.0535	0.1103
5.72	0.0956	-9.9381	-0.9534	-0.0369	-0.053	0.1107
5.73	0.0697	-9.9004	-0.9919	-0.0463	-0.0509	0.1089
5.74	0.0476	-9.8603	-0.9987	-0.0429	-0.0557	0.1079
5.75	0.0424	-9.8251	-1.0171	-0.0373	-0.0548	0.1115
5.76	0.0529	-9.8272	-1.0296	-0.0285	-0.0576	0.1171
5.77	0.1094	-9.8672	-1.0345	-0.022	-0.0597	0.1192
5.78	0.1884	-9.8901	-1.0453	-0.0214	-0.0665	0.1218
5.79	0.2305	-9.9066	-1.0607	-0.0303	-0.0706	0.123
5.8	0.2562	-9.9099	-1.0478	-0.0426	-0.0703	0.1279
5.81	0.2555	-9.8783	-1.0469	-0.0583	-0.0717	0.1264
5.82	0.2511	-9.8266	-1.0302	-0.0688	-0.0739	0.1295
5.83	0.217	-9.7723	-1.032	-0.0808	-0.0728	0.1313
5.84	0.1465	-9.7445	-1.0839	-0.0866	-0.0757	0.1322
5.85	0.08	-9.7442	-1.1506	-0.0867	-0.0773	0.1244
5.86	-0.0139	-9.7915	-1.1852	-0.0774	-0.0676	0.107
5.87	-0.1364	-9.8631	-1.1989	-0.0707	-0.0644	0.087
5.88	-0.2189	-9.9135	-1.2402	-0.0809	-0.0571	0.0634
5.89	-0.2336	-9.9097	-1.2626	-0.1063	-0.054	0.0463
5.9	-0.1818	-9.8567	-1.265	-0.1407	-0.0527	0.0339
5.91	-0.082	-9.7846	-1.2795	-0.158	-0.0563	0.0192
5.92	0.0881	-9.6989	-1.2735	-0.1518	-0.0638	0.0166
5.93	0.1976	-9.6594	-1.227	-0.1202	-0.0692	0.0088
5.94	0.2552	-9.6231	-1.1643	-0.0744	-0.0776	0.0083
5.95	0.3277	-9.6099	-1.1252	-0.037	-0.0839	0.0048
5.96	0.3385	-9.6743	-1.1148	-0.0143	-0.0896	0.0032
5.97	0.3484	-9.7118	-1.1503	-0.0234	-0.0933	0.0025
5.98	0.2956	-9.7722	-1.1881	-0.0404	-0.0942	-0.0008
5.99	0.2333	-9.8528	-1.2258	-0.0628	-0.0975	0.0033
6	0.1218	-9.9088	-1.2551	-0.0841	-0.0795	0.0056
6.01	0.042	-9.8706	-1.2124	-0.092	-0.0787	0.0073
6.02	-0.0412	-9.8398	-1.2133	-0.0841	-0.0583	0.0136
6.03	-0.1077	-9.7842	-1.147	-0.0631	-0.0489	0.0187
6.04	-0.1555	-9.7596	-1.1358	-0.0358	-0.0338	0.0229
6.05	-0.1869	-9.7587	-1.1169	-0.0146	-0.0228	0.0315
6.06	-0.1761	-9.7407	-1.1175	-0.0052	-0.0115	0.0373
6.07	-0.1325	-9.7042	-1.1297	-0.0076	-0.0072	0.0468
6.08	-0.0611	-9.6652	-1.1204	-0.0099	-0.01	0.0607
6.09	-0.0228	-9.655	-1.0669	0.0017	-0.0138	0.0708
6.1	-0.0085	-9.6634	-1.0203	0.0208	-0.0232	0.0796
6.11	-0.0321	-9.6854	-0.9624	0.0494	-0.0371	0.0805
6.12	-0.0524	-9.7275	-0.9304	0.0646	-0.0518	0.0822
6.13	-0.0503	-9.7573	-0.9401	0.0641	-0.0599	0.0772
6.14	-0.0456	-9.7743	-0.9597	0.0483	-0.0676	0.0659
6.15	-0.1644	-9.7888	-0.9608	0.0284	-0.0742	0.0568
6.16	-0.1644	-9.7888	-0.9608	0.0156	-0.0753	0.0456
6.17	-0.3031	-9.8007	-0.9666	0.0114	-0.0757	0.0333
6.18	-0.3541	-9.8063	-0.9867	0.0183	-0.07	0.0268
6.19	-0.4064	-9.8195	-1.0376	0.022	-0.0633	0.0141
6.2	-0.4951	-9.8215	-1.0962	0.0261	-0.0547	0.0056
6.21	-0.6158	-9.8553	-1.1319	0.0192	-0.0405	0.0098
6.22	-0.6749	-9.8718	-1.1571	0.0128	-0.0234	0.0234
6.23	-0.6609	-9.8729	-1.1515	-0.0007	-0.0059	0.0408
6.24	-0.6629	-9.8772	-1.1727	-0.0185	0.0072	0.0594
6.25	-0.696	-9.9028	-1.1854	-0.0365	0.0193	0.0757
6.26	-0.6618	-9.9339	-1.2557	-0.057	0.0318	0.0865
6.27	-0.5865	-9.9174	-1.3306	-0.0778	0.0387	0.0894
6.28	-0.4695	-9.8552	-1.3107	-0.0941	0.0463	0.0912
6.29	-0.3992	-9.8042	-1.2852	-0.0963	0.0489	0.1047
6.3	-0.3763	-9.6965	-1.2291	-0.093	0.0522	0.1213
6.31	-0.3127	-9.6141	-1.1845	-0.0693	0.046	0.126
6.32	-0.298	-9.5985	-1.1421	-0.0306	0.0352	0.1334
6.33	-0.3385	-9.6333	-1.0956	0.0144	0.0255	0.1354
6.34	-0.3807	-9.7077	-1.0553	0.046	0.0187	0.1405
6.35	-0.4545	-9.8008	-1.0627	0.0656	0.012	0.1438
6.36	-0.5328	-9.9037	-1.0604	0.0563	0.0102	0.1513
6.37	-0.6197	-9.9878	-1.0696	0.0307	0.0079	0.1579
6.38	-0.6879	-10.0507	-1.0556	-0.0075	0.0125	0.1617
6.39	-0.7649	-10.0752	-1.0335	-0.0396	0.0207	0.1612
6.4	-0.7444	-10.0383	-1.0462	-0.063	0.0304	0.1585
6.41	-0.7225	-9.9989	-1.0365	-0.0751	0.0395	0.1531
6.42	-0.6866	-9.9405	-1.0406	-0.0744	0.048	0.1487
6.43	-0.6839	-9.8841	-1.0847	-0.0689	0.0468	0.1508
6.44	-0.6229	-9.8113	-1.103	-0.0597	0.0475	0.1482
6.45	-0.6612	-9.8086	-1.1178	-0.0518	0.0503	0.1523
6.46	-0.6914	-9.8168	-1.1314	-0.0471	0.0538	0.1539
6.47	-0.7047	-9.8018	-1.1578	-0.0509	0.0609	0.1495
6.48	-0.7239	-9.8248	-1.1502	-0.0579	0.0713	0.149
6.49	-0.7284	-9.8381	-1.1956	-0.0652	0.0822	0.1492
6.5	-0.6274	-9.8429	-1.2016	-0.0707	0.0895	0.1551
6.51	-0.5624	-9.8951	-1.1986	-0.0726	0.0994	0.1644
6.52	-0.5695	-9.9505	-1.2101	-0.0685	0.1087	0.1759
6.53	-0.5516	-9.9713	-1.2404	-0.0678	0.115	0.1912
6.54	-0.5727	-9.9927	-1.2609	-0.0781	0.1208	0.2057
6.55	-0.548	-10.0139	-1.2597	-0.0831	0.126	0.2102
6.56	-0.5238	-9.9661	-1.2943	-0.0986	0.129	0.2068
6.57	-0.6199	-9.9178	-1.2707	-0.12	0.1333	0.2062
6.58	-0.6397	-9.8891	-1.2386	-0.1313	0.1385	0.2036
6.59	-0.5982	-9.8384	-1.2369	-0.1331	0.1424	0.1964
6.6	-0.6365	-9.7708	-1.2642	-0.1365	0.1512	0.1871
6.61	-0.5959	-9.7199	-1.2786	-0.132	0.1492	0.1881
6.62	-0.5412	-9.682	-1.2919	-0.1378	0.1494	0.1807
6.63	-0.5686	-9.6367	-1.3282	-0.1383	0.1602	0.1666
6.64	-0.5715	-9.5645	-1.339	-0.1409	0.1658	0.1541
6.65	-0.6332	-9.4861	-1.3282	-0.1408	0.1673	0.1463
6.66	-0.7186	-9.4099	-1.3538	-0.1374	0.1716	0.14
6.67	-0.6666	-9.3729	-1.3402	-0.1183	0.1737	0.1242
6.68	-0.6052	-9.33	-1.34	-0.1083	0.1752	0.1069
6.69	-0.6172	-9.3421	-1.3375	-0.1078	0.1792	0.0989
6.7	-0.6341	-9.4305	-1.3158	-0.1005	0.1807	0.0835
6.71	-0.715	-9.4984	-1.3372	-0.095	0.1884	0.0608
6.72	-0.7592	-9.5007	-1.4078	-0.0951	0.203	0.0404
6.73	-0.7455	-9.4509	-1.3976	-0.0971	0.2033	0.031
6.74	-0.727	-9.4329	-1.3796	-0.1018	0.2079	0.0251
6.75	-0.7046	-9.3979	-1.3704	-0.0981	0.2099	0.0087
6.76	-0.6584	-9.3663	-1.3797	-0.084	0.2113	-0.0106
6.77	-0.6145	-9.3723	-1.4179	-0.0678	0.2082	-0.0203
6.78	-0.5928	-9.413	-1.4548	-0.0497	0.2051	-0.0329
6.79	-0.5751	-9.4496	-1.4716	-0.0347	0.2002	-0.04
6.8	-0.5456	-9.4812	-1.4882	-0.0266	0.198	-0.0526
6.81	-0.5715	-9.5399	-1.4942	-0.0274	0.1911	-0.0563
6.82	-0.6296	-9.5892	-1.5464	-0.0419	0.1791	-0.053
6.83	-0.6134	-9.6564	-1.5643	-0.0495	0.1668	-0.0465
6.84	-0.5625	-9.7403	-1.5778	-0.0575	0.1534	-0.0355
6.85	-0.5214	-9.8098	-1.6157	-0.0613	0.1408	-0.0305
6.86	-0.522	-9.8431	-1.6854	-0.0648	0.1286	-0.0266
6.87	-0.5582	-9.8516	-1.7185	-0.0661	0.1188	-0.0212
6.88	-0.6085	-9.8528	-1.7259	-0.0629	0.1036	-0.0174
6.89	-0.6915	-9.8567	-1.7211	-0.0512	0.0963	-0.0281
6.9	-0.8015	-9.8476	-1.7119	-0.0407	0.0929	-0.0397
6.91	-0.8456	-9.8297	-1.7716	-0.0371	0.0861	-0.0636
6.92	-0.7924	-9.8291	-1.8417	-0.0453	0.0787	-0.0682
6.93	-0.6957	-9.8696	-1.889	-0.0549	0.0705	-0.0602
6.94	-0.5749	-9.9	-1.8967	-0.0641	0.062	-0.0536
6.95	-0.4671	-9.906	-1.9036	-0.0683	0.0488	-0.0488
6.96	-0.4166	-9.8994	-1.9103	-0.0698	0.0362	-0.0331
6.97	-0.4264	-9.8831	-1.9274	-0.0713	0.0215	-0.0245
6.98	-0.4705	-9.8507	-1.9578	-0.0975	-0.0078	-0.0124
6.99	-0.531	-9.8122	-2.0013	-0.1156	-0.0135	-0.0081
7	-0.6343	-9.7965	-2.0354	-0.1303	-0.0164	-0.0127
7.01	-0.7501	-9.7848	-2.0431	-0.1374	-0.0143	-0.0183
7.02	-0.8306	-9.7406	-2.0521	-0.1374	-0.0143	-0.0183
7.03	-0.8578	-9.6589	-2.0642	-0.1434	-0.0147	-0.034
7.04	-0.8421	-9.5805	-2.072	-0.1441	-0.0143	-0.0595
7.05	-0.8202	-9.5185	-2.0678	-0.1476	-0.0187	-0.0685
7.06	-0.7907	-9.5038	-2.1068	-0.1451	-0.0218	-0.0682
7.07	-0.741	-9.5198	-2.1185	-0.1461	-0.0209	-0.0607
7.08	-0.6833	-9.559	-2.1111	-0.1492	-0.0195	-0.0584
7.09	-0.6259	-9.6298	-2.1177	-0.1614	-0.01	-0.0584
7.1	-0.5961	-9.6811	-2.1235	-0.1772	0.0061	-0.0544
7.11	-0.7891	-9.7229	-2.1469	-0.1813	0.0193	-0.0693
7.12	-0.7081	-9.7239	-2.0561	-0.1832	0.0342	-0.0831
7.13	-0.5727	-9.6549	-1.9697	-0.1968	0.0448	-0.0645
7.14	-0.5208	-9.575	-1.9303	-0.2183	0.0275	-0.0473
7.15	-0.3788	-9.5561	-1.8239	-0.2212	0.0119	-0.0547
7.16	-0.2851	-9.5987	-1.7232	-0.221	0.0104	-0.0682
7.17	-0.3282	-9.627	-1.7068	-0.2163	-0.0017	-0.0686
7.18	-0.3774	-9.6523	-1.7121	-0.2108	-0.0114	-0.0675
7.19	-0.3881	-9.6328	-1.6922	-0.2049	-0.0187	-0.0672
7.2	-0.3918	-9.5817	-1.6958	-0.1965	-0.0253	-0.0641
7.21	-0.4392	-9.5802	-1.7226	-0.1832	-0.032	-0.0562
7.22	-0.4895	-9.6083	-1.7295	-0.1638	-0.03	-0.0561
7.23	-0.5005	-9.662	-1.7531	-0.1473	-0.0288	-0.0621
7.24	-0.4951	-9.6907	-1.7675	-0.1297	-0.025	-0.0669
7.25	-0.4867	-9.6797	-1.7777	-0.122	-0.0301	-0.0684
7.26	-0.4252	-9.6078	-1.8246	-0.1263	-0.0367	-0.0617
7.27	-0.3695	-9.5296	-1.849	-0.1187	-0.0435	-0.0521
7.28	-0.3386	-9.4511	-1.8432	-0.1053	-0.0577	-0.0419
7.29	-0.3163	-9.4436	-1.8513	-0.0729	-0.0666	-0.0372
7.3	-0.2827	-9.4634	-1.8363	-0.0403	-0.0785	-0.0397
7.31	-0.2676	-9.4932	-1.8556	-0.0139	-0.0805	-0.0478
7.32	-0.2989	-9.5276	-1.8884	-0.0034	-0.0933	-0.0524
7.33	-0.3349	-9.5375	-1.9367	-0.0073	-0.1034	-0.0589
7.34	-0.367	-9.5007	-1.9779	-0.0218	-0.1125	-0.0669
7.35	-0.4154	-9.4391	-1.9866	-0.0261	-0.117	-0.0705
7.36	-0.4539	-9.3815	-1.9667	-0.014	-0.119	-0.0717
7.37	-0.5184	-9.3322	-1.9279	0.0181	-0.116	-0.0774
7.38	-0.552	-9.308	-1.8979	0.0582	-0.1151	-0.0736
7.39	-0.5604	-9.3313	-1.8763	0.091	-0.1105	-0.0726
7.4	-0.5607	-9.4069	-1.8857	0.1088	-0.1073	-0.0692
7.41	-0.5408	-9.505	-1.9102	0.0986	-0.1056	-0.0703
7.42	-0.5322	-9.6259	-1.9622	0.0721	-0.0986	-0.0689
7.43	-0.5229	-9.7155	-1.9849	0.0487	-0.095	-0.0642
7.44	-0.5158	-9.8092	-1.9912	0.0245	-0.0884	-0.0657
7.45	-0.5108	-9.8303	-2.0058	0.0128	-0.0921	-0.0595
7.46	-0.479	-9.7872	-2.0083	0.0082	-0.0926	-0.058
7.47	-0.4308	-9.7194	-2.0073	0.0179	-0.0961	-0.0591
7.48	-0.3954	-9.665	-2.0062	0.0232	-0.1036	-0.0595
7.49	-0.3703	-9.6241	-2.019	0.0312	-0.1075	-0.06
7.5	-0.3908	-9.6256	-2.0407	0.0376	-0.1133	-0.062
7.51	-0.4163	-9.6583	-2.0717	0.0352	-0.1111	-0.0606
7.52	-0.4383	-9.7013	-2.0871	0.0228	-0.1127	-0.0558
7.53	-0.448	-9.7431	-2.1108	0.0076	-0.1144	-0.0532
7.54	-0.4407	-9.792	-2.1123	-0.0096	-0.1112	-0.0513
7.55	-0.4563	-9.8137	-2.115	-0.0291	-0.1034	-0.0479
7.56	-0.4695	-9.7966	-2.1306	-0.0418	-0.1009	-0.0447
7.57	-0.5023	-9.7576	-2.1349	-0.052	-0.0912	-0.04
7.58	-0.5009	-9.6907	-2.1322	-0.0498	-0.0883	-0.0359
7.59	-0.4918	-9.6238	-2.1029	-0.0331	-0.0793	-0.0316
7.6	-0.4707	-9.5763	-2.0641	-0.0206	-0.0742	-0.0336
7.61	-0.4762	-9.5685	-2.0599	-0.0004	-0.0733	-0.0332
7.62	-0.4623	-9.5753	-2.0483	0.0126	-0.0741	-0.0365
7.63	-0.4209	-9.6295	-2.0273	0.0172	-0.0739	-0.037
7.64	-0.3809	-9.6914	-1.9947	0.0093	-0.0739	-0.0412
7.65	-0.3249	-9.7039	-1.9653	-0.0121	-0.0761	-0.0363
7.66	-0.3367	-9.7365	-1.9499	-0.0289	-0.0751	-0.0339
7.67	-0.3326	-9.7218	-1.8688	-0.0433	-0.0734	-0.0388
7.68	-0.3317	-9.6728	-1.8251	-0.0536	-0.0771	-0.041
7.69	-0.3213	-9.5852	-1.8039	-0.0511	-0.0787	-0.0507
7.7	-0.3317	-9.4828	-1.7906	-0.0473	-0.0766	-0.0572
7.71	-0.3279	-9.3739	-1.7636	-0.0352	-0.0833	-0.0606
7.72	-0.2835	-9.2888	-1.7849	-0.0206	-0.0843	-0.0649
7.73	-0.2721	-9.2444	-1.8099	-0.0073	-0.0896	-0.0698
7.74	-0.2967	-9.2368	-1.8645	0.0082	-0.092	-0.0692
7.75	-0.335	-9.3122	-1.9066	0.0206	-0.0943	-0.0732
7.76	-0.4079	-9.449	-1.907	0.0309	-0.093	-0.0788
7.77	-0.4461	-9.6017	-1.9067	0.0306	-0.0911	-0.0886
7.78	-0.4612	-9.7629	-1.9379	0.013	-0.0865	-0.0957
7.79	-0.4227	-9.918	-1.9676	-0.0103	-0.088	-0.0955
7.8	-0.3836	-10.0148	-2.0001	-0.0335	-0.0874	-0.0939
7.81	-0.2583	-10.0199	-2.0259	-0.0398	-0.0925	-0.0814
7.82	-0.2086	-10.0025	-2.0158	-0.0319	-0.0959	-0.0657
7.83	-0.0824	-9.8726	-1.995	-0.01	-0.1123	-0.0489
7.84	-0.1537	-9.8874	-1.9656	0.0205	-0.1125	-0.0388
7.85	-0.1537	-9.8874	-1.9656	0.0456	-0.1171	-0.034
7.86	-0.3034	-9.9617	-2.0287	0.0549	-0.1198	-0.0312
7.87	-0.4005	-10.0269	-2.0837	0.0425	-0.1194	-0.023
7.88	-0.4005	-10.0269	-2.0837	0.0171	-0.1144	-0.0222
7.89	-0.5415	-10.0608	-2.1514	-0.0244	-0.1113	-0.0181
7.9	-0.5818	-10.0398	-2.1673	-0.0623	-0.102	-0.0194
7.91	-0.6082	-9.9779	-2.1805	-0.0938	-0.0886	-0.0214
7.92	-0.613	-9.9024	-2.2127	-0.1148	-0.0794	-0.0222
7.93	-0.5808	-9.7894	-2.247	-0.1235	-0.0688	-0.0252
7.94	-0.5134	-9.6682	-2.2653	-0.1256	-0.0598	-0.029
7.95	-0.4426	-9.5696	-2.286	-0.118	-0.0538	-0.0279
7.96	-0.3577	-9.5071	-2.305	-0.1087	-0.0539	-0.0257
7.97	-0.2706	-9.4695	-2.3287	-0.0959	-0.0557	-0.0206
7.98	-0.2087	-9.4437	-2.3333	-0.0887	-0.0529	-0.0174
7.99	-0.1537	-9.4262	-2.37	-0.0851	-0.0517	-0.0177
8	-0.1377	-9.4063	-2.4049	-0.0913	-0.053	-0.0207
8.01	-0.1338	-9.3588	-2.4379	-0.1082	-0.0584	-0.0277
8.02	-0.1217	-9.3075	-2.4411	-0.1257	-0.0608	-0.0333
8.03	-0.131	-9.2497	-2.4091	-0.1323	-0.0591	-0.0378
8.04	-0.1259	-9.214	-2.3483	-0.1235	-0.0607	-0.0441
8.05	-0.1239	-9.2121	-2.293	-0.1018	-0.0613	-0.0529
8.06	-0.1266	-9.2323	-2.2656	-0.0786	-0.0731	-0.0624
8.07	-0.1459	-9.2308	-2.269	-0.0664	-0.0782	-0.0743
8.08	-0.1669	-9.236	-2.2795	-0.0637	-0.0867	-0.088
8.09	-0.1897	-9.3017	-2.2767	-0.0724	-0.0876	-0.0902
8.1	-0.1945	-9.3809	-2.2485	-0.0805	-0.0896	-0.0923
8.11	-0.1843	-9.4879	-2.2578	-0.0793	-0.0936	-0.0905
8.12	-0.2144	-9.6072	-2.2732	-0.0775	-0.0887	-0.092
8.13	-0.2463	-9.7182	-2.2571	-0.0655	-0.0849	-0.0932
8.14	-0.2505	-9.7909	-2.2548	-0.0646	-0.079	-0.101
8.15	-0.2459	-9.8281	-2.2812	-0.0705	-0.0732	-0.1109
8.16	-0.2949	-9.7954	-2.305	-0.0871	-0.0692	-0.1179
8.17	-0.3039	-9.7051	-2.2759	-0.0996	-0.0575	-0.1248
8.18	-0.2763	-9.5774	-2.278	-0.1031	-0.0612	-0.1307
8.19	-0.2263	-9.5025	-2.2701	-0.0919	-0.0599	-0.1248
8.2	-0.2033	-9.4124	-2.2698	-0.06	-0.0575	-0.1166
8.21	-0.1581	-9.3266	-2.2662	-0.0239	-0.0536	-0.1108
8.22	-0.1471	-9.3402	-2.2905	0.0148	-0.0492	-0.0998
8.23	-0.1491	-9.3991	-2.3293	0.0399	-0.0463	-0.0911
8.24	-0.1677	-9.4622	-2.3751	0.0509	-0.0412	-0.0839
8.25	-0.193	-9.5197	-2.3967	0.0479	-0.0357	-0.0746
8.26	-0.2156	-9.5513	-2.3972	0.0313	-0.0276	-0.0707
8.27	-0.2146	-9.5542	-2.3972	0.0134	-0.0218	-0.0658
8.28	-0.2225	-9.5094	-2.3745	-0.0029	-0.0204	-0.0601
8.29	-0.2266	-9.4388	-2.3543	-0.0087	-0.0245	-0.0536
8.3	-0.2303	-9.3952	-2.375	-0.0062	-0.023	-0.0517
8.31	-0.218	-9.4102	-2.3883	0.0088	-0.0242	-0.0443
8.32	-0.2128	-9.4557	-2.3922	0.0274	-0.0277	-0.0375
8.33	-0.2108	-9.4965	-2.3904	0.0575	-0.033	-0.0338
8.34	-0.1904	-9.5248	-2.397	0.0675	-0.0345	-0.0353
8.35	-0.1885	-9.5952	-2.4631	0.0613	-0.0475	-0.0403
8.36	-0.2015	-9.6444	-2.471	0.0518	-0.0519	-0.0434
8.37	-0.2096	-9.6339	-2.4655	0.0319	-0.0556	-0.05
8.38	-0.2237	-9.6379	-2.458	0.0231	-0.0582	-0.0523
8.39	-0.2439	-9.6316	-2.4529	0.0206	-0.0579	-0.0478
8.4	-0.2296	-9.6101	-2.4032	0.0397	-0.0553	-0.039
8.41	-0.1888	-9.5903	-2.3711	0.0581	-0.0534	-0.0308
8.42	-0.1677	-9.5742	-2.3672	0.0817	-0.0516	-0.0248
8.43	-0.168	-9.5765	-2.3621	0.0983	-0.0461	-0.0191
8.44	-0.1519	-9.6075	-2.3628	0.108	-0.0396	-0.0144
8.45	-0.1789	-9.6429	-2.3482	0.1049	-0.0377	-0.0136
8.46	-0.2198	-9.6794	-2.3521	0.1018	-0.03	-0.0092
8.47	-0.27	-9.6868	-2.3503	0.0913	-0.0251	-0.0073
8.48	-0.3015	-9.6763	-2.3185	0.0824	-0.0208	-0.0083
8.49	-0.3219	-9.6384	-2.2743	0.0703	-0.0116	-0.0057
8.5	-0.3105	-9.6068	-2.2553	0.0687	-0.0079	-0.0031
8.51	-0.2759	-9.5709	-2.2639	0.0659	-0.0016	0.0054
8.52	-0.2182	-9.5252	-2.2602	0.073	0.0035	0.0124
8.53	-0.174	-9.5025	-2.2482	0.0808	0.0055	0.0256
8.54	-0.1482	-9.4813	-2.2466	0.0934	0.0091	0.0312
8.55	-0.131	-9.4682	-2.2526	0.1052	0.0138	0.0308
8.56	-0.1506	-9.4538	-2.269	0.1078	0.0192	0.0299
8.57	-0.1816	-9.4686	-2.2833	0.1054	0.0229	0.0298
8.58	-0.2101	-9.4548	-2.2921	0.0972	0.0263	0.021
8.59	-0.2099	-9.4488	-2.2953	0.0866	0.0269	0.0186
8.6	-0.1848	-9.4292	-2.2747	0.0824	0.0268	0.0134
8.61	-0.1659	-9.3988	-2.2542	0.0783	0.0274	0.0145
8.62	-0.1217	-9.3823	-2.2395	0.0828	0.0224	0.0139
8.63	-0.0764	-9.3693	-2.1989	0.0967	0.0218	0.0197
8.64	-0.0306	-9.3682	-2.1839	0.1079	0.0161	0.023
8.65	-0.012	-9.372	-2.161	0.114	0.0111	0.0202
8.66	-0.018	-9.3785	-2.1553	0.1154	0.0073	0.0163
8.67	-0.0181	-9.3673	-2.1232	0.1115	0.0052	0.0098
8.68	-0.0601	-9.3751	-2.0796	0.107	0.0024	0.0145
8.69	-0.0766	-9.3624	-2.0555	0.1067	0.001	0.0234
8.7	-0.0444	-9.3267	-2.0247	0.0992	-0.0047	0.0318
8.71	-0.0067	-9.2831	-1.9804	0.1003	-0.0075	0.0362
8.72	0.0384	-9.2572	-1.9476	0.1081	-0.0137	0.0324
8.73	0.0571	-9.2927	-1.9433	0.1198	-0.0196	0.0217
8.74	0.0409	-9.3799	-1.9445	0.1322	-0.0223	-0.0007
8.75	0.003	-9.5076	-1.9312	0.1379	-0.0214	-0.0319
8.76	-0.0523	-9.6682	-1.9235	0.1351	-0.0207	-0.0663
8.77	-0.1278	-9.8553	-1.9322	0.1288	-0.0127	-0.0957
8.78	-0.1891	-10.0244	-1.9419	0.107	-0.0067	-0.1131
8.79	-0.2056	-10.1738	-1.941	0.0908	-0.0015	-0.1119
8.8	-0.154	-10.2593	-1.9249	0.0841	0.003	-0.0869
8.81	-0.0479	-10.3119	-1.906	0.094	0.0036	-0.0571
8.82	0.1128	-10.323	-1.8795	0.1153	-0.0017	-0.0208
8.83	0.2516	-10.2798	-1.8454	0.1432	-0.0047	-0.0009
8.84	0.3156	-10.188	-1.8164	0.1729	-0.0085	0.0067
8.85	0.3088	-10.0669	-1.783	0.1856	-0.0116	-0.0009
8.86	0.2219	-9.9243	-1.7702	0.185	-0.0166	-0.0105
8.87	0.1326	-9.7635	-1.7521	0.1791	-0.0188	-0.0181
8.88	0.0426	-9.6297	-1.704	0.1728	-0.0207	-0.0239
8.89	-0.0432	-9.5302	-1.6646	0.1678	-0.0173	-0.0319
8.9	-0.1376	-9.455	-1.6196	0.1649	-0.0074	-0.0432
8.91	-0.1867	-9.4271	-1.5562	0.1661	0.0058	-0.0516
8.92	-0.2351	-9.458	-1.5252	0.1537	0.0198	-0.0644
8.93	-0.2625	-9.532	-1.5612	0.134	0.0413	-0.0723
8.94	-0.3037	-9.6171	-1.5985	0.103	0.0621	-0.079
8.95	-0.3136	-9.6971	-1.6433	0.0721	0.0784	-0.0791
8.96	-0.2895	-9.7579	-1.6917	0.0366	0.0933	-0.0758
8.97	-0.2492	-9.7873	-1.7065	0.0074	0.1053	-0.0717
8.98	-0.1737	-9.757	-1.7301	-0.0043	0.1107	-0.066
8.99	-0.0695	-9.7055	-1.7355	-0.0046	0.1123	-0.0633
9	0.0282	-9.6438	-1.7268	0.0101	0.1116	-0.0601
9.01	0.1259	-9.5684	-1.7247	0.0428	0.103	-0.0633
9.02	0.1788	-9.5569	-1.719	0.0708	0.0981	-0.0613
9.03	0.1692	-9.652	-1.7118	0.1002	0.0908	-0.0511
9.04	0.1966	-9.8162	-1.6872	0.1132	0.0801	-0.0386
9.05	0.2399	-9.9649	-1.6631	0.1034	0.0658	-0.0266
9.06	0.2624	-10.0765	-1.6682	0.0697	0.0531	-0.0149
9.07	0.2622	-10.0934	-1.6751	0.0272	0.0457	-0.0039
9.08	0.2457	-10.0193	-1.6611	-0.0034	0.04	-0.0015
9.09	0.1931	-9.8855	-1.5744	-0.0036	0.0348	-0.0007
9.1	0.1244	-9.7549	-1.4929	0.0244	0.0338	-0.0049
9.11	0.0406	-9.6336	-1.4251	0.0711	0.0331	-0.0124
9.12	-0.0277	-9.5341	-1.3568	0.1151	0.0423	-0.0233
9.13	-0.1001	-9.4761	-1.299	0.1303	0.0399	-0.0264
9.14	-0.1417	-9.5088	-1.3439	0.1293	0.0473	-0.0259
9.15	-0.1311	-9.6011	-1.4469	0.1009	0.0522	-0.0255
9.16	-0.0928	-9.6775	-1.4647	0.0611	0.0528	-0.0256
9.17	-0.0213	-9.7424	-1.4206	0.0364	0.0593	-0.0262
9.18	0.0267	-9.7773	-1.354	0.0308	0.0603	-0.0315
9.19	0.0751	-9.7654	-1.3313	0.0341	0.0568	-0.0372
9.2	0.0934	-9.7416	-1.3402	0.0462	0.0548	-0.0367
9.21	0.1379	-9.719	-1.3466	0.0646	0.0547	-0.0419
9.22	0.1813	-9.7163	-1.3439	0.0759	0.0513	-0.0405
9.23	0.217	-9.7488	-1.3238	0.0826	0.0451	-0.0367
9.24	0.2213	-9.8212	-1.3436	0.0865	0.038	-0.0315
9.25	0.2005	-9.8691	-1.3562	0.0762	0.0355	-0.031
9.26	0.171	-9.8986	-1.3592	0.0655	0.033	-0.0336
9.27	0.1251	-9.9255	-1.3318	0.0581	0.0293	-0.0269
9.28	0.0914	-9.9571	-1.3247	0.0535	0.0318	-0.0208
9.29	0.0724	-9.9466	-1.3171	0.055	0.0324	-0.012
9.3	0.0701	-9.922	-1.3065	0.0505	0.0348	-0.0096
9.31	0.0776	-9.8849	-1.3051	0.0529	0.0341	-0.0111
9.32	0.0731	-9.8502	-1.3087	0.0489	0.0362	-0.0071
9.33	0.0767	-9.8618	-1.3279	0.0492	0.0381	-0.0024
9.34	0.0926	-9.8852	-1.311	0.0446	0.0386	-0.0018
9.35	0.1283	-9.8877	-1.3346	0.0331	0.0361	0.0062
9.36	0.1663	-9.8895	-1.3715	0.0165	0.0356	0.0065
9.37	0.1885	-9.8633	-1.4108	0.0027	0.0367	0.0058
9.38	0.1886	-9.8042	-1.4214	-0.0019	0.0354	0.0001
9.39	0.1566	-9.7623	-1.4106	0.0076	0.0284	-0.002
9.4	0.1238	-9.7792	-1.4457	0.0245	0.028	-0.0019
9.41	0.1067	-9.8423	-1.5093	0.0454	0.0356	-0.0034
9.42	0.1193	-9.9145	-1.518	0.0576	0.0373	0.0008
9.43	0.1296	-9.9515	-1.4932	0.0507	0.0357	0.0022
9.44	0.129	-9.9764	-1.5308	0.0307	0.0337	-0.0014
9.45	0.1211	-9.9526	-1.5762	0.0055	0.032	-0.0038
9.46	0.085	-9.9348	-1.5738	-0.0079	0.0385	-0.0058
9.47	0.0945	-9.8787	-1.5067	0.0009	0.038	-0.0089
9.48	0.1401	-9.7635	-1.4163	0.0188	0.0369	-0.0037
9.49	0.1951	-9.6743	-1.4139	0.05	0.0342	-0.0015
9.5	0.208	-9.6096	-1.4353	0.078	0.0355	0.002
9.51	0.2054	-9.5985	-1.4505	0.0947	0.0372	0.0031
9.52	0.2108	-9.6423	-1.4346	0.0981	0.0365	0.0078
9.53	0.1937	-9.6985	-1.4181	0.0837	0.0404	0.0117
9.54	0.142	-9.7326	-1.428	0.0534	0.0424	0.0102
9.55	0.142	-9.7326	-1.428	0.0179	0.0431	0.0126
9.56	0.1119	-9.616	-1.4365	-0.0095	0.0487	0.0148
9.57	0.1043	-9.5624	-1.3911	-0.0055	0.0534	0.016
9.58	0.08	-9.5278	-1.3613	0.0119	0.0551	0.0203
9.59	0.0857	-9.526	-1.3824	0.039	0.0605	0.0246
9.6	0.0919	-9.5326	-1.4202	0.0561	0.0613	0.0237
9.61	0.099	-9.5638	-1.4485	0.0594	0.0626	0.0243
9.62	0.1202	-9.5967	-1.4872	0.0456	0.0578	0.0292
9.63	0.1594	-9.6078	-1.4974	0.0285	0.0501	0.0346
9.64	0.2228	-9.5736	-1.4701	0.0058	0.0439	0.0373
9.65	0.2606	-9.5239	-1.4248	-0.0049	0.0367	0.0398
9.66	0.2853	-9.4607	-1.3826	-0.0067	0.032	0.0384
9.67	0.3096	-9.3857	-1.3558	-0.0003	0.0233	0.0378
9.68	0.3106	-9.3351	-1.3412	0.0079	0.0152	0.0374
9.69	0.2833	-9.3087	-1.3406	0.0129	0.003	0.0447
9.7	0.2646	-9.3296	-1.3119	0.0296	-0.0068	0.0509
9.71	0.2003	-9.4374	-1.3137	0.0467	-0.019	0.0451
9.72	0.1431	-9.6493	-1.3376	0.0659	-0.0304	0.0418
9.73	0.107	-9.9309	-1.3226	0.0869	-0.0349	0.0326
9.74	0.0895	-10.1794	-1.3117	0.0984	-0.0381	0.028
9.75	0.1337	-10.2903	-1.2864	0.091	-0.0409	0.0259
9.76	0.178	-10.2228	-1.2215	0.0656	-0.0493	0.0252
9.77	0.2577	-10.0107	-1.1464	0.0312	-0.0624	0.0229
9.78	0.3142	-9.7346	-1.0324	0.014	-0.0801	0.0176
9.79	0.3238	-9.4903	-0.8983	0.0438	-0.0957	0.0059
9.8	0.2962	-9.3654	-0.8064	0.112	-0.109	-0.0003
9.81	0.2373	-9.375	-0.7524	0.2051	-0.1082	-0.0088
9.82	0.1563	-9.5197	-0.755	0.2891	-0.1032	-0.0095
9.83	0.0373	-9.7527	-0.8105	0.332	-0.0972	-0.0077
9.84	-0.0859	-10.0558	-0.8946	0.3201	-0.0852	-0.0075
9.85	-0.1861	-10.3359	-0.9846	0.2559	-0.076	-0.0082
9.86	-0.2438	-10.5158	-1.0288	0.1653	-0.0656	-0.0089
9.87	-0.2433	-10.532	-1.0504	0.0668	-0.0546	-0.0094
9.88	-0.1719	-10.379	-1.042	-0.0167	-0.04	-0.0108
9.89	-0.0839	-10.1234	-1.0213	-0.0671	-0.0312	-0.0123
9.9	-0.0286	-9.8669	-1.0156	-0.0776	-0.0186	-0.0166
9.91	-0.0058	-9.6156	-1.0024	-0.0398	-0.0086	-0.0122
9.92	0.0207	-9.426	-0.9678	0.0225	-0.0016	-0.007
9.93	0.0039	-9.3931	-0.9334	0.0971	0.0042	0.0008
9.94	0.0168	-9.467	-0.9197	0.1631	0.012	0.0148
9.95	0.0157	-9.6018	-0.9176	0.206	0.0177	0.0245
9.96	0.027	-9.756	-0.916	0.2128	0.0241	0.0317
9.97	0.0502	-9.8892	-0.899	0.1918	0.0298	0.0323
9.98	0.0527	-10.0043	-0.8754	0.1477	0.0337	0.0319
9.99	0.0339	-10.0716	-0.8448	0.1023	0.0365	0.0302
10	0.0283	-10.0708	-0.7949	0.0681	0.0436	0.024
10.01	0.0025	-10.0143	-0.781	0.0428	0.0447	0.023
10.02	-0.0325	-9.9403	-0.7709	0.0288	0.0513	0.0244
10.03	-0.0399	-9.8847	-0.7808	0.0188	0.0533	0.0262
10.04	-0.013	-9.8399	-0.8108	0.0221	0.0559	0.0302
10.05	0.0406	-9.8027	-0.8378	0.0237	0.054	0.0311
10.06	0.0667	-9.7924	-0.867	0.029	0.0509	0.0307
10.07	0.0815	-9.7944	-0.8925	0.0418	0.0458	0.0244
10.08	0.0674	-9.8128	-0.8963	0.0508	0.0434	0.024
10.09	0.0527	-9.8317	-0.8881	0.0616	0.0373	0.022
10.1	0.0177	-9.8443	-0.8901	0.0624	0.038	0.0225
10.11	-0.0112	-9.8474	-0.8755	0.0596	0.044	0.0189
10.12	-0.0337	-9.8419	-0.8857	0.0497	0.0485	0.0131
10.13	-0.0514	-9.8458	-0.8838	0.0318	0.0558	0.0096
10.14	-0.0409	-9.8347	-0.8803	0.0195	0.0631	0.0066
10.15	-0.0352	-9.8243	-0.8842	0.0128	0.0714	0.0052
10.16	-0.0247	-9.829	-0.892	0.0131	0.0818	0.0037
10.17	-0.0232	-9.8636	-0.9157	0.0239	0.0849	0.0133
10.18	0.0003	-9.9214	-0.9373	0.0324	0.0913	0.0234
10.19	0.0473	-9.9724	-0.94	0.0336	0.0936	0.0317
10.2	0.0945	-9.9933	-0.951	0.0233	0.0934	0.0335
10.21	0.1209	-9.9574	-0.9612	0.0088	0.0922	0.0374
10.22	0.1119	-9.8958	-0.9477	-0.0083	0.0868	0.04
10.23	0.0941	-9.8168	-0.9182	-0.0116	0.0864	0.0423
10.24	0.0336	-9.786	-0.8453	-0.0003	0.0797	0.0428
10.25	-0.0366	-9.7882	-0.7852	0.0288	0.0773	0.0386
10.26	-0.0793	-9.8147	-0.7696	0.0549	0.0771	0.0347
10.27	-0.1035	-9.8375	-0.781	0.0639	0.0807	0.0269
10.28	-0.1154	-9.876	-0.8196	0.0541	0.0865	0.0182
10.29	-0.1251	-9.9091	-0.8303	0.0208	0.0924	0.0072
10.3	-0.1184	-9.9127	-0.8388	-0.0139	0.0945	0.0011
10.31	-0.0956	-9.9111	-0.8147	-0.0367	0.0999	0.004
10.32	-0.0883	-9.8956	-0.7913	-0.0376	0.1029	-0.003
10.33	-0.0754	-9.8772	-0.775	-0.0321	0.1023	-0.009
10.34	-0.0366	-9.8841	-0.7751	-0.0222	0.1035	-0.0076
10.35	-0.0255	-9.8829	-0.8141	-0.0222	0.1035	-0.0076
10.36	0.0154	-9.8675	-0.8372	-0.0272	0.1019	-0.009
10.37	0.0514	-9.8221	-0.8211	-0.0272	0.1019	-0.009
10.38	0.0901	-9.7653	-0.7679	-0.0129	0.0954	-0.0251
10.39	0.0975	-9.6944	-0.7287	0.0063	0.0966	-0.0266
10.4	0.0487	-9.6647	-0.6834	0.0278	0.0958	-0.0303
10.41	0.0145	-9.6859	-0.6401	0.0472	0.0983	-0.0298
10.42	-0.0051	-9.7212	-0.6323	0.0485	0.1007	-0.0321
10.43	-0.0346	-9.7782	-0.6418	0.0371	0.1075	-0.0336
10.44	-0.0598	-9.8362	-0.6403	0.0112	0.1202	-0.0393
10.45	-0.0842	-9.8699	-0.6376	-0.0151	0.1276	-0.0434
10.46	-0.089	-9.8804	-0.632	-0.0403	0.1359	-0.0497
10.47	-0.0766	-9.8293	-0.631	-0.054	0.1457	-0.0529
10.48	-0.0575	-9.7247	-0.6229	-0.0542	0.1532	-0.0518
10.49	-0.0724	-9.6373	-0.6442	-0.045	0.1596	-0.0482
10.5	-0.1019	-9.5918	-0.6559	-0.0232	0.1676	-0.0367
10.51	-0.1058	-9.6095	-0.6714	0.0022	0.1778	-0.0228
10.52	-0.0805	-9.6997	-0.7105	0.0116	0.1801	-0.0062
10.53	-0.0372	-9.8164	-0.7471	0.0041	0.1817	0.0078
10.54	0.0472	-9.9063	-0.7658	-0.0172	0.1823	0.021
10.55	0.1307	-9.9274	-0.7754	-0.0506	0.1773	0.0354
10.56	0.1633	-9.9055	-0.7744	-0.0786	0.1721	0.0484
10.57	0.134	-9.8637	-0.7684	-0.0852	0.1666	0.0606
10.58	0.083	-9.8066	-0.7663	-0.064	0.1581	0.0697
10.59	0.024	-9.7588	-0.7432	-0.0365	0.1482	0.0765
10.6	-0.0034	-9.7449	-0.7655	-0.0078	0.1419	0.087
10.61	-0.0497	-9.8263	-0.81	0.0096	0.1351	0.0879
10.62	-0.1224	-9.9635	-0.8445	0.0102	0.1304	0.0752
10.63	-0.2095	-10.0741	-0.8799	-0.0126	0.129	0.0642
10.64	-0.2317	-10.1141	-0.9058	-0.0559	0.1245	0.0556
10.65	-0.2006	-10.0585	-0.896	-0.0943	0.1197	0.046
10.66	-0.1355	-9.961	-0.8751	-0.1087	0.1128	0.0448
10.67	-0.0718	-9.8523	-0.8697	-0.094	0.1049	0.0476
10.68	0.0237	-9.7771	-0.8794	-0.0513	0.0937	0.0489
10.69	0.0799	-9.7894	-0.9004	0.0032	0.0899	0.0477
10.7	0.0881	-9.8778	-0.9194	0.0427	0.077	0.0395
10.71	0.0493	-10.0609	-0.9717	0.0497	0.0749	0.0159
10.72	-0.0376	-10.2061	-1.0228	0.0253	0.0747	-0.0091
10.73	-0.1122	-10.2433	-1.0332	-0.0326	0.0801	-0.0357
10.74	-0.1265	-10.1748	-1.0008	-0.0887	0.0842	-0.0556
10.75	-0.1245	-10.0296	-0.9656	-0.1181	0.087	-0.0687
10.76	-0.0841	-9.8595	-0.9602	-0.1175	0.0952	-0.073
10.77	-0.0024	-9.7019	-0.9456	-0.0819	0.1065	-0.072
10.78	0.0788	-9.5644	-0.9226	-0.031	0.1209	-0.0667
10.79	0.1031	-9.4744	-0.9007	0.0144	0.1301	-0.0667
10.8	0.1065	-9.4482	-0.9227	0.042	0.1446	-0.0628
10.81	0.0853	-9.4777	-0.9566	0.0389	0.1517	-0.0597
10.82	0.0518	-9.5318	-0.981	0.0169	0.1606	-0.0553
10.83	-0.0007	-9.6271	-0.9988	-0.0086	0.1643	-0.0464
10.84	-0.0253	-9.743	-1.0138	-0.0299	0.1784	-0.0415
10.85	-0.0462	-9.8267	-0.9812	-0.0462	0.1878	-0.0442
10.86	-0.042	-9.8693	-0.925	-0.0533	0.1984	-0.0469
10.87	-0.012	-9.8609	-0.8796	-0.0538	0.2083	-0.0519
10.88	0.0433	-9.7975	-0.8503	-0.0597	0.2163	-0.052
10.89	0.1151	-9.7148	-0.8319	-0.051	0.2182	-0.0501
10.9	0.1672	-9.6271	-0.8042	-0.0368	0.2178	-0.0508
10.91	0.1979	-9.5883	-0.8196	-0.0099	0.2189	-0.0515
10.92	0.232	-9.5753	-0.8286	0.0154	0.2189	-0.0563
10.93	0.236	-9.6099	-0.8253	0.038	0.2178	-0.0504
10.94	0.2132	-9.6896	-0.8496	0.0437	0.2179	-0.046
10.95	0.1975	-9.7367	-0.8769	0.0265	0.212	-0.0449
10.96	0.1756	-9.7788	-0.9022	0.0008	0.2064	-0.0431
10.97	0.187	-9.8024	-0.9446	-0.0297	0.209	-0.0433
10.98	0.211	-9.7785	-0.9657	-0.0484	0.2093	-0.0442
10.99	0.2149	-9.7573	-0.9734	-0.0551	0.2082	-0.0368
11	0.2631	-9.7311	-0.9825	-0.0592	0.1992	-0.0253
11.01	0.3475	-9.7116	-1.0456	-0.0629	0.1916	-0.0089
11.02	0.4227	-9.7125	-1.0911	-0.0619	0.1713	0.005
11.03	0.462	-9.7794	-1.1484	-0.0592	0.1526	0.0199
11.04	0.4693	-9.8765	-1.2008	-0.0629	0.1352	0.0305
11.05	0.4031	-9.974	-1.2127	-0.0712	0.1177	0.0305
11.06	0.3265	-10.05	-1.1983	-0.0797	0.1058	0.0283
11.07	0.2069	-10.1105	-1.1604	-0.095	0.0903	0.0167
11.08	0.1197	-10.1228	-1.1502	-0.1053	0.0774	0.0056
11.09	0.0294	-10.1182	-1.1742	-0.1096	0.0705	-0.0087
11.1	0.0575	-10.0386	-1.1532	-0.0995	0.0587	-0.019
11.11	0.2663	-9.9277	-1.1491	-0.0806	0.0196	-0.0054
11.12	0.3752	-9.8681	-1.1655	-0.0572	0.0401	-0.0093
11.13	0.4273	-9.6686	-0.9713	-0.0398	0.0024	-0.0269
11.14	0.6114	-9.5922	-1.0619	-0.0181	-0.0227	-0.019
11.15	0.6133	-9.757	-1.0817	-0.0059	-0.0502	-0.0132
11.16	0.6024	-9.8173	-1.0616	-0.0105	-0.0711	-0.0186
11.17	0.6018	-9.841	-1.0615	-0.0248	-0.0862	-0.027
11.18	0.5538	-9.9091	-1.0694	-0.0457	-0.0976	-0.0324
11.19	0.7245	-10.0148	-1.1517	-0.066	-0.1079	-0.0398
11.2	0.5189	-10.1033	-1.3742	-0.0784	-0.1775	-0.0183
11.21	0.2582	-9.6592	-0.9687	-0.0999	-0.1009	-0.0382
11.22	0.2941	-9.4118	-1.1172	-0.1078	-0.1404	-0.0789
11.23	0.2941	-9.4118	-1.1172	-0.0784	-0.1349	-0.072
11.24	-0.0986	-9.6424	-1.0469	-0.0375	-0.1279	-0.0548
11.25	-0.0183	-9.5431	-1.0991	-0.0231	-0.1108	-0.0597
11.26	0.1131	-9.6041	-1.1458	-0.0341	-0.0963	-0.0625
11.27	0.2132	-9.7328	-1.1374	-0.057	-0.0927	-0.0484
11.28	0.2877	-9.753	-1.0796	-0.073	-0.0993	-0.0329
11.29	0.3644	-9.72	-1.0576	-0.0791	-0.0965	-0.034
11.3	0.4302	-9.7271	-1.0285	-0.0664	-0.1009	-0.0331
11.31	0.4157	-9.7794	-1.0026	-0.037	-0.1018	-0.0273
11.32	0.3746	-9.8171	-0.9984	0.0013	-0.0978	-0.0253
11.33	0.3464	-9.8561	-0.9903	0.0251	-0.0944	-0.0322
11.34	0.3174	-9.9192	-0.9991	0.0269	-0.0858	-0.0361
11.35	0.3129	-9.9715	-1.0281	-0.0046	-0.0794	-0.0305
11.36	0.3415	-9.9724	-1.0597	-0.0529	-0.0838	-0.0283
11.37	0.3959	-9.9174	-1.0765	-0.1009	-0.0861	-0.028
11.38	0.4119	-9.817	-1.0621	-0.1342	-0.0931	-0.031
11.39	0.3981	-9.7247	-1.018	-0.1369	-0.0972	-0.0333
11.4	0.3586	-9.6486	-0.9824	-0.1	-0.1027	-0.0344
11.41	0.319	-9.616	-0.9503	-0.0536	-0.0995	-0.034
11.42	0.2771	-9.6306	-0.9669	-0.0115	-0.0976	-0.0351
11.43	0.2411	-9.6881	-0.9909	0.0139	-0.0947	-0.0285
11.44	0.2308	-9.7319	-1.0113	0.0131	-0.0861	-0.0325
11.45	0.2152	-9.7845	-1.0329	-0.005	-0.0773	-0.0348
11.46	0.2188	-9.8264	-1.0095	-0.0295	-0.0711	-0.0398
11.47	0.226	-9.8072	-0.9752	-0.0419	-0.063	-0.0413
11.48	0.2272	-9.7932	-0.9666	-0.0437	-0.0599	-0.0453
11.49	0.245	-9.7983	-0.9647	-0.0381	-0.05	-0.0536
11.5	0.2381	-9.7978	-0.9912	-0.0256	-0.0421	-0.0588
11.51	0.2284	-9.8189	-1.0167	-0.0185	-0.0341	-0.0649
11.52	0.2481	-9.8261	-1.0594	-0.0194	-0.0271	-0.0681
11.53	0.2724	-9.798	-1.0808	-0.031	-0.0246	-0.0678
11.54	0.2724	-9.7792	-1.0811	-0.047	-0.0194	-0.0701
11.55	0.2718	-9.7548	-1.0744	-0.0565	-0.0123	-0.0754
11.56	0.2651	-9.7463	-1.0567	-0.0494	-0.01	-0.0796
11.57	0.249	-9.7382	-1.0475	-0.0361	-0.0004	-0.0871
11.58	0.2351	-9.7271	-1.061	-0.023	0.007	-0.09
11.59	0.2063	-9.7148	-1.0823	-0.0138	0.016	-0.0946
11.6	0.2051	-9.722	-1.1103	-0.0125	0.0255	-0.0966
11.61	0.2272	-9.7434	-1.1265	-0.0215	0.0365	-0.0908
11.62	0.2627	-9.7602	-1.1307	-0.0293	0.0403	-0.0848
11.63	0.3189	-9.7648	-1.1359	-0.0382	0.05	-0.0768
11.64	0.3313	-9.7281	-1.1306	-0.0408	0.0568	-0.0731
11.65	0.3562	-9.6902	-1.1147	-0.039	0.0648	-0.0686
11.66	0.371	-9.6829	-1.1163	-0.0279	0.0692	-0.0649
11.67	0.3295	-9.7001	-1.1066	-0.0135	0.0759	-0.0574
11.68	0.3335	-9.7127	-1.1165	-0.0024	0.0799	-0.0526
11.69	0.3241	-9.7505	-1.1225	0.0054	0.0836	-0.0441
11.7	0.327	-9.7684	-1.1508	0.006	0.0941	-0.04
11.71	0.3238	-9.8162	-1.1449	-0.0001	0.0979	-0.0371
11.72	0.2923	-9.869	-1.1607	-0.0055	0.1083	-0.0316
11.73	0.2781	-9.8885	-1.1819	-0.0152	0.1116	-0.0259
11.74	0.2964	-9.94	-1.2029	-0.0227	0.1188	-0.0197
11.75	0.3129	-9.9709	-1.227	-0.0276	0.1239	-0.0113
11.76	0.3261	-10.0104	-1.2639	-0.0319	0.1252	-0.0053
11.77	0.3175	-10.0719	-1.3066	-0.0353	0.1288	0.0018
11.78	0.2522	-10.1237	-1.3625	-0.04	0.1288	0.0086
11.79	0.1437	-10.2085	-1.4368	-0.0439	0.1535	0.0058
11.8	0.4633	-10.1615	-1.3896	-0.0404	0.1379	-0.0051
11.81	0.4498	-10.1328	-1.4421	-0.0618	0.161	0.0075
11.82	0.527	-10.0359	-1.5239	-0.0962	0.1481	0.0278
11.83	0.5853	-10.0552	-1.5465	-0.13	0.1391	0.0326
11.84	0.5036	-10.0527	-1.5982	-0.1526	0.1234	0.0258
11.85	0.4362	-10.0755	-1.6889	-0.1519	0.1029	0.0307
11.86	0.4023	-9.9571	-1.6346	-0.1412	0.118	0.0322
11.87	0.4214	-9.8681	-1.7413	-0.1378	0.1071	0.0308
11.88	0.4751	-9.8513	-1.722	-0.1475	0.1036	0.0279
11.89	0.4958	-9.7851	-1.701	-0.1686	0.1033	0.0194
11.9	0.5205	-9.6827	-1.671	-0.1957	0.0986	0.0023
11.91	0.5559	-9.596	-1.615	-0.2004	0.0997	-0.0074
11.92	0.6088	-9.4755	-1.5663	-0.1867	0.0904	-0.0121
11.93	0.6042	-9.3648	-1.5621	-0.1657	0.0864	-0.0158
11.94	0.6123	-9.2982	-1.584	-0.1341	0.0794	-0.0146
11.95	0.6223	-9.244	-1.563	-0.1106	0.0767	-0.0156
11.96	0.6164	-9.1954	-1.5741	-0.0933	0.0818	-0.012
11.97	0.6152	-9.177	-1.6014	-0.0902	0.0818	-0.0051
11.98	0.6316	-9.1845	-1.6277	-0.1028	0.0853	0.0028
11.99	0.6723	-9.2298	-1.6604	-0.1023	0.0848	0.0113
12	0.6687	-9.2813	-1.6905	-0.1041	0.0867	0.0163
12.01	0.6434	-9.367	-1.7468	-0.1024	0.0821	0.0209
12.02	0.6317	-9.4726	-1.7732	-0.0954	0.0823	0.0268
12.03	0.6728	-9.6306	-1.851	-0.0887	0.0673	0.0309
12.04	0.6959	-9.7734	-1.8336	-0.0853	0.0302	0.04
12.05	1.0724	-9.9431	-2.0461	-0.0861	0.022	0.05
12.06	0.8977	-9.9959	-2.0564	-0.0916	0.0229	0.0344
12.07	0.7949	-9.76	-1.8589	-0.0788	0.0101	0.015
12.08	0.5144	-9.8095	-1.8549	-0.0788	0.0101	0.015
12.09	0.2513	-9.869	-1.6952	-0.0534	0.0233	0.0063
12.1	0.2907	-9.8766	-1.7503	-0.0499	0.0289	-0.0179
12.11	0.2621	-9.9469	-1.7973	-0.0815	0.0571	-0.0372
12.12	0.2958	-9.8141	-1.745	-0.1159	0.0621	-0.0599
12.13	0.4215	-9.75	-1.74	-0.1274	0.0674	-0.0604
12.14	0.5183	-9.8213	-1.6977	-0.106	0.0665	-0.0491
12.15	0.6479	-9.8239	-1.6767	-0.0719	0.0561	-0.0407
12.16	0.8369	-9.7846	-1.7038	-0.039	0.0515	-0.0294
12.17	0.9256	-9.7491	-1.7379	-0.0208	0.0454	-0.023
12.18	0.9362	-9.6874	-1.7728	-0.0131	0.0392	-0.0191
12.19	0.8965	-9.6427	-1.7887	-0.0197	0.0324	-0.0214
12.2	0.8085	-9.6445	-1.7855	-0.0342	0.0309	-0.0234
12.21	0.7092	-9.652	-1.7994	-0.0537	0.033	-0.0234
12.22	0.6235	-9.6486	-1.8057	-0.0706	0.0335	-0.0198
12.23	0.567	-9.6307	-1.8119	-0.0811	0.0326	-0.0158
12.24	0.5662	-9.6133	-1.8245	-0.0911	0.034	-0.0145
12.25	0.5531	-9.5823	-1.8354	-0.0909	0.0371	-0.0132
12.26	0.5403	-9.5458	-1.8338	-0.0862	0.0384	-0.0168
12.27	0.5349	-9.5091	-1.8236	-0.0851	0.0406	-0.0204
12.28	0.5161	-9.5047	-1.83	-0.0719	0.0485	-0.0245
12.29	0.4873	-9.4923	-1.8278	-0.0658	0.0493	-0.0249
12.3	0.4934	-9.4634	-1.8441	-0.0637	0.0508	-0.0297
12.31	0.5219	-9.3908	-1.8513	-0.0641	0.052	-0.0339
12.32	0.5546	-9.3301	-1.8237	-0.0587	0.0457	-0.0343
12.33	0.5766	-9.2982	-1.7945	-0.0442	0.0384	-0.0327
12.34	0.5749	-9.2877	-1.762	-0.0286	0.0361	-0.0328
12.35	0.5722	-9.3044	-1.7161	-0.0129	0.0346	-0.032
12.36	0.5908	-9.3366	-1.6823	-0.0023	0.0303	-0.0297
12.37	0.5871	-9.3697	-1.6535	-0.0015	0.0289	-0.0255
12.38	0.5776	-9.3667	-1.63	-0.011	0.0283	-0.0226
12.39	0.5612	-9.2957	-1.5828	-0.0224	0.0266	-0.0342
12.4	0.5113	-9.118	-1.5098	-0.0228	0.0259	-0.0418
12.41	0.4242	-8.8868	-1.4349	-0.008	0.0297	-0.0559
12.42	0.3267	-8.6938	-1.3498	0.0321	0.0272	-0.0642
12.43	0.2415	-8.6192	-1.2882	0.0872	0.0282	-0.0576
12.44	0.1741	-8.7979	-1.299	0.1507	0.03	-0.0342
12.45	0.1924	-9.257	-1.3664	0.2045	0.0349	0.0078
12.46	0.344	-9.8792	-1.4819	0.231	0.0396	0.0556
12.47	0.5775	-10.5614	-1.5804	0.204	0.0382	0.0976
12.48	0.8442	-11.1107	-1.6578	0.1358	0.0247	0.1257
12.49	1.0212	-11.3887	-1.714	0.042	0.0059	0.1303
12.5	1.0369	-11.3502	-1.6797	-0.0358	-0.0212	0.1018
12.51	0.9092	-11.0124	-1.6066	-0.0705	-0.0494	0.0576
12.52	0.6208	-10.4292	-1.5228	-0.048	-0.0512	0.0221
12.53	0.2258	-9.7998	-1.3634	0.0258	-0.056	0.006
12.54	0.0548	-9.3667	-1.2605	0.1351	-0.0481	0.012
12.55	-0.0524	-9.204	-1.193	0.2471	-0.0297	0.033
12.56	-0.0481	-9.2211	-1.1592	0.3288	-0.0175	0.0561
12.57	0.0619	-9.3919	-1.2354	0.3514	0.003	0.0711
12.58	0.2418	-9.6147	-1.3387	0.3103	0.0103	0.0752
12.59	0.4386	-9.8333	-1.4467	0.2175	0.0152	0.0732
12.6	0.5695	-9.9905	-1.5326	0.106	0.0149	0.0618
12.61	0.6317	-10.0274	-1.5907	0.0058	0.0118	0.0507
12.62	0.6157	-9.9551	-1.5961	-0.0554	0.0021	0.0421
12.63	0.6066	-9.7953	-1.5717	-0.0568	0.0009	0.0422
12.64	0.6081	-9.6445	-1.5081	-0.0123	0.0008	0.0444
12.65	0.6238	-9.4966	-1.4855	0.0496	0.0016	0.0477
12.66	0.6529	-9.4037	-1.496	0.1037	0.0013	0.0545
12.67	0.6849	-9.4198	-1.5495	0.1353	-0.0054	0.0525
12.68	0.6905	-9.5058	-1.6144	0.1438	-0.0095	0.05
12.69	0.6541	-9.6441	-1.6665	0.1318	-0.017	0.0458
12.7	0.604	-9.7725	-1.68	0.1097	-0.0207	0.044
12.71	0.5511	-9.8943	-1.6682	0.0872	-0.0223	0.0465
12.72	0.5083	-9.9782	-1.653	0.0657	-0.0222	0.0479
12.73	0.4705	-9.9923	-1.6361	0.0486	-0.0146	0.0504
12.74	0.4387	-9.9545	-1.6114	0.0375	-0.0096	0.0482
12.75	0.4166	-9.8829	-1.5876	0.0354	-0.0012	0.0431
12.76	0.3951	-9.8174	-1.5915	0.0407	0.0088	0.0375
12.77	0.3704	-9.793	-1.5649	0.0494	0.0123	0.0313
12.78	0.3794	-9.7923	-1.5101	0.0557	0.0183	0.0209
12.79	0.405	-9.7818	-1.4503	0.0474	0.0193	0.0104
12.8	0.4327	-9.7713	-1.4126	0.0244	0.0207	0.002
12.81	0.4678	-9.7906	-1.428	0.0071	0.0198	-0.0002
12.82	0.531	-9.8823	-1.4403	-0.0106	0.0183	0.0029
12.83	0.5685	-9.9415	-1.4731	-0.0305	0.0159	0.0097
12.84	0.5766	-9.8939	-1.5357	-0.0449	0.0125	0.0134
12.85	0.5871	-9.7767	-1.6025	-0.0507	0.0115	0.0196
12.86	0.5844	-9.6722	-1.6583	-0.0377	0.0083	0.0207
12.87	0.5646	-9.6312	-1.6331	-0.0029	0.0086	0.0165
12.88	0.5384	-9.6322	-1.5556	0.042	0.0024	0.0092
12.89	0.5132	-9.722	-1.472	0.0668	0.0006	0.0082
12.9	0.4918	-9.8018	-1.4738	0.0695	-0.0032	0.0012
12.91	0.4918	-9.8018	-1.4738	0.042	-0.0104	-0.0039
12.92	0.4921	-9.9135	-1.5058	-0.0075	-0.0131	-0.0098
12.93	0.485	-9.9027	-1.5465	-0.0589	-0.0128	-0.0147
12.94	0.4793	-9.8807	-1.5369	-0.1005	-0.0161	-0.0151
12.95	0.5313	-9.8266	-1.5443	-0.113	-0.0176	-0.0204
12.96	0.5062	-9.7981	-1.5134	-0.0977	-0.0242	-0.014
12.97	0.4489	-9.7723	-1.4893	-0.0698	-0.0156	-0.0148
12.98	0.5111	-9.7696	-1.5564	-0.0401	-0.0212	-0.0177
12.99	0.5021	-9.7987	-1.5826	-0.0224	-0.023	-0.0174
13	0.4871	-9.7804	-1.6286	-0.0155	-0.0206	-0.021
13.01	0.4524	-9.747	-1.6664	-0.0211	-0.0143	-0.0223
13.02	0.3905	-9.6821	-1.6778	-0.0309	-0.0102	-0.0342
13.03	0.3177	-9.618	-1.6707	-0.0291	-0.0002	-0.0391
13.04	0.2582	-9.5933	-1.6474	-0.0233	0.0085	-0.0449
13.05	0.2038	-9.5985	-1.6559	-0.0054	0.0195	-0.0412
13.06	0.242	-9.6583	-1.667	0.0204	0.0276	-0.0403
13.07	0.3207	-9.8092	-1.6614	0.0434	0.0308	-0.0436
13.08	0.3656	-9.9999	-1.6345	0.0505	0.0319	-0.0473
13.09	0.4187	-10.218	-1.6069	0.0387	0.0304	-0.0485
13.1	0.4862	-10.3814	-1.6012	-0.0004	0.0306	-0.0448
13.11	0.5357	-10.4297	-1.5562	-0.0626	0.0255	-0.0407
13.12	0.546	-10.3768	-1.5038	-0.1365	0.0195	-0.0354
13.13	0.5262	-10.1986	-1.4759	-0.211	0.0178	-0.0309
13.14	0.514	-9.9936	-1.4888	-0.2598	0.015	-0.0293
13.15	0.4456	-9.8282	-1.4547	-0.2701	0.0205	-0.0297
13.16	0.3783	-9.7067	-1.475	-0.2346	0.0221	-0.0288
13.17	0.3424	-9.6487	-1.5017	-0.1762	0.029	-0.0291
13.18	0.3511	-9.6436	-1.5387	-0.1201	0.0332	-0.0267
13.19	0.4107	-9.6433	-1.5765	-0.0801	0.0329	-0.0218
13.2	0.4675	-9.6258	-1.6427	-0.0728	0.0308	-0.019
13.21	0.5011	-9.5885	-1.7059	-0.093	0.0236	-0.0094
13.22	0.5099	-9.5064	-1.7004	-0.1212	0.0186	-0.0065
13.23	0.4762	-9.3868	-1.6857	-0.1455	0.0147	-0.0051
13.24	0.4218	-9.3021	-1.6608	-0.1468	0.014	-0.0029
13.25	0.3869	-9.2301	-1.6195	-0.1359	0.0153	-0.0057
13.26	0.3833	-9.1631	-1.6106	-0.1102	0.013	-0.013
13.27	0.3818	-9.1261	-1.6025	-0.082	0.0128	-0.02
13.28	0.3674	-9.1411	-1.5949	-0.0722	0.0153	-0.0332
13.29	0.356	-9.1574	-1.6258	-0.0724	0.0136	-0.0399
13.3	0.3404	-9.1875	-1.6542	-0.0936	0.0173	-0.0563
13.31	0.3494	-9.2316	-1.6859	-0.1222	0.0138	-0.0679
13.32	0.3749	-9.2734	-1.713	-0.1521	0.0195	-0.0775
13.33	0.3915	-9.3435	-1.7582	-0.1667	0.02	-0.0831
13.34	0.4187	-9.4322	-1.7939	-0.1621	0.0207	-0.0832
13.35	0.4768	-9.5284	-1.8104	-0.14	0.0188	-0.0819
13.36	0.522	-9.6781	-1.7906	-0.1053	0.0115	-0.0817
13.37	0.601	-9.8565	-1.7582	-0.0722	0.0083	-0.0733
13.38	0.7188	-10.0269	-1.7353	-0.0435	0.0009	-0.0667
13.39	0.7732	-10.1757	-1.6527	-0.0262	0.0011	-0.0606
13.4	0.7396	-10.2611	-1.5874	-0.0121	-0.0038	-0.0533
13.41	0.7239	-10.2202	-1.5252	-0.0199	-0.0026	-0.0561
13.42	0.6719	-10.1342	-1.486	-0.0419	-0.0085	-0.0651
13.43	0.6292	-9.9712	-1.4749	-0.0642	-0.0052	-0.0736
13.44	0.5728	-9.792	-1.4457	-0.0611	-0.0063	-0.0736
13.45	0.5232	-9.613	-1.3971	-0.038	0.0041	-0.0661
13.46	0.497	-9.4413	-1.3658	0.0184	0.0175	-0.0522
13.47	0.4847	-9.3415	-1.3728	0.0803	0.0274	-0.0316
13.48	0.4684	-9.3044	-1.4085	0.1326	0.0489	-0.0078
13.49	0.5002	-9.3471	-1.4914	0.1646	0.061	0.0092
13.5	0.5451	-9.4157	-1.5889	0.1601	0.0689	0.0162
13.51	0.5878	-9.4858	-1.6928	0.133	0.0713	0.0047
13.52	0.6269	-9.5062	-1.7533	0.0784	0.0718	-0.0115
13.53	0.6572	-9.5053	-1.7934	0.0242	0.0643	-0.032
13.54	0.6744	-9.489	-1.7896	-0.0081	0.0584	-0.0471
13.55	0.6866	-9.4545	-1.794	-0.0094	0.0547	-0.0608
13.56	0.6933	-9.4589	-1.8035	0.0166	0.051	-0.0724
13.57	0.7028	-9.5353	-1.8186	0.0631	0.0523	-0.0772
13.58	0.6917	-9.6923	-1.7972	0.1138	0.051	-0.0771
13.59	0.72	-9.8504	-1.7674	0.1548	0.0531	-0.076
13.6	0.7805	-9.9959	-1.7488	0.1603	0.0472	-0.0759
13.61	0.8151	-10.0964	-1.7819	0.1302	0.0419	-0.0758
13.62	0.8298	-10.1519	-1.9106	0.0723	0.0358	-0.0744
13.63	0.7669	-10.1718	-1.944	0.0074	0.0364	-0.0747
13.64	0.8241	-10.1228	-1.989	-0.0322	0.0444	-0.0849
13.65	1.3832	-10.1255	-2.1522	-0.0358	0.028	-0.0876
13.66	1.2432	-10.2031	-2.4078	-0.0069	-0.039	-0.03
13.67	1.1845	-9.7271	-2.128	0.0248	0.0193	-0.0239
13.68	1.2615	-9.4619	-2.2989	0.0545	0.0078	-0.0526
13.69	1.0333	-9.5885	-2.2248	0.0901	0.0208	-0.0518
13.7	0.8947	-9.6184	-2.219	0.1155	0.0352	-0.0318
13.71	0.7891	-9.5847	-2.2792	0.111	0.0587	-0.023
13.72	0.6391	-9.5341	-2.2244	0.0765	0.1001	-0.0246
13.73	0.4949	-9.4929	-2.1171	0.0284	0.1481	-0.0247
13.74	0.3196	-9.5691	-1.839	-0.0051	0.1822	-0.0195
13.75	0.2087	-9.7806	-1.5031	0.0013	0.222	-0.068
13.76	0.2642	-9.9821	-1.2669	-0.0277	0.212	-0.1074
13.77	0.291	-10.1396	-1.2079	-0.1187	0.2093	-0.1505
13.78	0.328	-10.1821	-1.2158	-0.2577	0.2136	-0.2067
13.79	0.4856	-10.0396	-1.2214	-0.4103	0.1993	-0.2592
13.8	0.6593	-9.8619	-1.2548	-0.5239	0.1794	-0.2869
13.81	0.7876	-9.7707	-1.3328	-0.5239	0.1794	-0.2869
13.82	0.9548	-9.6976	-1.4004	-0.5297	0.1557	-0.2811
13.83	1.1291	-9.6231	-1.4729	-0.4417	0.1555	-0.2543
13.84	1.1828	-9.5942	-1.5652	-0.3409	0.1607	-0.215
13.85	1.2344	-9.6045	-1.7101	-0.2508	0.1589	-0.1819
13.86	1.3219	-9.6166	-1.9069	-0.1893	0.1567	-0.1611
13.87	1.3427	-9.6544	-2.0736	-0.1571	0.1425	-0.1336
13.88	1.3301	-9.697	-2.1725	-0.1484	0.1264	-0.1102
13.89	1.2672	-9.6823	-2.2006	-0.1362	0.122	-0.0952
13.9	1.0754	-9.5814	-2.0957	-0.1138	0.1193	-0.0846
13.91	0.9121	-9.4752	-1.9373	-0.072	0.1187	-0.0722
13.92	0.6837	-9.426	-1.7686	-0.0224	0.1317	-0.0649
13.93	0.5418	-9.3759	-1.6477	0.0216	0.1395	-0.0573
13.94	0.4892	-9.3904	-1.6147	0.0486	0.1508	-0.0451
13.95	0.496	-9.4406	-1.6135	0.0559	0.1613	-0.0328
13.96	0.5537	-9.4359	-1.6318	0.0443	0.1685	-0.0195
13.97	0.6185	-9.3826	-1.6563	0.0296	0.1708	-0.0067
13.98	0.7096	-9.3445	-1.6514	0.0264	0.1677	0.0114
13.99	0.8103	-9.324	-1.6494	0.0339	0.1611	0.0242
14	0.9578	-9.314	-1.6767	0.0451	0.1485	0.0357
14.01	1.1052	-9.288	-1.7079	0.0564	0.1302	0.0461
14.02	1.2389	-9.2728	-1.7578	0.062	0.1167	0.0523
14.03	1.3677	-9.2714	-1.8044	0.0658	0.0952	0.0557
14.04	1.4809	-9.2934	-1.8535	0.0704	0.0705	0.0534
14.05	1.5642	-9.3147	-1.8792	0.0821	0.054	0.0479
14.06	1.57	-9.3357	-1.9154	0.094	0.0371	0.0451
14.07	1.533	-9.3958	-1.9682	0.1145	0.0269	0.0436
14.08	1.4773	-9.4959	-2.011	0.1397	0.0267	0.0454
14.09	1.4106	-9.6142	-2.0564	0.1568	0.0259	0.0537
14.1	1.315	-9.7286	-2.108	0.156	0.0258	0.0614
14.11	1.2645	-9.8129	-2.1149	0.1391	0.0294	0.068
14.12	1.2434	-9.8093	-2.0913	0.1175	0.0307	0.0652
14.13	1.2312	-9.717	-2.0539	0.0913	0.0324	0.0557
14.14	1.1953	-9.6286	-2.0118	0.0762	0.0328	0.0472
14.15	1.1514	-9.5644	-1.996	0.0833	0.0377	0.0297
14.16	1.1503	-9.5411	-1.9277	0.1059	0.0451	0.019
14.17	1.1858	-9.5495	-1.8504	0.1365	0.0548	0.0108
14.18	1.2348	-9.5679	-1.7681	0.1602	0.0593	0.0084
14.19	1.2804	-9.5765	-1.7242	0.1592	0.0628	0.0052
14.2	1.3194	-9.5757	-1.7155	0.134	0.0611	0.0017
14.21	1.3465	-9.5527	-1.7203	0.093	0.058	-0.0033
14.22	1.3746	-9.5263	-1.7082	0.0607	0.0532	-0.0049
14.23	1.4391	-9.4944	-1.6872	0.0353	0.0503	-0.0068
14.24	1.4541	-9.4367	-1.6889	0.0399	0.0478	-0.0073
14.25	1.4565	-9.4108	-1.7107	0.0573	0.0429	-0.006
14.26	1.4692	-9.4228	-1.7124	0.0896	0.042	-0.0064
14.27	1.4923	-9.4231	-1.7046	0.1118	0.0407	-0.0071
14.28	1.5098	-9.4169	-1.7098	0.1109	0.0352	-0.0075
14.29	1.4921	-9.4033	-1.7049	0.0987	0.0345	-0.0066
14.3	1.4481	-9.3622	-1.6541	0.077	0.0303	-0.0071
14.31	1.398	-9.3074	-1.573	0.0706	0.0277	-0.0116
14.32	1.3219	-9.2037	-1.4735	0.0777	0.0292	-0.0114
14.33	1.193	-9.1292	-1.3958	0.0953	0.0315	-0.0148
14.34	1.0847	-9.1463	-1.3601	0.1212	0.0356	-0.0137
14.35	0.9946	-9.2735	-1.4097	0.1401	0.0403	-0.0096
14.36	1.0084	-9.4773	-1.4768	0.1389	0.0419	0.0035
14.37	1.1084	-9.7208	-1.5468	0.1136	0.0434	0.0211
14.38	1.2483	-9.9256	-1.6021	0.0704	0.0399	0.0463
14.39	1.3582	-10.0289	-1.6424	0.0242	0.0328	0.0618
14.4	1.438	-9.9788	-1.613	-0.0145	0.0214	0.0601
14.41	1.4587	-9.7094	-1.5585	-0.0255	0.0096	0.0412
14.42	1.376	-9.4386	-1.5052	0.0123	-0.0035	0.0118
14.43	1.266	-9.2776	-1.463	0.1001	-0.0047	-0.0079
14.44	1.0832	-9.329	-1.3778	0.2193	0.0088	-0.0199
14.45	0.994	-9.5807	-1.2993	0.3251	0.0245	-0.0216
14.46	0.9722	-9.9267	-1.2826	0.374	0.0303	-0.0105
14.47	1.0135	-10.2679	-1.2948	0.3392	0.0306	-0.0039
14.48	1.0863	-10.48	-1.3895	0.2256	0.0282	-0.0076
14.49	1.1437	-10.5215	-1.4621	0.0836	0.0229	-0.011
14.5	1.1583	-10.4523	-1.4633	-0.0353	0.0167	-0.0128
14.51	1.143	-10.259	-1.3531	-0.08	0.0204	-0.0133
14.52	1.0664	-9.9665	-1.1878	-0.0414	0.0313	-0.0124
14.53	1.0029	-9.7034	-1.0655	0.0571	0.0429	-0.0112
14.54	0.9462	-9.5227	-0.9816	0.1768	0.0551	-0.0128
14.55	0.9635	-9.4834	-0.9656	0.2685	0.0635	-0.0113
14.56	1.0279	-9.554	-1.0242	0.2989	0.0677	-0.0137
14.57	1.0823	-9.6826	-1.1374	0.2602	0.0673	-0.0158
14.58	1.1611	-9.8255	-1.2232	0.1856	0.0586	-0.0146
14.59	1.2324	-10.0229	-1.2572	0.1072	0.0506	-0.0116
14.6	1.244	-10.0031	-1.2308	0.0479	0.043	-0.0089
14.61	1.2491	-9.9084	-1.1857	0.0244	0.0353	-0.0062
14.62	1.2458	-9.7882	-1.1422	0.0317	0.0358	0.0048
14.63	1.2206	-9.679	-1.1356	0.0592	0.0329	0.0095
14.64	1.2206	-9.679	-1.1356	0.0811	0.0282	0.0164
14.65	1.1822	-9.5855	-1.1923	0.0931	0.0236	0.0201
14.66	1.1792	-9.5685	-1.1974	0.0887	0.0208	0.017
14.67	1.1505	-9.5531	-1.2031	0.075	0.0147	0.0129
14.68	1.0896	-9.6024	-1.1846	0.0708	0.0109	0.0073
14.69	1.0555	-9.683	-1.1725	0.0764	0.0045	0.0046
14.7	1.0657	-9.7212	-1.1596	0.0947	0	0.0066
14.71	1.0496	-9.7412	-1.1094	0.1173	-0.0035	0.0121
14.72	1.0874	-9.7212	-1.1105	0.1298	-0.0076	0.0047
14.73	1.0621	-9.7091	-1.1094	0.1284	-0.0134	0.0047
14.74	0.9771	-9.6414	-1.0742	0.1124	-0.0059	-0.0029
14.75	0.9091	-9.6201	-1.0595	0.1	-0.0045	-0.0079
14.76	0.8485	-9.5952	-0.9915	0.0969	0.0062	-0.007
14.77	0.8595	-9.5344	-0.9578	0.1051	0.0091	-0.012
14.78	0.8265	-9.4782	-0.931	0.1259	0.0186	-0.013
14.79	0.8415	-9.4679	-0.9358	0.1527	0.0285	-0.018
14.8	0.8569	-9.5131	-0.9438	0.1801	0.0338	-0.0284
14.81	0.8575	-9.5611	-0.9107	0.2039	0.0424	-0.0276
14.82	0.9032	-9.6148	-0.883	0.211	0.0488	-0.0306
14.83	0.9522	-9.6922	-0.8463	0.2168	0.0563	-0.0255
14.84	0.9993	-9.7843	-0.7987	0.2111	0.0596	-0.0265
14.85	1.045	-9.8543	-0.7625	0.2053	0.0692	-0.0243
14.86	1.0825	-9.9288	-0.7326	0.1951	0.0745	-0.0238
14.87	1.115	-9.9927	-0.7197	0.1884	0.0778	-0.0183
14.88	1.1541	-10.0007	-0.7146	0.1735	0.0808	-0.0179
14.89	1.1715	-9.9769	-0.7468	0.1497	0.0791	-0.0164
14.9	1.1849	-9.9204	-0.7883	0.1284	0.0787	-0.0151
14.91	1.2056	-9.8751	-0.8136	0.1066	0.0735	-0.0132
14.92	1.2211	-9.8114	-0.8165	0.1006	0.0669	-0.011
14.93	1.2255	-9.7576	-0.8321	0.1039	0.0617	-0.01
14.94	1.2261	-9.7278	-0.8526	0.1176	0.0598	-0.006
14.95	1.2185	-9.7197	-0.8354	0.1304	0.0539	-0.0022
14.96	1.2001	-9.7175	-0.8148	0.1425	0.053	0.0014
14.97	1.1715	-9.7006	-0.796	0.1436	0.049	0.0045
14.98	1.141	-9.6931	-0.766	0.139	0.048	0.0082
14.99	1.107	-9.6763	-0.6888	0.1375	0.0513	0.0126
15	1.0854	-9.6466	-0.6066	0.135	0.048	0.0162
15.01	1.039	-9.6153	-0.5571	0.1327	0.0517	0.0167
15.02	0.948	-9.5853	-0.5456	0.1296	0.06	0.0225
15.03	0.8373	-9.5672	-0.5884	0.1292	0.0707	0.0263
15.04	0.7574	-9.539	-0.5977	0.1388	0.0859	0.0307
15.05	0.7149	-9.4848	-0.5262	0.1641	0.1065	0.0353
15.06	0.7348	-9.4565	-0.4269	0.1997	0.1234	0.0314
15.07	0.7894	-9.5251	-0.3451	0.2454	0.1361	0.0252
15.08	0.8309	-9.6087	-0.3034	0.2936	0.1418	0.0228
15.09	0.8923	-9.651	-0.2553	0.3221	0.1503	0.0123
15.1	0.977	-9.7142	-0.2086	0.3353	0.1499	0.0081
15.11	1.0432	-9.7418	-0.1895	0.3342	0.1455	0.0121
15.12	1.0448	-9.7057	-0.1179	0.3278	0.1387	0.0149
15.13	1.0808	-9.6622	-0.058	0.3215	0.1323	0.0204
15.14	1.0832	-9.6799	0.004	0.3351	0.1247	0.0337
15.15	1.0871	-9.7133	0.056	0.3611	0.1179	0.0439
15.16	1.1015	-9.7448	0.0718	0.392	0.1112	0.0483
15.17	1.1138	-9.7858	0.0328	0.4145	0.1077	0.0488
15.18	1.0947	-9.8552	0.0168	0.419	0.1063	0.0428
15.19	1.1162	-9.8948	-0.0016	0.4021	0.1064	0.0347
15.2	1.1725	-9.9322	-0.0217	0.37	0.0997	0.0188
15.21	1.2221	-9.9545	-0.0619	0.3299	0.088	-0.0025
15.22	1.2365	-9.9445	-0.1184	0.2832	0.0776	-0.0183
15.23	1.2179	-9.9168	-0.1794	0.239	0.0708	-0.031
15.24	1.2182	-9.8783	-0.2273	0.2174	0.0601	-0.0328
15.25	1.2462	-9.789	-0.2189	0.2142	0.0494	-0.0292
15.26	1.2972	-9.6588	-0.1642	0.2295	0.0419	-0.0226
15.27	1.3041	-9.5602	-0.1095	0.2601	0.0382	-0.0195
15.28	1.3126	-9.5434	-0.0324	0.2958	0.0372	-0.0135
15.29	1.3319	-9.6122	0.0445	0.3323	0.0312	-0.0096
15.3	1.3757	-9.7343	0.1121	0.3591	0.0251	-0.0114
15.31	1.4356	-9.8992	0.1286	0.3503	0.0139	-0.0152
15.32	1.5134	-10.0825	0.0904	0.3212	0.0074	-0.0209
15.33	1.547	-10.2181	0.0788	0.2579	0.001	-0.024
15.34	1.5432	-10.2725	0.1041	0.1933	-0.0051	-0.0262
15.35	1.5149	-10.2043	0.1353	0.1348	-0.0191	-0.0314
15.36	1.4828	-10.0016	0.2113	0.0861	-0.0253	-0.0348
15.37	1.4118	-9.8146	0.2651	0.0653	-0.035	-0.0474
15.38	1.3131	-9.6555	0.3514	0.0731	-0.034	-0.0582
15.39	1.2062	-9.5243	0.4088	0.1025	-0.0317	-0.0609
15.4	1.1025	-9.4638	0.4939	0.145	-0.0152	-0.0654
15.41	1.0989	-9.498	0.588	0.1941	-0.0044	-0.0645
15.42	1.17	-9.585	0.6484	0.2523	-0.0045	-0.0533
15.43	1.2317	-9.6899	0.6615	0.2523	-0.0045	-0.0533
15.44	1.315	-9.7716	0.6331	0.2141	-0.018	-0.0451
15.45	1.3519	-9.7984	0.6275	0.1811	-0.0268	-0.0351
15.46	1.3418	-9.8096	0.6526	0.1556	-0.0352	-0.0272
15.47	1.3211	-9.7926	0.7068	0.1492	-0.0457	-0.0147
15.48	1.269	-9.7199	0.7904	0.1613	-0.0574	-0.006
15.49	1.2046	-9.6754	0.8493	0.1806	-0.0599	-0.0049
15.5	1.1493	-9.6884	0.9385	0.1971	-0.0608	-0.0049
15.51	1.1241	-9.7235	0.9882	0.1915	-0.0555	-0.013
15.52	1.0822	-9.7588	0.9557	0.1635	-0.0434	-0.0181
15.53	1.0084	-9.7654	0.9316	0.1177	-0.0312	-0.0256
15.54	0.9624	-9.7473	0.8928	0.0849	-0.0185	-0.0352
15.55	0.956	-9.7617	0.8999	0.0686	-0.0089	-0.0433
15.56	0.9906	-9.8165	0.9214	0.0681	0.0091	-0.0476
15.57	1.0164	-9.8534	0.9617	0.0835	0.0179	-0.0491
15.58	1.0832	-9.8477	0.9376	0.107	0.0311	-0.0468
15.59	1.1418	-9.826	0.9516	0.1354	0.0436	-0.0497
15.6	1.1983	-9.784	0.991	0.1619	0.0496	-0.0486
15.61	1.2266	-9.8093	1.0281	0.188	0.0592	-0.045
15.62	1.199	-9.8933	1.0472	0.2023	0.0635	-0.0433
15.63	1.1613	-9.95	0.9966	0.1979	0.0671	-0.0383
15.64	1.1824	-9.9425	0.941	0.1853	0.0696	-0.0281
15.65	1.1721	-9.9285	0.9176	0.1703	0.0638	-0.0153
15.66	1.2032	-9.9264	0.8962	0.1634	0.0574	-0.0034
15.67	1.2032	-9.9572	0.8556	0.1595	0.0647	0.0115
15.68	1.1359	-9.9665	0.8022	0.1604	0.0666	0.0151
15.69	1.1434	-9.9731	0.7489	0.1607	0.0715	0.0157
15.7	1.1536	-9.9587	0.7339	0.1491	0.0744	0.0198
15.71	1.1954	-9.9518	0.6974	0.134	0.0707	0.0268
15.72	1.2247	-9.9859	0.6729	0.1109	0.0681	0.035
15.73	1.2642	-10.0025	0.6446	0.0911	0.0655	0.0424
15.74	1.2645	-10.001	0.64	0.0687	0.0577	0.0457
15.75	1.2387	-10.0179	0.6524	0.053	0.0505	0.0465
15.76	1.2462	-9.9845	0.6386	0.0288	0.048	0.0403
15.77	1.2446	-9.9111	0.6242	0.0098	0.0415	0.0323
15.78	1.2341	-9.8702	0.6206	0.0009	0.0354	0.0321
15.79	1.2149	-9.7945	0.6353	-0.0021	0.0311	0.0277
15.8	1.1697	-9.7311	0.6884	0.0093	0.0292	0.0272
15.81	1.1616	-9.743	0.7273	0.0193	0.0267	0.0261
15.82	1.1482	-9.8173	0.7363	0.0317	0.0273	0.0271
15.83	1.1476	-9.9198	0.7263	0.0223	0.0322	0.0318
15.84	1.1583	-10.0287	0.6957	-0.0028	0.0349	0.0307
15.85	1.1256	-10.0669	0.6723	-0.0415	0.0394	0.0337
15.86	1.1178	-10.0665	0.6412	-0.0758	0.0369	0.0335
15.87	1.1045	-10.0384	0.6373	-0.101	0.0411	0.037
15.88	1.0998	-9.9927	0.6651	-0.1061	0.044	0.0357
15.89	1.1288	-9.9494	0.6723	-0.0954	0.044	0.0421
15.9	1.1683	-9.9013	0.6728	-0.0827	0.0435	0.0482
15.91	1.2267	-9.8622	0.6713	-0.0681	0.0376	0.0489
15.92	1.2915	-9.8243	0.669	-0.0653	0.0249	0.0448
15.93	1.3568	-9.8011	0.6346	-0.071	0.017	0.042
15.94	1.4247	-9.8089	0.6248	-0.0753	0.0101	0.0355
15.95	1.4837	-9.8377	0.6167	-0.0824	-0.0005	0.0316
15.96	1.4924	-9.857	0.6263	-0.0844	-0.0081	0.031
15.97	1.4464	-9.8514	0.6301	-0.0873	-0.0172	0.0255
15.98	1.4099	-9.8042	0.619	-0.0896	-0.0224	0.0231
15.99	1.3583	-9.7839	0.6148	-0.0892	-0.027	0.027
16	1.3264	-9.7839	0.6126	-0.0884	-0.0368	0.0283
16.01	1.2967	-9.7938	0.6223	-0.0929	-0.0385	0.0294
16.02	1.2287	-9.7765	0.6218	-0.1038	-0.0409	0.0276
16.03	1.2067	-9.7347	0.623	-0.1107	-0.0354	0.0255
16.04	1.2236	-9.7277	0.6266	-0.1174	-0.0396	0.0223
16.05	1.2311	-9.744	0.6461	-0.1167	-0.0389	0.0175
16.06	1.2408	-9.7653	0.6415	-0.1151	-0.0363	0.0156
16.07	1.2446	-9.8168	0.6097	-0.1115	-0.038	0.0138
16.08	1.2512	-9.8627	0.5898	-0.1161	-0.036	0.009
16.09	1.2722	-9.8598	0.5817	-0.1289	-0.0385	0.0058
16.1	1.3104	-9.815	0.5668	-0.1393	-0.0445	0.0029
16.11	1.3342	-9.8152	0.5583	-0.1351	-0.0456	-0.0014
16.12	1.3384	-9.8329	0.5519	-0.125	-0.0509	-0.0025
16.13	1.3291	-9.8402	0.5474	-0.1127	-0.0541	-0.0054
16.14	1.3306	-9.8206	0.5633	-0.1016	-0.0582	-0.012
16.15	1.3516	-9.7822	0.5683	-0.1027	-0.0643	-0.0125
16.16	1.3803	-9.7764	0.5645	-0.1062	-0.0673	-0.0168
16.17	1.404	-9.8218	0.558	-0.1186	-0.0769	-0.0197
16.18	1.4013	-9.864	0.5508	-0.1333	-0.086	-0.0245
16.19	1.3863	-9.9069	0.5403	-0.1535	-0.0943	-0.0273
16.2	1.3691	-9.9166	0.534	-0.1798	-0.1018	-0.0285
16.21	1.3475	-9.9003	0.5041	-0.2046	-0.1132	-0.0354
16.22	1.325	-9.8682	0.5021	-0.2285	-0.1195	-0.036
16.23	1.2997	-9.8657	0.4668	-0.2437	-0.1247	-0.0384
16.24	1.2864	-9.8285	0.4297	-0.2495	-0.122	-0.0435
16.25	1.3135	-9.7523	0.423	-0.2457	-0.1305	-0.0484
16.26	1.1879	-9.7181	0.4474	-0.2325	-0.1216	-0.0474
16.27	1.1205	-9.6156	0.4329	-0.2251	-0.1191	-0.0485
16.28	1.1205	-9.6156	0.4329	-0.21	-0.1091	-0.05
16.29	0.9848	-9.6059	0.4967	-0.1916	-0.0967	-0.042
16.3	0.9702	-9.6592	0.5304	-0.1725	-0.0872	-0.0413
16.31	0.9702	-9.6592	0.5304	-0.1546	-0.0797	-0.034
16.32	0.9948	-9.7034	0.5075	-0.152	-0.0658	-0.0379
16.33	1.0327	-9.6961	0.5063	-0.1557	-0.0595	-0.0457
16.34	1.0327	-9.6961	0.5063	-0.1651	-0.0577	-0.0559
16.35	1.0056	-9.7193	0.511	-0.1644	-0.05	-0.0617
16.36	0.9759	-9.7374	0.5493	-0.1551	-0.0447	-0.0625
16.37	0.9572	-9.729	0.5925	-0.1455	-0.0367	-0.069
16.38	0.9521	-9.7287	0.5979	-0.1388	-0.0297	-0.0789
16.39	0.9554	-9.7152	0.5934	-0.141	-0.0214	-0.0817
16.4	0.9764	-9.6977	0.5907	-0.1473	-0.0139	-0.083
16.41	0.9897	-9.7067	0.6009	-0.1522	-0.0073	-0.0731
16.42	1.0132	-9.7422	0.5788	-0.1513	-0.0024	-0.067
16.43	1.0382	-9.7827	0.5336	-0.1471	0.0013	-0.06
16.44	1.0618	-9.852	0.4717	-0.1434	0.0074	-0.0513
16.45	1.0863	-9.9108	0.3776	-0.1419	0.0115	-0.04
16.46	1.0941	-9.9574	0.2601	-0.1463	0.0106	-0.0313
16.47	1.1138	-9.9452	0.126	-0.1613	0.0144	-0.0264
16.48	1.1721	-9.9211	0.0862	-0.1717	0.016	-0.0222
16.49	1.2273	-9.9604	0.0745	-0.1694	0.0114	-0.0155
16.5	1.3072	-9.9682	0.0661	-0.1528	0.0166	-0.0091
16.51	1.3754	-9.9823	0.0187	-0.1329	0.0176	-0.0054
16.52	1.3603	-9.9975	-0.018	-0.1175	0.0191	0.0019
16.53	1.3264	-9.9655	-0.0465	-0.1099	0.0189	0.0052
16.54	1.253	-9.9373	-0.1023	-0.1163	0.0129	0.0137
16.55	1.1267	-9.9027	-0.1158	-0.1294	0.0101	0.0159
16.56	1.0612	-9.8123	-0.1125	-0.1495	0.0181	0.0085
16.57	1.0832	-9.7941	-0.1516	-0.1628	0.0167	0.0051
16.58	1.0991	-9.7864	-0.1988	-0.1731	0.009	0.0057
16.59	1.1893	-9.7022	-0.233	-0.1765	0.0102	0.0048
16.6	1.312	-9.5985	-0.2844	-0.1783	0.0054	-0.0003
16.61	1.349	-9.532	-0.3153	-0.1775	-0.0029	-0.0029
16.62	1.318	-9.5145	-0.3547	-0.1659	-0.0053	0.0014
16.63	1.2575	-9.4965	-0.3356	-0.148	-0.0062	0.0095
16.64	1.2061	-9.4869	-0.3196	-0.128	-0.0055	0.0193
16.65	1.2029	-9.498	-0.2956	-0.1144	-0.0011	0.0337
16.66	1.2157	-9.5112	-0.3043	-0.1104	-0.0041	0.0367
16.67	1.2428	-9.5266	-0.3482	-0.113	-0.0077	0.0397
16.68	1.2558	-9.5608	-0.3833	-0.1303	-0.013	0.0376
16.69	1.2928	-9.5886	-0.3736	-0.141	-0.01	0.0381
16.7	1.3138	-9.5756	-0.3725	-0.1502	-0.0147	0.038
16.71	1.2936	-9.5366	-0.3858	-0.1543	-0.0208	0.0384
16.72	1.2777	-9.5372	-0.4026	-0.153	-0.0238	0.0379
16.73	1.2723	-9.5426	-0.393	-0.1393	-0.0265	0.0349
16.74	1.2982	-9.5804	-0.3737	-0.118	-0.032	0.0325
16.75	1.327	-9.6688	-0.3587	-0.1014	-0.038	0.0292
16.76	1.3616	-9.7472	-0.3673	-0.0833	-0.0405	0.0323
16.77	1.3698	-9.8144	-0.3488	-0.0724	-0.0465	0.0301
16.78	1.3538	-9.8825	-0.3171	-0.0664	-0.0496	0.032
16.79	1.3222	-9.9244	-0.2847	-0.0672	-0.048	0.0292
16.8	1.2852	-9.9298	-0.2469	-0.062	-0.0461	0.0264
16.81	1.2423	-9.9133	-0.196	-0.06	-0.0452	0.0235
16.82	1.1968	-9.8931	-0.1912	-0.0551	-0.0451	0.0197
16.83	1.1682	-9.8837	-0.1925	-0.0457	-0.0444	0.021
16.84	1.1559	-9.8861	-0.1875	-0.0416	-0.0438	0.028
16.85	1.2001	-9.8965	-0.2047	-0.0448	-0.0434	0.0317
16.86	1.2756	-9.9084	-0.2442	-0.0481	-0.0409	0.0331
16.87	1.3361	-9.9111	-0.2735	-0.0636	-0.0445	0.032
16.88	1.3667	-9.9276	-0.3123	-0.0801	-0.0462	0.0368
16.89	1.3949	-9.9787	-0.3398	-0.0979	-0.0485	0.0355
16.9	1.4209	-9.9721	-0.3742	-0.1155	-0.0522	0.0356
16.91	1.4196	-9.9055	-0.417	-0.1317	-0.0526	0.0366
16.92	1.3793	-9.815	-0.4498	-0.1503	-0.0596	0.0309
16.93	1.3375	-9.759	-0.494	-0.1605	-0.0626	0.0221
16.94	1.3144	-9.7436	-0.5222	-0.158	-0.0664	0.0204
16.95	1.3309	-9.7328	-0.5538	-0.1448	-0.0696	0.016
16.96	1.3219	-9.7587	-0.5856	-0.1232	-0.067	0.0177
16.97	1.2984	-9.7726	-0.6199	-0.1021	-0.0681	0.0198
16.98	1.2961	-9.6937	-0.6527	-0.0928	-0.0651	0.0216
16.99	1.273	-9.677	-0.6373	-0.0805	-0.0602	0.0191
17	1.2137	-9.706	-0.6284	-0.0776	-0.0543	0.0224
17.01	1.22	-9.7272	-0.6454	-0.0748	-0.0504	0.0268
17.02	1.244	-9.7278	-0.6695	-0.0782	-0.0443	0.0281
17.03	1.2375	-9.7194	-0.6833	-0.0875	-0.0405	0.0259
17.04	1.2443	-9.6731	-0.6995	-0.0961	-0.0376	0.0251
17.05	1.2273	-9.6075	-0.6875	-0.1012	-0.0348	0.0143
17.06	1.1975	-9.5636	-0.663	-0.0991	-0.0347	0.0049
17.07	1.2022	-9.5136	-0.6329	-0.094	-0.0373	-0.004
17.08	1.2327	-9.4706	-0.6081	-0.0855	-0.0379	-0.0149
17.09	1.2799	-9.4497	-0.6413	-0.0855	-0.0436	-0.03
17.1	1.3412	-9.4274	-0.6776	-0.1182	-0.051	-0.0551
17.11	1.3959	-9.4177	-0.7167	-0.121	-0.061	-0.0681
17.12	1.4696	-9.4067	-0.7592	-0.1098	-0.0619	-0.0721
17.13	1.472	-9.4557	-0.7637	-0.0832	-0.0629	-0.0733
17.14	1.4788	-9.4691	-0.7001	-0.0414	-0.0654	-0.0711
17.15	1.4678	-9.5115	-0.6541	-0.0084	-0.0539	-0.0679
17.16	1.4568	-9.5873	-0.6681	0.0099	-0.0491	-0.0554
17.17	1.4281	-9.6901	-0.6666	0.0132	-0.0438	-0.0473
17.18	1.398	-9.7806	-0.6629	0.0037	-0.0398	-0.0464
17.19	1.409	-9.8341	-0.6533	0.0037	-0.0398	-0.0464
17.2	1.3917	-9.8835	-0.6478	-0.0172	-0.0328	-0.0483
17.21	1.3426	-9.9451	-0.5997	-0.0251	-0.0232	-0.0564
17.22	1.2726	-9.9649	-0.5474	-0.0251	-0.0232	-0.0564
17.23	1.1535	-10.0004	-0.5147	-0.0349	0.0075	-0.0539
17.24	1.0741	-10.002	-0.5328	-0.0559	0.0234	-0.061
17.25	1.0588	-9.9181	-0.5619	-0.0771	0.0331	-0.068
17.26	1.0775	-9.8326	-0.5538	-0.0958	0.0389	-0.0676
17.27	1.0983	-9.7588	-0.5695	-0.1058	0.0446	-0.0659
17.28	1.1075	-9.7346	-0.5779	-0.0982	0.0529	-0.0566
17.29	1.1335	-9.8204	-0.6241	-0.0838	0.0607	-0.0429
17.3	1.2161	-9.9472	-0.6657	-0.069	0.0634	-0.0269
17.31	1.3256	-10.0176	-0.7046	-0.0727	0.0673	-0.0179
17.32	1.4048	-10.0127	-0.7724	-0.0899	0.0698	-0.015
17.33	1.4166	-10.0055	-0.8435	-0.1166	0.0687	-0.018
17.34	1.4146	-9.9674	-0.8898	-0.1366	0.0668	-0.0258
17.35	1.3559	-9.86	-0.8871	-0.1451	0.063	-0.0366
17.36	1.2692	-9.774	-0.8845	-0.1344	0.0652	-0.0426
17.37	1.1568	-9.7266	-0.8913	-0.1057	0.069	-0.0469
17.38	1.0893	-9.6646	-0.8962	-0.07	0.0739	-0.053
17.39	1.0648	-9.6325	-0.8907	-0.0425	0.0802	-0.05
17.4	1.0538	-9.6582	-0.888	-0.027	0.091	-0.0475
17.41	1.0598	-9.7358	-0.8848	-0.0251	0.0994	-0.0427
17.42	1.1147	-9.8287	-0.9044	-0.0463	0.1039	-0.0395
17.43	1.1864	-9.8891	-0.9283	-0.0767	0.1022	-0.0421
17.44	1.2648	-9.9607	-0.9645	-0.1065	0.1006	-0.0427
17.45	1.3104	-10.0501	-0.9991	-0.1295	0.0951	-0.0422
17.46	1.3556	-10.0916	-1.0213	-0.1514	0.0911	-0.0357
17.47	1.3901	-10.0684	-1.0255	-0.1575	0.0814	-0.0329
17.48	1.4151	-10.0071	-1.0405	-0.1673	0.0755	-0.0254
17.49	1.4529	-9.9247	-1.0754	-0.1772	0.0675	-0.026
17.5	1.4535	-9.796	-1.1105	-0.175	0.0653	-0.0185
17.51	1.4443	-9.6851	-1.1181	-0.1694	0.062	-0.0143
17.52	1.4361	-9.6183	-1.1358	-0.1572	0.0636	-0.0106
17.53	1.3642	-9.563	-1.1565	-0.1431	0.0658	-0.0023
17.54	1.3077	-9.5539	-1.1956	-0.1319	0.065	-0.0004
17.55	1.3307	-9.6138	-1.242	-0.1308	0.0613	0.0091
17.56	1.3176	-9.6523	-1.2588	-0.145	0.0706	0.0173
17.57	1.2918	-9.6126	-1.2579	-0.1671	0.0693	0.0211
17.58	1.3116	-9.6026	-1.2792	-0.1829	0.0734	0.0303
17.59	1.3003	-9.6205	-1.2515	-0.1861	0.0801	0.0394
17.6	1.3134	-9.5747	-1.21	-0.1849	0.0817	0.041
17.61	1.3355	-9.5188	-1.1911	-0.1738	0.0851	0.0445
17.62	1.3445	-9.4635	-1.1788	-0.1557	0.0922	0.0397
17.63	1.3504	-9.4262	-1.198	-0.1362	0.0975	0.0368
17.64	1.3451	-9.4141	-1.1791	-0.1136	0.0975	0.0374
17.65	1.3131	-9.4139	-1.1673	-0.0889	0.1052	0.0374
17.66	1.2889	-9.4767	-1.1479	-0.0727	0.1111	0.0452
17.67	1.3041	-9.5658	-1.1229	-0.0613	0.1133	0.056
17.68	1.3471	-9.6303	-1.0919	-0.0612	0.1152	0.0646
17.69	1.4103	-9.6537	-1.0709	-0.0764	0.1107	0.0708
17.7	1.4452	-9.6862	-1.0723	-0.0958	0.1031	0.0781
17.71	1.4604	-9.7286	-1.0863	-0.1108	0.0965	0.0847
17.72	1.4906	-9.7371	-1.1121	-0.1143	0.0875	0.0914
17.73	1.5035	-9.7481	-1.1174	-0.1052	0.0846	0.1033
17.74	1.5207	-9.7704	-1.1255	-0.0895	0.0849	0.1073
17.75	1.5571	-9.7546	-1.141	-0.0742	0.0753	0.1121
17.76	1.5574	-9.6998	-1.1587	-0.0689	0.07	0.1155
17.77	1.5315	-9.6823	-1.1867	-0.064	0.062	0.1146
17.78	1.477	-9.682	-1.2455	-0.0714	0.0521	0.12
17.79	1.4467	-9.7304	-1.2862	-0.0766	0.0482	0.1229
17.8	1.3976	-9.7218	-1.2987	-0.0769	0.0404	0.1211
17.81	1.3902	-9.6682	-1.2975	-0.0743	0.0339	0.1253
17.82	1.3104	-9.665	-1.2762	-0.0672	0.0369	0.1206
17.83	1.2756	-9.5605	-1.2363	-0.0628	0.0309	0.1094
17.84	1.2978	-9.4723	-1.2311	-0.0569	0.0235	0.1019
17.85	1.2668	-9.4359	-1.2377	-0.0495	0.0212	0.1037
17.86	1.2028	-9.397	-1.2717	-0.0394	0.0138	0.1002
17.87	1.2142	-9.3928	-1.2888	-0.0319	0.0075	0.1041
17.88	1.2862	-9.3964	-1.2996	-0.0276	-0.0024	0.1064
17.89	1.3402	-9.38	-1.3159	-0.0318	-0.0081	0.1112
17.9	1.3797	-9.3702	-1.3306	-0.0383	-0.0198	0.1165
17.91	1.3883	-9.4245	-1.3594	-0.0371	-0.0314	0.1178
17.92	1.3872	-9.5258	-1.3483	-0.0257	-0.0432	0.1253
17.93	1.4075	-9.602	-1.3495	-0.016	-0.0534	0.1324
17.94	1.4148	-9.6486	-1.3421	-0.009	-0.0591	0.1338
17.95	1.392	-9.6322	-1.3967	-0.013	-0.0672	0.1319
17.96	1.3817	-9.6523	-1.4034	-0.0139	-0.0849	0.1353
17.97	1.2726	-9.6734	-1.3306	-0.0037	-0.0912	0.1377
17.98	1.2726	-9.6734	-1.3306	0.0091	-0.1022	0.1409
17.99	1.1153	-9.7218	-1.2429	0.0373	-0.1141	0.1512
18	1.0117	-9.7599	-1.2037	0.0574	-0.1152	0.1609
18.01	0.975	-9.8104	-1.2118	0.0708	-0.1195	0.1653
18.02	0.989	-9.8856	-1.2342	0.0649	-0.1296	0.1754
18.03	0.989	-9.8856	-1.2342	0.046	-0.1331	0.1731
18.04	1.0862	-9.8336	-1.1924	0.0159	-0.1351	0.1617
18.05	1.1153	-9.7894	-1.2007	-0.0079	-0.1394	0.1449
18.06	1.0841	-9.7656	-1.1923	-0.0191	-0.1509	0.1335
18.07	1.0456	-9.7707	-1.2052	-0.0172	-0.1614	0.1201
18.08	1.0144	-9.7705	-1.225	-0.0035	-0.1731	0.1073
18.09	1.0129	-9.7864	-1.2467	0.016	-0.1795	0.1023
18.1	1.0284	-9.8186	-1.2719	0.0357	-0.1902	0.1017
18.11	1.072	-9.8212	-1.3026	0.0344	-0.1974	0.1002
18.12	1.1153	-9.8174	-1.3271	0.0238	-0.2058	0.0985
18.13	1.1184	-9.8032	-1.3336	0.0024	-0.2163	0.0914
18.14	1.0931	-9.7672	-1.3298	-0.0128	-0.2239	0.084
18.15	1.0278	-9.7085	-1.3048	-0.0203	-0.2343	0.0712
18.16	0.9615	-9.6552	-1.2584	-0.0091	-0.2417	0.0624
18.17	0.8908	-9.5987	-1.2109	0.0135	-0.2491	0.0559
18.18	0.8652	-9.5218	-1.247	0.0349	-0.2547	0.0382
18.19	0.8689	-9.4779	-1.2921	0.0569	-0.2657	0.0213
18.2	0.8725	-9.472	-1.3265	0.0734	-0.2716	-0.0079
18.21	0.8652	-9.4807	-1.3748	0.0942	-0.2892	-0.0373
18.22	0.7946	-9.4248	-1.4057	0.104	-0.2977	-0.0754
18.23	0.7144	-9.3715	-1.4105	0.1105	-0.3129	-0.1094
18.24	0.653	-9.3462	-1.3722	0.1137	-0.3168	-0.1344
18.25	0.6635	-9.3417	-1.3447	0.1226	-0.3282	-0.1561
18.26	0.891	-9.5765	-1.361	0.1426	-0.3612	-0.1551
18.27	0.6437	-9.6336	-1.2139	0.1716	-0.3671	-0.1318
18.28	0.8049	-9.2438	-0.7828	0.1675	-0.288	-0.1853
18.29	0.8667	-9.6119	-0.8947	0.1777	-0.3124	-0.211
18.3	0.6909	-10.0305	-0.7826	0.2106	-0.2765	-0.1825
18.31	0.7053	-10.0794	-0.7847	0.226	-0.2435	-0.162
18.32	0.7879	-10.1736	-0.8487	0.2153	-0.2283	-0.1428
18.33	0.8661	-10.2117	-0.9128	0.1847	-0.2047	-0.1163
18.34	0.9163	-10.1384	-0.9684	0.144	-0.1867	-0.0809
18.35	0.9647	-10.031	-0.9391	0.1049	-0.1791	-0.0517
18.36	1.0206	-9.8907	-0.8893	0.0807	-0.1769	-0.0336
18.37	1.0107	-9.8036	-0.8604	0.0822	-0.1774	-0.0097
18.38	0.9904	-9.7996	-0.8637	0.0957	-0.1788	0.0113
18.39	0.9385	-9.8222	-0.8679	0.1119	-0.1732	0.0321
18.4	0.873	-9.8696	-0.8992	0.1161	-0.1701	0.0464
18.41	0.8349	-9.9286	-0.929	0.1042	-0.1576	0.057
18.42	0.8102	-9.9823	-0.9708	0.069	-0.1499	0.0668
18.43	0.8283	-10.0152	-1.0272	0.0229	-0.1465	0.0797
18.44	0.8782	-10.0157	-1.0366	-0.0202	-0.1469	0.0888
18.45	0.9536	-9.9674	-0.9812	-0.0473	-0.1457	0.0963
18.46	0.9915	-9.8847	-0.9468	-0.0509	-0.1469	0.1029
18.47	0.9434	-9.7968	-0.9551	-0.0421	-0.1565	0.1032
18.48	0.8442	-9.7412	-0.9695	-0.0135	-0.1588	0.0975
18.49	0.7495	-9.7322	-0.9653	0.0228	-0.158	0.0859
18.5	0.6491	-9.7552	-0.9557	0.0578	-0.1583	0.0728
18.51	0.5922	-9.8032	-0.9671	0.0825	-0.1533	0.0615
18.52	0.5898	-9.8622	-0.994	0.0822	-0.1532	0.0476
18.53	0.6106	-9.9073	-0.9984	0.0641	-0.1505	0.0363
18.54	0.6419	-9.9033	-0.9909	0.0358	-0.1435	0.0265
18.55	0.6876	-9.9357	-0.9779	0.0114	-0.1414	0.0135
18.56	0.7261	-9.9226	-0.9404	0.0051	-0.131	0.0135
18.57	0.7419	-9.8606	-0.9509	0.0057	-0.1216	0.012
18.58	0.6977	-9.808	-0.9777	0.0159	-0.112	0.0109
18.59	0.6723	-9.7617	-1.0105	0.0266	-0.0991	0.0124
18.6	0.6774	-9.708	-1.0255	0.0328	-0.0906	0.0154
18.61	0.7134	-9.6313	-1.0347	0.0288	-0.0818	0.0197
18.62	0.7381	-9.5531	-1.0586	0.0202	-0.075	0.0212
18.63	0.7534	-9.4918	-1.0736	0.012	-0.0719	0.0224
18.64	0.7609	-9.4697	-1.0597	0.0073	-0.0662	0.0239
18.65	0.751	-9.4554	-1.029	0.011	-0.0614	0.0231
18.66	0.7308	-9.4464	-1.0089	0.0212	-0.0585	0.0274
18.67	0.7062	-9.4709	-1.0063	0.039	-0.0585	0.0343
18.68	0.7308	-9.5261	-0.9845	0.0548	-0.0599	0.0407
18.69	0.7368	-9.6086	-0.9925	0.0633	-0.0606	0.0555
18.7	0.7582	-9.6893	-0.9776	0.0675	-0.0586	0.0602
18.71	0.782	-9.772	-0.95	0.0688	-0.0649	0.0688
18.72	0.7676	-9.8508	-0.9286	0.0633	-0.0629	0.0768
18.73	0.7267	-9.9147	-0.9167	0.0572	-0.0662	0.0831
18.74	0.6827	-9.9496	-0.914	0.0511	-0.0662	0.0814
18.75	0.644	-9.9464	-0.9504	0.0376	-0.0663	0.0763
18.76	0.6103	-9.9665	-0.9698	0.0201	-0.0679	0.07
18.77	0.5899	-10.0155	-0.9966	0.0083	-0.0663	0.0601
18.78	0.5853	-10.0761	-1.0191	0.0087	-0.061	0.0519
18.79	0.5556	-10.1532	-0.9985	0.0187	-0.0569	0.0413
18.8	0.5373	-10.2424	-0.9924	0.0391	-0.0466	0.0312
18.81	0.5421	-10.255	-0.9848	0.0587	-0.0365	0.0259
18.82	0.5749	-10.2079	-1.008	0.0433	-0.0327	0.0315
18.83	0.5994	-10.2016	-1.0173	0.0433	-0.0327	0.0315
18.84	0.6391	-10.2942	-0.9822	0.0435	-0.0088	0.0728
18.85	0.7138	-10.421	-0.9062	0.062	0.0038	0.09
18.86	0.7816	-10.4797	-0.8289	0.0782	0.0193	0.1048
18.87	0.776	-10.4576	-0.8148	0.0644	0.0237	0.1163
18.88	0.7285	-10.3447	-0.8782	0.0223	0.0258	0.1199
18.89	0.6887	-10.1579	-0.9367	-0.0301	0.0299	0.1197
18.9	0.6503	-9.9461	-0.9611	-0.0743	0.0354	0.1189
18.91	0.5953	-9.7506	-0.9615	-0.1038	0.0363	0.1218
18.92	0.5694	-9.556	-0.9943	-0.1202	0.0348	0.1197
18.93	0.5447	-9.3445	-1.0552	-0.138	0.03	0.1216
18.94	0.514	-9.1384	-1.1358	-0.1573	0.0183	0.1167
18.95	0.4882	-8.9662	-1.2578	-0.1807	0.0047	0.1083
18.96	0.4805	-8.8492	-1.398	-0.2055	-0.0093	0.1047
18.97	0.4972	-8.8156	-1.5227	-0.2196	-0.0222	0.1021
18.98	0.5285	-8.8739	-1.633	-0.2152	-0.0335	0.1072
18.99	0.5949	-9.0001	-1.6841	-0.1986	-0.0483	0.1187
19	0.6981	-9.1659	-1.6782	-0.1796	-0.0612	0.1407
19.01	0.7849	-9.3171	-1.6685	-0.1657	-0.0789	0.1572
19.02	0.8208	-9.4012	-1.6796	-0.1609	-0.0959	0.1682
19.03	0.8301	-9.4067	-1.6523	-0.1566	-0.1236	0.1766
19.04	0.7595	-9.389	-1.594	-0.1343	-0.1469	0.1845
19.05	0.625	-9.4566	-1.5129	-0.0829	-0.1572	0.1886
19.06	0.4522	-9.5473	-1.3955	-0.0039	-0.1712	0.1745
19.07	0.1833	-9.6695	-1.2567	0.0895	-0.1787	0.1482
19.08	-0.1614	-9.8973	-1.1548	0.18	-0.178	0.1202
19.09	-0.4342	-10.2033	-1.0285	0.2362	-0.1704	0.0819
19.1	-0.5304	-10.4184	-0.8814	0.2273	-0.1641	0.0567
19.11	-0.5202	-10.5052	-0.8201	0.149	-0.154	0.033
19.12	-0.4215	-10.4053	-0.8008	0.0376	-0.156	0.0196
19.13	-0.1815	-10.1475	-0.7696	-0.0561	-0.1625	0.005
19.14	0.1278	-9.8041	-0.6609	-0.0903	-0.1762	-0.0091
19.15	0.4154	-9.3992	-0.4777	-0.0416	-0.183	-0.0165
19.16	0.6106	-9.1007	-0.2703	0.0819	-0.1768	-0.0176
19.17	0.6788	-8.9933	-0.1119	0.2459	-0.1642	-0.0049
19.18	0.6037	-9.1324	-0.0061	0.3976	-0.1442	0.0201
19.19	0.4969	-9.5293	-0.0016	0.4977	-0.1389	0.0517
19.2	0.3629	-10.1204	-0.0992	0.4956	-0.1252	0.0755
19.21	0.2853	-10.6173	-0.263	0.3909	-0.122	0.0923
19.22	0.2177	-10.9264	-0.4645	0.2006	-0.1191	0.0941
19.23	0.0584	-10.9727	-0.6382	-0.0226	-0.1138	0.0817
19.24	-0.0619	-10.7262	-0.7174	-0.204	-0.1101	0.0614
19.25	-0.1026	-10.3221	-0.7377	-0.2826	-0.1097	0.0558
19.26	-0.03	-9.9421	-0.6977	-0.2513	-0.1145	0.0684
19.27	0.1417	-9.6273	-0.7059	-0.1272	-0.1159	0.0906
19.28	0.3397	-9.4172	-0.6569	0.0376	-0.1295	0.1079
19.29	0.527	-9.3841	-0.634	0.1895	-0.1456	0.1196
19.3	0.6302	-9.5116	-0.6277	0.2815	-0.1649	0.1172
19.31	0.6473	-9.694	-0.6488	0.2821	-0.177	0.1021
19.32	0.5259	-9.888	-0.6527	0.2112	-0.1911	0.0835
19.33	0.315	-10.0665	-0.6713	0.1011	-0.1982	0.068
19.34	0.1056	-10.1582	-0.6863	0.0022	-0.1993	0.0587
19.35	-0.046	-10.1234	-0.6648	-0.0585	-0.189	0.0495
19.36	-0.1455	-9.988	-0.5959	-0.0691	-0.1771	0.0409
19.37	-0.1621	-9.7984	-0.5652	-0.0406	-0.1634	0.0373
19.38	-0.128	-9.6075	-0.5553	0.009	-0.1498	0.0381
19.39	-0.0685	-9.4788	-0.5691	0.051	-0.1358	0.0408
19.4	0.0148	-9.4069	-0.6452	0.0754	-0.1226	0.0522
19.41	0.0963	-9.4121	-0.6896	0.0752	-0.1137	0.0606
19.42	0.1546	-9.4908	-0.7449	0.0631	-0.1093	0.0654
19.43	0.1555	-9.6011	-0.755	0.0406	-0.1085	0.0708
19.44	0.1603	-9.7338	-0.7642	0.0123	-0.1077	0.0735
19.45	0.1707	-9.8476	-0.7789	-0.0057	-0.112	0.0772
19.46	0.0689	-10.0313	-0.7924	-0.0144	-0.1098	0.0768
19.47	0.0178	-10.1744	-0.8163	-0.0078	-0.1076	0.0676
19.48	-0.0459	-10.2076	-0.7744	-0.0153	-0.1097	0.0479
19.49	-0.0757	-10.1345	-0.7679	-0.0331	-0.1126	0.0322
19.5	-0.0757	-10.038	-0.8069	-0.0534	-0.1143	0.0233
19.51	0	-9.9135	-0.8262	-0.0647	-0.1158	0.0168
19.52	0.1073	-9.8011	-0.825	-0.0577	-0.116	0.0092
19.53	0.2228	-9.7161	-0.8064	-0.0315	-0.1224	0.0043
19.54	0.301	-9.6559	-0.7907	0.0082	-0.1304	0.0042
19.55	0.3225	-9.6157	-0.7492	0.0454	-0.1258	-0.0001
19.56	0.2902	-9.5756	-0.712	0.0724	-0.1236	-0.0084
19.57	0.2339	-9.5991	-0.7056	0.0844	-0.1168	-0.0113
19.58	0.1281	-9.6838	-0.6798	0.0828	-0.1082	-0.0122
19.59	0.0001	-9.7738	-0.64	0.0563	-0.0862	-0.0272
19.6	-0.0989	-9.7984	-0.625	0.0198	-0.0769	-0.038
19.61	-0.1621	-9.8423	-0.6508	-0.0206	-0.0637	-0.0449
19.62	-0.2576	-9.7909	-0.6924	-0.06	-0.0486	-0.0584
19.63	-0.2576	-9.7909	-0.6924	-0.0931	-0.0352	-0.0732
19.64	-0.1942	-9.6796	-0.7001	-0.1124	-0.0241	-0.0795
19.65	-0.009	-9.6809	-0.7735	-0.113	-0.014	-0.0746
19.66	0.1669	-9.7621	-0.7864	-0.0939	-0.0018	-0.0585
19.67	0.3818	-9.873	-0.8403	-0.0713	-0.0002	-0.0385
19.68	0.3818	-9.873	-0.8403	-0.0529	-0.0036	-0.0102
19.69	0.6091	-10.0524	-0.9128	-0.0496	-0.0067	0.0191
19.7	0.5683	-10.0654	-0.8725	-0.0552	-0.0122	0.0353
19.71	0.4419	-10.0387	-0.8016	-0.0609	-0.0186	0.0468
19.72	0.267	-10.0119	-0.7236	-0.0586	-0.023	0.046
19.73	0.0752	-9.9632	-0.6654	-0.048	-0.0251	0.0415
19.74	-0.0854	-9.9237	-0.647	-0.0306	-0.021	0.0342
19.75	-0.1657	-9.8998	-0.7086	-0.0171	-0.022	0.0261
19.76	-0.1657	-9.8998	-0.7086	-0.0195	-0.0239	0.0236
19.77	-0.1112	-9.885	-0.825	-0.0276	-0.0236	0.0255
19.78	-0.0229	-9.8679	-0.8523	-0.0457	-0.0279	0.0222
19.79	0.0674	-9.8384	-0.8758	-0.0627	-0.0354	0.0249
19.8	0.1302	-9.811	-0.8682	-0.076	-0.0407	0.0272
19.81	0.1623	-9.7957	-0.8755	-0.0744	-0.0522	0.0298
19.82	0.203	-9.789	-0.8776	-0.0651	-0.06	0.0336
19.83	0.2338	-9.8033	-0.8784	-0.0493	-0.0636	0.0314
19.84	0.2483	-9.8281	-0.9005	-0.0386	-0.0709	0.0243
19.85	0.2397	-9.852	-0.8794	-0.0281	-0.0766	0.0091
19.86	0.2084	-9.8183	-0.871	-0.0196	-0.0816	-0.0073
19.87	0.1632	-9.7627	-0.8781	-0.0211	-0.0826	-0.0228
19.88	0.1034	-9.7179	-0.883	-0.0192	-0.0877	-0.0304
19.89	0.0608	-9.6931	-0.8983	-0.0164	-0.0904	-0.0271
19.9	0.0396	-9.7054	-0.9074	-0.0053	-0.0945	-0.0253
19.91	-0.0114	-9.725	-0.9089	0.0104	-0.0937	-0.028
19.92	-0.0631	-9.7875	-0.9311	0.0271	-0.0889	-0.0302
19.93	-0.0865	-9.8369	-0.9486	0.0336	-0.0862	-0.0298
19.94	-0.094	-9.864	-0.9641	0.0228	-0.0743	-0.0238
19.95	-0.0742	-9.8965	-0.9845	0.0071	-0.0676	-0.0139
19.96	-0.0307	-9.9019	-1.0011	-0.0147	-0.0591	-0.0091
19.97	0.0187	-9.8945	-1.0008	-0.0372	-0.052	-0.009
19.98	0.0586	-9.8685	-0.9969	-0.0396	-0.0462	-0.0122
19.99	0.0987	-9.8251	-0.9828	-0.0365	-0.0396	-0.0148
20	0.1163	-9.7975	-0.9695	-0.0241	-0.0309	-0.0151
20.01	0.12	-9.8035	-0.9794	-0.0074	-0.0293	-0.0134
20.02	0.1707	-9.8365	-0.9967	0.0075	-0.0248	-0.014
20.03	0.1647	-9.9076	-1.0144	0.0105	-0.0276	-0.0121
20.04	0.1437	-9.983	-1.0432	0.0112	-0.0303	-0.0107
20.05	0.0701	-10.0313	-1.0676	-0.0012	-0.0302	-0.011
20.06	0.0214	-10.034	-1.0886	-0.0172	-0.0231	-0.0163
20.07	0.0429	-9.9695	-1.1031	-0.0353	-0.0292	-0.0207
20.08	-0.0054	-9.9118	-1.1066	-0.0623	-0.0219	-0.0085
20.09	-0.0228	-9.8694	-1.0775	-0.0752	-0.0209	0.0029
[truncated: 990 more rows]
