# Supplementary material for: Smartphone Technology to Facilitate Remote Postural Balance Assessment in Acute Concussion Management: Pilot Study
Source: Sensors (Basel). 2024 Oct 26;24(21):6870. doi: 10.3390/s24216870 (PMC11548566; doi:10.3390/s24216870)
Supplement: Supplementary file 1 [file sensors-24-06870-s001.zip › CON002-FIRMEO.csv]

time	accx	accy	accz	gyrx	gyry	gyrz
0.11	0.3049	-9.9354	-1.1888	-0.0559	0.0311	0.039
0.12	0.269	-9.9205	-1.2208	-0.0717	0.0294	0.0403
0.13	0.2367	-9.9058	-1.2311	-0.0858	0.0262	0.0402
0.14	0.2385	-9.8772	-1.2387	-0.0886	0.0251	0.0434
0.15	0.2272	-9.8609	-1.2106	-0.0854	0.0231	0.0462
0.16	0.2744	-9.8164	-1.1745	-0.0808	0.0256	0.0408
0.17	0.3052	-9.7611	-1.1674	-0.0769	0.0232	0.0412
0.18	0.2823	-9.7197	-1.1716	-0.0729	0.0183	0.0318
0.19	0.2699	-9.6829	-1.1921	-0.0689	0.0151	0.032
0.2	0.2627	-9.6346	-1.1783	-0.0632	0.0125	0.0275
0.21	0.2468	-9.6154	-1.1538	-0.0529	0.0114	0.0257
0.22	0.2513	-9.6177	-1.1162	-0.0463	0.0102	0.0276
0.23	0.2814	-9.6261	-1.0904	-0.0393	0.013	0.0263
0.24	0.288	-9.6391	-1.0802	-0.0352	0.0147	0.0219
0.25	0.2929	-9.6901	-1.0522	-0.0244	0.0225	0.0165
0.26	0.2513	-9.7277	-1.0108	-0.0186	0.0267	0.009
0.27	0.2108	-9.7463	-1.0083	-0.0174	0.0398	0.0016
0.28	0.1845	-9.7301	-0.9755	-0.0254	0.0471	-0.0029
0.29	0.1761	-9.7094	-0.9596	-0.0244	0.0554	-0.0008
0.3	0.157	-9.6856	-0.9618	-0.0272	0.0582	0.0035
0.31	0.1746	-9.6448	-0.9656	-0.0132	0.0626	0.0073
0.32	0.2108	-9.6153	-0.9432	0.0061	0.0653	0.0131
0.33	0.236	-9.6012	-0.9073	0.0329	0.0637	0.0233
0.34	0.2756	-9.6145	-0.8823	0.0529	0.0614	0.0294
0.35	0.3243	-9.6706	-0.87	0.0652	0.0579	0.0373
0.36	0.3347	-9.7493	-0.8856	0.0645	0.0542	0.0412
0.37	0.355	-9.838	-0.9284	0.0513	0.0475	0.0384
0.38	0.3653	-9.9012	-0.9334	0.0307	0.0373	0.0325
0.39	0.3277	-9.9255	-0.9347	0.0069	0.0305	0.0267
0.4	0.2941	-9.8937	-0.9509	-0.0065	0.025	0.0222
0.41	0.2763	-9.8278	-0.9397	-0.0049	0.0206	0.0143
0.42	0.2504	-9.762	-0.9016	0.0084	0.0133	0.0057
0.43	0.2424	-9.7074	-0.8911	0.0305	0.0084	0.0011
0.44	0.2456	-9.6611	-0.8739	0.0573	0.0032	-0.0016
0.45	0.254	-9.643	-0.886	0.0741	0.0023	-0.0016
0.46	0.2487	-9.658	-0.8914	0.0773	-0.0049	0.0003
0.47	0.2624	-9.6971	-0.896	0.0683	-0.0088	-0.0009
0.48	0.2919	-9.7341	-0.91	0.0559	-0.0146	0.0003
0.49	0.294	-9.7968	-0.9388	0.0397	-0.0181	0.0054
0.5	0.2865	-9.8261	-0.9473	0.0325	-0.0181	0.0024
0.51	0.2763	-9.8444	-0.919	0.0325	-0.0188	0.0057
0.52	0.2735	-9.8467	-0.9106	0.0324	-0.0186	0.0078
0.53	0.2616	-9.8164	-0.8868	0.0263	-0.02	0.0129
0.54	0.2646	-9.8161	-0.9182	0.0271	-0.0268	0.0174
0.55	0.2923	-9.8086	-0.9446	0.0237	-0.0311	0.019
0.56	0.2989	-9.826	-0.9422	0.0261	-0.0334	0.0164
0.57	0.2606	-9.8651	-0.96	0.0356	-0.0329	0.0086
0.58	0.2451	-9.8853	-0.9476	0.0447	-0.0307	0.0053
0.59	0.2257	-9.8952	-0.9104	0.0529	-0.0314	-0.001
0.6	0.2177	-9.9126	-0.9238	0.0491	-0.03	-0.006
0.61	0.2309	-9.8907	-0.931	0.0478	-0.0293	-0.007
0.62	0.2454	-9.8646	-0.9173	0.0436	-0.0296	-0.0049
0.63	0.2517	-9.8419	-0.9014	0.0426	-0.0297	-0.003
0.64	0.2619	-9.8005	-0.8811	0.0515	-0.0258	-0.0005
0.65	0.2669	-9.7791	-0.8602	0.0628	-0.0246	0.0039
0.66	0.2787	-9.7693	-0.846	0.0709	-0.0231	0.0047
0.67	0.3087	-9.8077	-0.859	0.0744	-0.0201	0.0013
0.68	0.3124	-9.8943	-0.8881	0.0652	-0.017	-0.0033
0.69	0.3084	-9.9668	-0.9121	0.0436	-0.0132	-0.0118
0.7	0.2893	-10.0074	-0.9335	0.0093	-0.0159	-0.0152
0.71	0.2795	-10.0032	-0.9611	-0.0262	-0.0135	-0.0195
0.72	0.2759	-9.9455	-0.9728	-0.0527	-0.0134	-0.0203
0.73	0.2726	-9.8583	-0.9503	-0.0539	-0.0114	-0.0206
0.74	0.2772	-9.7549	-0.9232	-0.0363	-0.0086	-0.0212
0.75	0.2652	-9.6935	-0.8874	0.0025	-0.0049	-0.019
0.76	0.258	-9.6803	-0.8553	0.0466	0.0007	-0.0198
0.77	0.282	-9.7299	-0.8634	0.0748	0.0066	-0.0271
0.78	0.2766	-9.8014	-0.8844	0.0775	0.0107	-0.0322
0.79	0.2672	-9.8835	-0.9355	0.0515	0.0134	-0.0368
0.8	0.2628	-9.944	-0.9933	0.0138	0.0204	-0.0381
0.81	0.2693	-9.9671	-0.9988	-0.0206	0.0222	-0.0416
0.82	0.2922	-9.9288	-0.9773	-0.0384	0.0265	-0.0359
0.83	0.3138	-9.8756	-0.9435	-0.0282	0.0332	-0.0289
0.84	0.3064	-9.8152	-0.9179	-0.0062	0.0376	-0.0273
0.85	0.3054	-9.7734	-0.8978	0.015	0.0429	-0.0296
0.86	0.2738	-9.7398	-0.8856	0.0312	0.0463	-0.0281
0.87	0.2463	-9.7307	-0.9136	0.0316	0.0439	-0.0316
0.88	0.2432	-9.7684	-0.94	0.0167	0.0461	-0.0302
0.89	0.312	-9.8455	-0.9382	-0.0036	0.0479	-0.0333
0.9	0.312	-9.8455	-0.9382	-0.0229	0.0536	-0.0354
0.91	0.35	-9.8284	-0.9172	-0.0339	0.0599	-0.034
0.92	0.3421	-9.7941	-0.8975	-0.0379	0.0629	-0.0346
0.93	0.3421	-9.7941	-0.8975	-0.0328	0.0707	-0.0325
0.94	0.3311	-9.7467	-0.9398	-0.019	0.0739	-0.0314
0.95	0.334	-9.7266	-0.9382	-0.0146	0.078	-0.0285
0.96	0.3412	-9.7311	-0.954	-0.0131	0.0825	-0.019
0.97	0.3542	-9.7479	-0.9782	-0.0208	0.0836	-0.0157
0.98	0.3658	-9.7684	-0.9972	-0.0214	0.0832	-0.0079
0.99	0.3599	-9.7633	-0.9794	-0.0266	0.0823	-0.0099
1	0.422	-9.7051	-0.9307	-0.0259	0.0809	-0.0095
1.01	0.4835	-9.6498	-0.8493	-0.0203	0.0797	-0.008
1.02	0.5352	-9.6334	-0.8856	-0.0125	0.0656	-0.0015
1.03	0.5862	-9.6755	-1.0522	-0.0121	0.0531	0.0131
1.04	0.6128	-9.7511	-1.1133	-0.0085	0.0379	0.0222
1.05	0.6499	-9.8531	-1.0327	0.0006	0.0297	0.0328
1.06	0.6825	-9.9538	-0.9272	0.0175	0.0213	0.0379
1.07	0.635	-10.0206	-0.9238	0.0254	0.0097	0.0384
1.08	0.5343	-10.0593	-0.9866	0.0217	-0.0014	0.0212
1.09	0.4324	-10.0332	-0.9825	0.0065	-0.004	0.0071
1.1	0.3467	-9.9545	-0.9253	-0.008	-0.014	-0.0072
1.11	0.2789	-9.8559	-0.8931	-0.0219	-0.0163	-0.0219
1.12	0.2438	-9.7573	-0.8794	-0.028	-0.0203	-0.0285
1.13	0.2944	-9.685	-0.8658	-0.0189	-0.0216	-0.026
1.14	0.3514	-9.6544	-0.8586	0.0053	-0.027	-0.0217
1.15	0.4062	-9.6608	-0.8737	0.0302	-0.0284	-0.0189
1.16	0.4777	-9.6761	-0.8884	0.0505	-0.0312	-0.0212
1.17	0.5011	-9.7334	-0.9031	0.0629	-0.0322	-0.0302
1.18	0.5014	-9.7815	-0.8857	0.0662	-0.0341	-0.0386
1.19	0.4928	-9.8134	-0.8845	0.059	-0.0336	-0.0491
1.2	0.4733	-9.8278	-0.8805	0.0444	-0.0279	-0.0632
1.21	0.4551	-9.8185	-0.8635	0.0278	-0.0193	-0.0729
1.22	0.4278	-9.7797	-0.8244	0.0205	-0.0146	-0.0727
1.23	0.4239	-9.7478	-0.816	0.0234	-0.0051	-0.0756
1.24	0.4324	-9.7194	-0.807	0.0327	0.0023	-0.0713
1.25	0.4086	-9.7131	-0.8063	0.0435	0.0131	-0.0644
1.26	0.3977	-9.7278	-0.8333	0.0529	0.0196	-0.0581
1.27	0.4023	-9.7696	-0.8533	0.055	0.029	-0.0526
1.28	0.4166	-9.8245	-0.8827	0.0534	0.0313	-0.0522
1.29	0.4303	-9.8817	-0.9085	0.0493	0.0398	-0.0494
1.3	0.4474	-9.9127	-0.9034	0.0361	0.0498	-0.0456
1.31	0.4695	-9.9132	-0.8898	0.02	0.0551	-0.0439
1.32	0.4862	-9.9021	-0.8808	0.0107	0.0603	-0.0369
1.33	0.518	-9.8675	-0.894	-0.0008	0.0586	-0.0342
1.34	0.5616	-9.8314	-0.9011	-0.0043	0.0561	-0.0314
1.35	0.5956	-9.8017	-0.9061	-0.0069	0.0535	-0.0246
1.36	0.6087	-9.7771	-0.9049	-0.0125	0.0484	-0.024
1.37	0.6081	-9.7753	-0.9149	-0.0062	0.0441	-0.025
1.38	0.5887	-9.7771	-0.9332	-0.0023	0.0419	-0.0219
1.39	0.5805	-9.7759	-0.9516	0.0007	0.041	-0.0214
1.4	0.5698	-9.7666	-0.965	-0.0006	0.0373	-0.0188
1.41	0.5382	-9.7635	-0.9915	-0.0039	0.0379	-0.0134
1.42	0.5373	-9.7535	-0.9869	-0.0168	0.0361	-0.0051
1.43	0.543	-9.7293	-0.9806	-0.0188	0.0366	0.0009
1.44	0.5141	-9.7188	-0.9467	-0.0218	0.0331	0.0049
1.45	0.4777	-9.7254	-0.9133	-0.0125	0.035	0.0081
1.46	0.4536	-9.7529	-0.8656	-0.0014	0.0347	0.0119
1.47	0.4399	-9.8018	-0.8581	0.0129	0.0357	0.0066
1.48	0.3394	-9.8413	-0.8262	0.0222	0.0388	0.0055
1.49	0.337	-9.8185	-0.7706	0.0245	0.0454	-0.0086
1.5	0.3538	-9.8796	-0.8015	0.0259	0.0396	-0.0182
1.51	0.3757	-9.8858	-0.7733	0.0149	0.0436	-0.0201
1.52	0.4533	-9.8658	-0.7999	0.0052	0.0379	-0.0166
1.53	0.5153	-9.8547	-0.7903	-0.0041	0.0362	-0.0149
1.54	0.5531	-9.8408	-0.7874	-0.0025	0.0303	-0.0151
1.55	0.5654	-9.8266	-0.8067	0.0059	0.0269	-0.0125
1.56	0.5463	-9.8152	-0.8048	0.0166	0.022	-0.012
1.57	0.5331	-9.8288	-0.8159	0.0282	0.0198	-0.011
1.58	0.5207	-9.8549	-0.8405	0.0303	0.0193	-0.0108
1.59	0.5334	-9.875	-0.8742	0.0191	0.0156	-0.011
1.6	0.525	-9.881	-0.8862	0.0048	0.0162	-0.0129
1.61	0.519	-9.8712	-0.9049	-0.011	0.0148	-0.0104
1.62	0.5232	-9.8461	-0.9086	-0.0264	0.0129	-0.0116
1.63	0.509	-9.8146	-0.9023	-0.0295	0.0077	-0.0091
1.64	0.5072	-9.7723	-0.9083	-0.0259	0.0045	-0.0102
1.65	0.5171	-9.7542	-0.9197	-0.017	0.0018	-0.0071
1.66	0.5104	-9.7647	-0.9289	-0.0078	-0.0014	-0.0061
1.67	0.4979	-9.7831	-0.9545	-0.0021	-0.0032	-0.0074
1.68	0.4997	-9.8041	-0.9431	-0.0048	-0.0065	-0.0042
1.69	0.508	-9.8069	-0.9365	-0.0095	-0.0088	-0.0012
1.7	0.4985	-9.8116	-0.9211	-0.0189	-0.0061	-0.0028
1.71	0.497	-9.8108	-0.8947	-0.018	-0.0023	-0.0018
1.72	0.5161	-9.7966	-0.8749	-0.0116	-0.0021	-0.0022
1.73	0.5086	-9.7726	-0.8439	-0.003	-0.0038	-0.001
1.74	0.5054	-9.7713	-0.8204	-0.003	-0.0038	-0.001
1.75	0.5096	-9.7774	-0.7676	0.0016	-0.0046	-0.0021
1.76	0.5131	-9.7878	-0.7771	0.0048	-0.0039	-0.004
1.77	0.5062	-9.7998	-0.7627	-0.0027	-0.0022	-0.0039
1.78	0.5006	-9.8114	-0.7504	-0.0084	-0.0001	-0.0074
1.79	0.4991	-9.8075	-0.7643	-0.0113	-0.0023	-0.0071
1.8	0.5027	-9.8078	-0.7883	-0.0137	-0.0021	-0.0078
1.81	0.5282	-9.8068	-0.7952	-0.0095	0.0013	-0.0111
1.82	0.536	-9.8027	-0.8011	-0.0026	-0.0036	-0.0096
1.83	0.5474	-9.8185	-0.7922	0.0023	-0.0034	-0.0118
1.84	0.5492	-9.8126	-0.812	0.0051	-0.0022	-0.0155
1.85	0.5436	-9.7987	-0.8084	0.0014	-0.0062	-0.0164
1.86	0.5595	-9.7945	-0.8244	-0.0049	-0.0003	-0.0174
1.87	0.5549	-9.7864	-0.8366	-0.0126	-0.0045	-0.0199
1.88	0.5613	-9.7767	-0.8402	-0.0127	-0.0018	-0.0209
1.89	0.5731	-9.7662	-0.8184	-0.0085	-0.0001	-0.0193
1.9	0.5682	-9.7771	-0.821	-0.0016	0.0022	-0.0185
1.91	0.5498	-9.7996	-0.8315	0.0055	0.003	-0.0117
1.92	0.5438	-9.8128	-0.8436	0.0037	0.0063	-0.0138
1.93	0.5358	-9.8075	-0.8297	0.0006	0.0066	-0.0106
1.94	0.5202	-9.8077	-0.8286	-0.0056	0.0111	-0.01
1.95	0.5216	-9.8017	-0.822	-0.0141	0.0133	-0.0121
1.96	0.5045	-9.7785	-0.8048	-0.0096	0.0154	-0.0111
1.97	0.494	-9.7665	-0.778	-0.0024	0.0201	-0.0148
1.98	0.4733	-9.772	-0.7646	0.0055	0.028	-0.0192
1.99	0.4711	-9.7767	-0.7419	0.0155	0.0295	-0.0224
2	0.4763	-9.8074	-0.7378	0.0174	0.03	-0.0216
2.01	0.49	-9.8441	-0.7465	0.0163	0.0301	-0.0251
2.02	0.4963	-9.8601	-0.7609	0.0028	0.0319	-0.0241
2.03	0.5259	-9.8759	-0.7642	-0.0107	0.0329	-0.0199
2.04	0.5409	-9.8547	-0.7588	-0.0188	0.0306	-0.0233
2.05	0.563	-9.8291	-0.7624	-0.0219	0.033	-0.0243
2.06	0.5833	-9.795	-0.7754	-0.02	0.0341	-0.0232
2.07	0.5857	-9.7558	-0.7871	-0.0102	0.0339	-0.0232
2.08	0.5715	-9.7398	-0.7925	0.0037	0.034	-0.0208
2.09	0.5477	-9.7458	-0.8108	0.0126	0.0299	-0.0192
2.1	0.5472	-9.7424	-0.8217	0.0173	0.0328	-0.019
2.11	0.5391	-9.7418	-0.7999	0.0192	0.0324	-0.0164
2.12	0.5152	-9.7566	-0.7748	0.025	0.0376	-0.0206
2.13	0.5039	-9.7785	-0.7396	0.0282	0.0407	-0.0255
2.14	0.4825	-9.7923	-0.702	0.0299	0.0438	-0.0265
2.15	0.4681	-9.8281	-0.6855	0.0293	0.0465	-0.0259
2.16	0.4744	-9.8529	-0.6938	0.0229	0.0507	-0.0215
2.17	0.4942	-9.8735	-0.6954	0.0155	0.0473	-0.0204
2.18	0.5394	-9.8735	-0.7108	0.0047	0.0492	-0.0169
2.19	0.5685	-9.8634	-0.732	-0.0026	0.047	-0.0146
2.2	0.5826	-9.8308	-0.7467	-0.009	0.0433	-0.0133
2.21	0.6105	-9.7986	-0.7458	-0.0009	0.041	-0.0114
2.22	0.6205	-9.7654	-0.7171	0.0108	0.0345	-0.0165
2.23	0.6256	-9.7563	-0.7047	0.0274	0.0288	-0.0194
2.24	0.6157	-9.756	-0.7273	0.0337	0.0251	-0.0237
2.25	0.6036	-9.7731	-0.7435	0.0333	0.0188	-0.0223
2.26	0.62	-9.7911	-0.7694	0.0275	0.0145	-0.0243
2.27	0.6547	-9.8189	-0.769	0.0172	0.0088	-0.0259
2.28	0.6553	-9.8441	-0.7541	0.0096	0.0024	-0.0212
2.29	0.6515	-9.8631	-0.7672	0.002	0.0016	-0.0205
2.3	0.652	-9.848	-0.755	0.0008	-0.0041	-0.0145
2.31	0.6386	-9.8183	-0.7387	0.0002	-0.0046	-0.0102
2.32	0.6111	-9.8068	-0.7059	0.0029	-0.0092	-0.0118
2.33	0.5983	-9.7843	-0.7177	0.0043	-0.0032	-0.0092
2.34	0.5676	-9.795	-0.7026	0.0051	-0.0083	-0.0096
2.35	0.5935	-9.8155	-0.7243	-0.0015	-0.0066	-0.0086
2.36	0.5869	-9.8564	-0.7555	-0.011	-0.0072	-0.0089
2.37	0.6022	-9.8735	-0.751	-0.0206	-0.0052	-0.0168
2.38	0.6227	-9.898	-0.7555	-0.024	-0.0016	-0.0256
2.39	0.6484	-9.8727	-0.7101	-0.0297	0.0019	-0.0303
2.4	0.6469	-9.8068	-0.6729	-0.0294	0.0019	-0.0367
2.41	0.6641	-9.778	-0.6912	-0.025	0.0082	-0.0397
2.42	0.683	-9.7609	-0.7249	-0.0257	0.0138	-0.0363
2.43	0.6656	-9.7746	-0.7741	-0.012	0.0096	-0.0301
2.44	0.6617	-9.7864	-0.7985	-0.012	0.0042	-0.0249
2.45	0.6482	-9.8068	-0.8354	-0.0034	0.0015	-0.0231
2.46	0.6464	-9.823	-0.8237	-0.0081	-0.0017	-0.0269
2.47	0.6662	-9.8422	-0.8192	-0.0047	0.0026	-0.0283
2.48	0.6924	-9.8476	-0.8175	-0.0098	0.0036	-0.0306
2.49	0.7179	-9.8544	-0.8421	-0.0163	0.0026	-0.0211
2.5	0.7498	-9.8825	-0.8557	-0.0149	-0.005	-0.0135
2.51	0.758	-9.9082	-0.8502	-0.012	-0.0146	-0.0121
2.52	0.7799	-9.8849	-0.8614	-0.0096	-0.0138	-0.0127
2.53	0.8064	-9.7986	-0.8794	-0.0019	-0.0101	-0.0163
2.54	0.8294	-9.7161	-0.8538	0.0081	-0.0047	-0.0238
2.55	0.8366	-9.6847	-0.8198	0.0212	-0.0017	-0.0202
2.56	0.8207	-9.771	-0.8643	0.0314	0.0027	-0.0221
2.57	0.8097	-9.8222	-0.8835	0.0337	0.011	-0.0201
2.58	0.8109	-9.8865	-0.8949	0.0261	0.0154	-0.02
2.59	0.8109	-9.8865	-0.8949	0.0136	0.0175	-0.0187
2.6	0.8072	-9.8982	-0.9104	-0.0096	0.0229	-0.018
2.61	0.8157	-9.8673	-0.9326	-0.0348	0.0267	-0.0161
2.62	0.8294	-9.8218	-0.9292	-0.0518	0.0283	-0.0123
2.63	0.87	-9.7843	-0.9371	-0.0588	0.0266	-0.0103
2.64	0.8872	-9.7699	-0.9432	-0.0536	0.0208	-0.007
2.65	0.9037	-9.7753	-0.9459	-0.0423	0.0181	-0.0024
2.66	0.9217	-9.7782	-0.9435	-0.0277	0.0171	-0.0063
2.67	0.925	-9.7986	-0.9756	-0.0259	0.0167	-0.0085
2.68	0.9146	-9.8038	-1.0075	-0.0332	0.0117	-0.012
2.69	0.8724	-9.7995	-1.0134	-0.0505	0.0156	-0.0135
2.7	0.8472	-9.7705	-1.005	-0.0668	0.0172	-0.014
2.71	0.8334	-9.7361	-1.0119	-0.073	0.016	-0.0148
2.72	0.809	-9.6937	-0.9894	-0.0725	0.0199	-0.0145
2.73	0.8025	-9.6611	-0.966	-0.0614	0.0248	-0.0149
2.74	0.8018	-9.6505	-0.9566	-0.0456	0.0255	-0.0138
2.75	0.8124	-9.6543	-0.9364	-0.0284	0.0293	-0.0128
2.76	0.8031	-9.6814	-0.9203	-0.0175	0.0311	-0.0139
2.77	0.7817	-9.7358	-0.9301	-0.0143	0.0352	-0.0101
2.78	0.7751	-9.799	-0.9239	-0.0153	0.041	-0.0112
2.79	0.7931	-9.8404	-0.9028	-0.0255	0.0437	-0.0082
2.8	0.8034	-9.8537	-0.8806	-0.0334	0.0417	-0.0026
2.81	0.8181	-9.847	-0.8643	-0.0406	0.0451	0.0006
2.82	0.8201	-9.8177	-0.852	-0.048	0.0451	-0.0014
2.83	0.7943	-9.8113	-0.8312	-0.0513	0.0456	0.0023
2.84	0.7792	-9.8203	-0.836	-0.0488	0.0463	0.0039
2.85	0.7829	-9.8062	-0.8346	-0.0388	0.0462	0.0037
2.86	0.7957	-9.7926	-0.8601	-0.0369	0.0402	0.0047
2.87	0.7955	-9.7848	-0.8773	-0.043	0.0385	0.0017
2.88	0.7883	-9.7773	-0.8923	-0.0456	0.0364	0.0041
2.89	0.8028	-9.7621	-0.9053	-0.052	0.029	0.004
2.9	0.8148	-9.7469	-0.8862	-0.0524	0.0219	-0.0016
2.91	0.8205	-9.7328	-0.8971	-0.0511	0.018	-0.0007
2.92	0.8138	-9.7088	-0.9088	-0.0496	0.0141	-0.0011
2.93	0.8079	-9.7045	-0.9212	-0.046	0.0133	-0.001
2.94	0.799	-9.7088	-0.9349	-0.0416	0.0121	-0.0006
2.95	0.7954	-9.7166	-0.937	-0.035	0.0133	0.0029
2.96	0.8054	-9.7431	-0.9259	-0.0238	0.0122	0.0022
2.97	0.8121	-9.7642	-0.9292	-0.0192	0.0129	-0.0016
2.98	0.8103	-9.784	-0.9359	-0.0127	0.016	-0.0035
2.99	0.7984	-9.8075	-0.9415	-0.0088	0.0193	-0.0053
3	0.7817	-9.8311	-0.9343	-0.0114	0.0238	-0.0043
3.01	0.7777	-9.8591	-0.9319	-0.0142	0.0286	0.0039
3.02	0.7763	-9.8666	-0.9067	-0.0158	0.0315	0.0112
3.03	0.76	-9.823	-0.8686	-0.0209	0.0353	0.0156
3.04	0.7483	-9.7824	-0.8418	-0.0263	0.0379	0.0224
3.05	0.7524	-9.7626	-0.828	-0.0244	0.0342	0.0246
3.06	0.7561	-9.7377	-0.8325	-0.0193	0.0329	0.0247
3.07	0.7531	-9.7326	-0.8369	-0.0131	0.0328	0.0231
3.08	0.7631	-9.7651	-0.8736	-0.0084	0.0316	0.0228
3.09	0.782	-9.7959	-0.9049	-0.0127	0.032	0.0253
3.1	0.7981	-9.8078	-0.917	-0.0165	0.027	0.0234
3.11	0.8066	-9.8119	-0.925	-0.0198	0.026	0.0269
3.12	0.8054	-9.7999	-0.9281	-0.0227	0.0233	0.0216
3.13	0.7951	-9.7681	-0.937	-0.0254	0.0176	0.0207
3.14	0.8008	-9.7398	-0.928	-0.0175	0.0099	0.0192
3.15	0.7429	-9.7052	-0.8946	-0.0095	0.0134	0.0168
3.16	0.778	-9.6641	-0.9552	-0.002	0.0009	0.0121
3.17	0.7655	-9.6549	-0.9624	0.0108	-0.0061	0.0116
3.18	0.7684	-9.6361	-0.935	0.0218	-0.0096	0.0035
3.19	0.7997	-9.722	-0.9407	0.0383	-0.0141	-0.0007
3.2	0.8058	-9.8341	-0.9534	0.0593	-0.019	0.0065
3.21	0.7786	-9.8204	-0.9912	0.0655	-0.0146	0.0085
3.22	0.8219	-9.7606	-1.078	0.0461	-0.0114	0.0068
3.23	0.8046	-9.7427	-1.103	0.0232	-0.0042	0.0123
3.24	0.813	-9.6875	-1.1105	0.0173	-0.0051	0.0236
3.25	0.6227	-9.6321	-0.9295	0.0355	0.0131	0.0396
3.26	0.6425	-9.6286	-0.891	0.0765	0.0141	0.0406
3.27	0.6511	-9.803	-0.7822	0.1166	0.0161	0.0458
3.28	0.6392	-9.9013	-0.7026	0.1329	0.0214	0.0434
3.29	0.6935	-10.032	-0.7883	0.1072	0.0176	0.0313
3.3	0.6884	-10.1421	-0.8944	0.0366	0.0194	0.0206
3.31	0.7521	-10.1222	-0.9945	-0.0561	0.0088	0.0086
3.32	0.7948	-10.0151	-1.0114	-0.1318	0.0085	0.0045
3.33	0.7904	-9.8793	-0.9662	-0.1534	0.0023	0.0083
3.34	0.799	-9.7142	-0.8665	-0.123	0.0029	0.0111
3.35	0.8541	-9.6078	-0.8628	-0.0535	-0.0084	0.0108
3.36	0.8728	-9.6003	-0.8874	0.0206	-0.0123	0.0168
3.37	0.9182	-9.6138	-0.9864	0.074	-0.025	0.0209
3.38	0.7957	-9.661	-1.0231	0.0829	-0.0203	0.026
3.39	0.7604	-9.6589	-1.1256	0.0621	-0.0263	0.018
3.4	0.7562	-9.7292	-1.1974	0.0284	-0.0267	0.0169
3.41	0.7055	-9.7858	-1.161	0.0044	-0.0281	0.0345
3.42	0.6816	-9.7557	-1.1042	0.0044	-0.0281	0.0345
3.43	0.665	-9.7605	-1.0376	0.013	-0.0202	0.0403
3.44	0.6493	-9.7915	-1.0015	0.0378	-0.0147	0.0423
3.45	0.6157	-9.83	-0.9617	0.0378	-0.0147	0.0423
3.46	0.5995	-9.864	-0.9873	0.0018	-0.0118	0.0387
3.47	0.62	-9.9076	-1.0231	-0.032	-0.0141	0.0356
3.48	0.6331	-9.9192	-1.0315	-0.0594	-0.021	0.0372
3.49	0.6565	-9.9057	-1.0147	-0.0768	-0.0216	0.0356
3.5	0.6822	-9.8856	-0.9854	-0.075	-0.0254	0.0351
3.51	0.6995	-9.8663	-0.9516	-0.0624	-0.0281	0.0363
3.52	0.6921	-9.848	-0.9244	-0.0516	-0.0296	0.038
3.53	0.6993	-9.8276	-0.9406	-0.0449	-0.0342	0.0378
3.54	0.6587	-9.8203	-0.977	-0.0414	-0.0377	0.0341
3.55	0.6815	-9.8555	-1.023	-0.0444	-0.0446	0.0342
3.56	0.7336	-9.8778	-1.0457	-0.0512	-0.0438	0.0392
3.57	0.7372	-9.8891	-1.0405	-0.062	-0.0479	0.0372
3.58	0.7527	-9.9058	-1.0008	-0.0697	-0.0483	0.036
3.59	0.7177	-9.9243	-0.9626	-0.0766	-0.0483	0.0368
3.6	0.6726	-9.9135	-0.9407	-0.087	-0.0441	0.0316
3.61	0.6409	-9.873	-0.8941	-0.0935	-0.039	0.0279
3.62	0.6182	-9.8227	-0.8587	-0.1	-0.036	0.0239
3.63	0.6227	-9.7914	-0.8886	-0.1	-0.0368	0.0241
3.64	0.6791	-9.7675	-0.9563	-0.0915	-0.0484	0.0206
3.65	0.7149	-9.7302	-1.0089	-0.0838	-0.0547	0.017
3.66	0.7231	-9.643	-1.1	-0.0736	-0.0577	0.0166
3.67	0.7113	-9.5461	-1.1794	-0.0543	-0.0562	0.0222
3.68	0.6687	-9.4903	-1.2169	-0.0308	-0.0515	0.0393
3.69	0.5997	-9.4488	-1.229	0.0144	-0.0451	0.0487
3.7	0.5547	-9.468	-1.1944	0.0639	-0.0398	0.046
3.71	0.514	-9.5438	-1.1039	0.0953	-0.0411	0.0503
3.72	0.4979	-9.6445	-1.0438	0.1014	-0.0406	0.0424
3.73	0.4922	-9.777	-1.026	0.067	-0.0468	0.0307
3.74	0.5107	-9.8898	-1.0321	0.0193	-0.0493	0.0185
3.75	0.5568	-9.9622	-1.0299	-0.0383	-0.0497	0.0075
3.76	0.6096	-9.9883	-1.0063	-0.0824	-0.0575	0.001
3.77	0.6461	-9.9707	-0.9951	-0.0997	-0.0602	-0.0015
3.78	0.6854	-9.9075	-0.9734	-0.0902	-0.0586	0.001
3.79	0.7152	-9.8484	-0.9302	-0.0625	-0.0616	0.0027
3.8	0.717	-9.8162	-0.8706	-0.0302	-0.0668	0.0008
3.81	0.7273	-9.7878	-0.8661	-0.0079	-0.0693	0.0035
3.82	0.6956	-9.7801	-0.9217	-0.0065	-0.0743	0.0044
3.83	0.66	-9.7924	-0.984	-0.013	-0.078	0.0077
3.84	0.6232	-9.7833	-1.07	-0.0269	-0.0786	0.0092
3.85	0.589	-9.7427	-1.1246	-0.0348	-0.0764	0.014
3.86	0.5123	-9.7043	-1.1616	-0.0242	-0.069	0.022
3.87	0.4326	-9.6743	-1.1526	-0.0018	-0.0592	0.0317
3.88	0.367	-9.6531	-1.1135	0.0273	-0.0512	0.0391
3.89	0.3343	-9.6541	-1.0637	0.0485	-0.0484	0.0387
3.9	0.341	-9.7194	-1.0308	0.0496	-0.0457	0.037
3.91	0.387	-9.7944	-1.0439	0.0219	-0.044	0.0334
3.92	0.4092	-9.8577	-1.0793	-0.0204	-0.0455	0.034
3.93	0.4569	-9.9235	-1.1069	-0.0642	-0.047	0.0304
3.94	0.4717	-9.9512	-1.1253	-0.0957	-0.0496	0.0281
3.95	0.4762	-9.9213	-1.1407	-0.1041	-0.0546	0.0273
3.96	0.4949	-9.8496	-1.1208	-0.0924	-0.0572	0.0291
3.97	0.5056	-9.7744	-1.0732	-0.0589	-0.0579	0.0321
3.98	0.5069	-9.723	-1.0183	-0.0203	-0.0589	0.0358
3.99	0.5223	-9.7142	-0.9836	0.0066	-0.066	0.037
4	0.5426	-9.7332	-0.9573	0.019	-0.0666	0.0382
4.01	0.5267	-9.7899	-0.9572	0.0157	-0.0668	0.0401
4.02	0.5042	-9.8422	-0.9536	-0.0049	-0.0742	0.0375
4.03	0.4762	-9.8342	-0.954	-0.0246	-0.0823	0.029
4.04	0.4324	-9.7785	-1.0143	-0.0442	-0.0823	0.0214
4.05	0.4133	-9.7217	-1.0514	-0.0403	-0.0876	0.0227
4.06	0.4058	-9.7179	-1.0742	-0.0229	-0.0881	0.03
4.07	0.4125	-9.7196	-1.0979	0.008	-0.0995	0.0295
4.08	1.0399	-9.7512	-1.2942	0.0452	-0.2184	0.0999
4.09	0.6831	-10.0283	-1.6931	0.0472	-0.0404	0.0727
4.1	0.4276	-9.3636	-0.6431	0.0482	-0.123	0.0193
4.11	0.2597	-9.1187	-0.9056	0.0789	-0.1136	0.0124
4.12	0.0267	-9.6032	-0.7096	0.1065	-0.1339	0.0362
4.13	-0.0058	-10.0429	-1.0201	0.089	-0.081	0.0317
4.14	0.1594	-10.078	-1.0405	0.0215	-0.0826	0.0113
4.15	0.3156	-10.0107	-1.0675	-0.0598	-0.0806	0.0085
4.16	0.3914	-10.0161	-1.0113	-0.1241	-0.0934	0.018
4.17	0.3727	-9.9066	-1.0675	-0.1443	-0.092	0.0165
4.18	0.3983	-9.6878	-1.0075	-0.1007	-0.0954	0.0134
4.19	0.4453	-9.5569	-0.9588	-0.0102	-0.0964	0.0174
4.2	0.4306	-9.5092	-0.8844	0.0981	-0.0768	0.0247
4.21	0.3279	-9.4978	-0.7949	0.1796	-0.057	0.0154
4.22	0.2529	-9.5029	-0.8082	0.21	-0.0539	0.0142
4.23	0.1615	-9.8489	-0.9064	0.1891	-0.0476	0.0219
4.24	0.1491	-9.8865	-0.83	0.1254	-0.0196	0.0115
4.25	0.1491	-9.8865	-0.83	0.0471	-0.0393	-0.001
4.26	0.3301	-9.9761	-0.9578	-0.0038	-0.0346	0.0131
4.27	0.3701	-9.9448	-0.7937	-0.0283	-0.0221	0.0187
4.28	0.3763	-9.801	-0.7553	-0.0238	-0.0204	0.0186
4.29	0.321	-9.7888	-0.7793	0.0046	-0.0183	0.0218
4.3	0.321	-9.7888	-0.7793	0.0411	-0.0135	0.0302
4.31	0.2522	-9.7948	-0.8896	0.0616	-0.0024	0.037
4.32	0.2272	-9.8005	-0.945	0.0608	0.003	0.0317
4.33	0.1895	-9.8338	-1	0.034	0.0057	0.0326
4.34	0.1623	-9.849	-1.0117	-0.0035	0.0069	0.032
4.35	0.1761	-9.8309	-1.0219	-0.0293	0.0053	0.0271
4.36	0.1939	-9.781	-1.0065	-0.0383	0.0014	0.0186
4.37	0.2264	-9.7344	-0.9961	-0.029	-0.002	0.012
4.38	0.2892	-9.6988	-0.9867	-0.0023	-0.0022	0.0099
4.39	0.3289	-9.6998	-0.9638	0.0353	-0.0001	0.0096
4.4	0.3427	-9.7277	-0.965	0.0682	0.002	0.0157
4.41	0.3575	-9.7708	-0.9872	0.0866	0.0005	0.0183
4.42	0.3578	-9.8147	-0.9861	0.0876	-0.005	0.0219
4.43	0.3652	-9.8901	-0.9693	0.0765	-0.0099	0.0246
4.44	0.3683	-9.9259	-0.9471	0.0557	-0.0154	0.0269
4.45	0.3712	-9.9249	-0.9576	0.0399	-0.0222	0.0252
4.46	0.3457	-9.8927	-0.9418	0.0291	-0.0258	0.0191
4.47	0.2994	-9.8493	-0.9184	0.0231	-0.0234	0.0132
4.48	0.275	-9.8153	-0.9268	0.0258	-0.0241	0.0093
4.49	0.2429	-9.8023	-0.9149	0.0378	-0.0233	0.0079
4.5	0.2173	-9.8056	-0.9265	0.0407	-0.0177	0.0119
4.51	0.236	-9.8161	-0.9716	0.0423	-0.01	0.0167
4.52	0.2504	-9.8281	-1.0005	0.0277	-0.0072	0.0217
4.53	0.2702	-9.8165	-1.0005	0.0092	-0.0067	0.0263
4.54	0.3015	-9.8018	-0.9999	-0.0037	-0.0056	0.0217
4.55	0.3208	-9.8113	-0.9884	-0.0033	-0.0059	0.0177
4.56	0.3302	-9.7978	-0.9675	0.0018	-0.0064	0.0104
4.57	0.3226	-9.7852	-0.9623	0.0123	-0.0049	0.004
4.58	0.3305	-9.7959	-0.9687	0.0246	-0.0051	0.003
4.59	0.3379	-9.7942	-0.9791	0.0292	-0.0047	0.0057
4.6	0.3394	-9.7725	-1.0018	0.0276	-0.0025	0.0074
4.61	0.2979	-9.7343	-1.0125	0.0213	-0.0051	0.0013
4.62	0.2678	-9.7203	-0.9821	0.0234	-0.0014	-0.0021
4.63	0.2364	-9.7436	-0.9233	0.0351	0.004	0.0031
4.64	0.2559	-9.765	-0.8781	0.0517	0.01	0.0039
4.65	0.2741	-9.7638	-0.853	0.0617	0.0109	0.0117
4.66	0.2757	-9.789	-0.8554	0.0617	0.0155	0.0159
4.67	0.2871	-9.8278	-0.8551	0.0549	0.0229	0.0163
4.68	0.3031	-9.8777	-0.8307	0.0451	0.028	0.0153
4.69	0.3058	-9.9279	-0.793	0.0366	0.0296	0.018
4.7	0.316	-9.9533	-0.803	0.0262	0.0327	0.017
4.71	0.3157	-9.9261	-0.8276	0.0091	0.0363	0.0163
4.72	0.3088	-9.8904	-0.8337	-0.0049	0.0353	0.0135
4.73	0.3084	-9.838	-0.8252	-0.0149	0.0305	0.0143
4.74	0.2992	-9.7518	-0.7906	-0.0176	0.0258	0.012
4.75	0.2937	-9.6763	-0.7724	-0.0087	0.0243	0.0133
4.76	0.2958	-9.6502	-0.7404	0.0093	0.0222	0.0095
4.77	0.2983	-9.6608	-0.7294	0.0312	0.0226	0.0103
4.78	0.3048	-9.7045	-0.7228	0.0498	0.0224	0.0079
4.79	0.3159	-9.7797	-0.7233	0.0598	0.0233	0.009
4.8	0.3138	-9.851	-0.7413	0.0557	0.0223	0.0115
4.81	0.3061	-9.8971	-0.7594	0.0367	0.0203	0.0159
4.82	0.2965	-9.919	-0.7672	0.0129	0.0218	0.009
4.83	0.2745	-9.9223	-0.7651	-0.0108	0.0224	0.008
4.84	0.2411	-9.9027	-0.7702	-0.026	0.0272	0.0006
4.85	0.2063	-9.8759	-0.7592	-0.0317	0.0297	-0.0051
4.86	0.1945	-9.8511	-0.7588	-0.0215	0.0369	-0.007
4.87	0.1954	-9.8245	-0.7708	-0.0098	0.0412	-0.0071
4.88	0.206	-9.8272	-0.8096	-0.0078	0.0458	-0.007
4.89	0.2564	-9.8339	-0.864	-0.0061	0.0483	-0.0032
4.9	0.3237	-9.8366	-0.8877	-0.0148	0.0461	0.0066
4.91	0.3786	-9.8625	-0.8836	-0.0204	0.0458	0.0137
4.92	0.4293	-9.8829	-0.8914	-0.0277	0.042	0.0152
4.93	0.4327	-9.8862	-0.8932	-0.0254	0.0355	0.0155
4.94	0.4398	-9.8784	-0.8871	-0.0274	0.0297	0.0165
4.95	0.4284	-9.8805	-0.9065	-0.0268	0.0249	0.0223
4.96	0.4215	-9.8995	-0.9172	-0.0327	0.0199	0.0222
4.97	0.3893	-9.9181	-0.9277	-0.0354	0.0167	0.0178
4.98	0.3292	-9.9556	-0.9359	-0.043	0.0175	0.0144
4.99	0.2654	-9.9751	-0.9259	-0.0461	0.0204	0.0016
5	0.2182	-9.986	-0.9301	-0.05	0.028	-0.0072
5.01	0.1984	-9.9437	-0.9464	-0.0578	0.0303	-0.0123
5.02	0.2378	-9.855	-0.978	-0.0681	0.0294	-0.0149
5.03	0.2941	-9.7476	-0.9735	-0.0794	0.0295	-0.0109
5.04	0.3566	-9.6674	-0.9662	-0.0856	0.0235	-0.0065
5.05	0.4137	-9.6367	-0.959	-0.0659	0.0218	-0.0019
5.06	0.4206	-9.6565	-0.9368	-0.0319	0.0177	0.001
5.07	0.4106	-9.6907	-0.9254	0.0048	0.0161	-0.007
5.08	0.3839	-9.7428	-0.9416	0.0308	0.016	-0.0127
5.09	0.3569	-9.7749	-0.947	0.0308	0.016	-0.0127
5.1	0.3512	-9.7834	-0.9182	0.0175	0.0177	-0.014
5.11	0.3326	-9.7677	-0.9142	-0.0319	0.0171	-0.0206
5.12	0.2977	-9.7449	-0.8521	-0.0343	0.0211	-0.0174
5.13	0.2736	-9.7281	-0.7994	-0.0195	0.026	-0.0121
5.14	0.2778	-9.6734	-0.7464	0.0049	0.0224	-0.0101
5.15	0.2938	-9.6507	-0.7028	0.0049	0.0224	-0.0101
5.16	0.2962	-9.6701	-0.6884	0.0417	0.0166	0.0011
5.17	0.3331	-9.7443	-0.681	0.0422	0.0142	0.0068
5.18	0.3632	-9.8393	-0.6876	0.0263	0.0124	0.0056
5.19	0.3634	-9.9184	-0.6944	0.0033	0.0151	0.0059
5.2	0.3437	-9.961	-0.7049	-0.02	0.015	0.0024
5.21	0.3383	-9.9656	-0.7114	-0.043	0.009	-0.0003
5.22	0.3346	-9.949	-0.7056	-0.0515	0.0086	-0.0017
5.23	0.358	-9.9078	-0.7149	-0.0459	0.006	-0.0032
5.24	0.3674	-9.8754	-0.7359	-0.0361	0.0005	-0.0007
5.25	0.3763	-9.8528	-0.7798	-0.0349	-0.0037	0.005
5.26	0.3643	-9.8335	-0.8273	-0.0278	-0.0013	0.0039
5.27	0.3425	-9.855	-0.8931	-0.0317	-0.0036	0.0067
5.28	0.3322	-9.8778	-0.9555	-0.0421	-0.0072	0.0114
5.29	0.3151	-9.8777	-0.9991	-0.0587	-0.0082	0.0133
5.3	0.2857	-9.8718	-1.0415	-0.0707	-0.0076	0.0121
5.31	0.2589	-9.8745	-1.0772	-0.0715	-0.0047	0.0134
5.32	0.229	-9.8774	-1.0753	-0.0665	-0.0028	0.0087
5.33	0.2254	-9.8939	-1.0519	-0.0583	-0.0002	0.0063
5.34	0.2465	-9.898	-1.0459	-0.0569	0.0015	0.005
5.35	0.2762	-9.8968	-1.0261	-0.0696	0.0002	0.0038
5.36	0.2874	-9.9031	-1.0285	-0.0896	-0.0044	0.0004
5.37	0.318	-9.9064	-1.0414	-0.1134	-0.0083	0.0001
5.38	0.3425	-9.9063	-1.0483	-0.1368	-0.0155	-0.0052
5.39	0.3749	-9.8921	-1.0631	-0.1478	-0.0206	-0.0064
5.4	0.3959	-9.8669	-1.0754	-0.1403	-0.0235	-0.0017
5.41	0.4178	-9.8309	-1.0585	-0.1249	-0.0294	-0.0015
5.42	0.4202	-9.8156	-1.0294	-0.1074	-0.0333	0.0007
5.43	0.4314	-9.8186	-1.0003	-0.0952	-0.0451	0.0002
5.44	0.4128	-9.8138	-1.0027	-0.0997	-0.0463	-0.0009
5.45	0.3739	-9.8159	-1.0128	-0.1107	-0.0516	-0.0058
5.46	0.3274	-9.8431	-0.9913	-0.1255	-0.0507	-0.0085
5.47	0.3057	-9.848	-0.9692	-0.1362	-0.0474	-0.0151
5.48	0.2836	-9.8248	-0.95	-0.1406	-0.0447	-0.0242
5.49	0.2676	-9.7954	-0.9328	-0.1329	-0.0365	-0.0278
5.5	0.2763	-9.7573	-0.9441	-0.126	-0.0355	-0.0313
5.51	0.2949	-9.7157	-0.9755	-0.113	-0.0245	-0.0322
5.52	0.3133	-9.6739	-1.0146	-0.1	-0.014	-0.0317
5.53	0.3337	-9.6585	-1.0532	-0.086	-0.0045	-0.0229
5.54	0.3578	-9.6839	-1.0914	-0.0675	0.0049	-0.017
5.55	0.3592	-9.7009	-1.1264	-0.056	0.0071	-0.0148
5.56	0.3401	-9.7227	-1.1466	-0.0481	0.0113	-0.0089
5.57	0.3079	-9.7254	-1.1758	-0.0467	0.0161	-0.008
5.58	0.2303	-9.7015	-1.2038	-0.0527	0.0185	-0.0112
5.59	0.2498	-9.6923	-1.2227	-0.0522	0.0216	-0.0109
5.6	0.2347	-9.6836	-1.232	-0.0503	0.024	-0.0119
5.61	0.2426	-9.6803	-1.2241	-0.0389	0.0254	-0.0201
5.62	0.2474	-9.6902	-1.2241	-0.0337	0.0234	-0.0193
5.63	0.2538	-9.707	-1.2545	-0.0293	0.0262	-0.0272
5.64	0.2811	-9.7151	-1.2686	-0.0266	0.0248	-0.0258
5.65	0.2841	-9.7313	-1.2708	-0.0268	0.0297	-0.0292
5.66	0.3094	-9.7385	-1.2885	-0.0286	0.0267	-0.0324
5.67	0.3355	-9.74	-1.2979	-0.0331	0.0245	-0.0303
5.68	0.3722	-9.7205	-1.297	-0.032	0.0256	-0.0296
5.69	0.3945	-9.6956	-1.284	-0.0273	0.024	-0.0269
5.7	0.4076	-9.6716	-1.2906	-0.0186	0.0261	-0.0188
5.71	0.393	-9.6507	-1.2987	-0.0046	0.0242	-0.0195
5.72	0.3499	-9.6409	-1.3069	0.0045	0.0238	-0.0177
5.73	0.3235	-9.6573	-1.3225	0.0146	0.027	-0.017
5.74	0.2922	-9.6872	-1.3625	0.0121	0.03	-0.0127
5.75	0.2887	-9.7181	-1.3965	-0.0003	0.035	-0.0107
5.76	0.2732	-9.7328	-1.4022	-0.014	0.0367	-0.003
5.77	0.2469	-9.7295	-1.4097	-0.021	0.0389	0.002
5.78	0.2465	-9.7091	-1.3989	-0.0196	0.0399	0.0078
5.79	0.2568	-9.6724	-1.3697	-0.0034	0.0448	0.0096
5.8	0.2643	-9.6435	-1.3334	0.0169	0.0488	0.015
5.81	0.2658	-9.6424	-1.3056	0.0369	0.0551	0.0208
5.82	0.2628	-9.6739	-1.3054	0.0479	0.0538	0.0253
5.83	0.2669	-9.717	-1.3298	0.0463	0.0528	0.0324
5.84	0.2759	-9.7623	-1.3689	0.0271	0.0482	0.0381
5.85	0.3012	-9.8087	-1.3749	0.0072	0.0434	0.0384
5.86	0.3255	-9.8395	-1.3652	-0.0053	0.0369	0.0395
5.87	0.3427	-9.8336	-1.3397	-0.0142	0.0267	0.0368
5.88	0.3578	-9.7941	-1.3174	-0.0093	0.0196	0.0344
5.89	0.3863	-9.7455	-1.3015	-0.0013	0.0115	0.0243
5.9	0.3821	-9.7112	-1.2575	0.0149	0.0055	0.0175
5.91	0.3788	-9.7221	-1.2402	0.0326	-0.0002	0.0143
5.92	0.3724	-9.741	-1.2311	0.04	0.0012	0.0069
5.93	0.3213	-9.8209	-1.266	0.044	-0.0038	0.0052
5.94	0.3078	-9.8525	-1.2495	0.0368	-0.0002	0.0033
5.95	0.3078	-9.8525	-1.2495	0.034	0.0003	0.0103
5.96	0.343	-9.8915	-1.21	0.0257	0.0001	0.0189
5.97	0.3715	-9.8594	-1.1752	0.0192	0.0023	0.0214
5.98	0.3822	-9.8063	-1.1533	0.0154	-0.0009	0.0208
5.99	0.3725	-9.7773	-1.1401	0.0145	-0.0011	0.0191
6	0.3725	-9.7773	-1.1401	0.0154	-0.0064	0.0159
6.01	0.3235	-9.7187	-1.1346	0.0211	-0.0105	0.0119
6.02	0.3178	-9.6997	-1.1337	0.0277	-0.0148	0.0067
6.03	0.3228	-9.7051	-1.1331	0.0362	-0.0205	0.0072
6.04	0.3398	-9.7188	-1.1277	0.0417	-0.0244	0.0007
6.05	0.3442	-9.7383	-1.1226	0.0487	-0.0292	-0.0082
6.06	0.3362	-9.7818	-1.1373	0.0457	-0.0297	-0.016
6.07	0.3356	-9.8251	-1.1395	0.0428	-0.0312	-0.0178
6.08	0.3914	-9.8161	-1.138	0.035	-0.0304	-0.0274
6.09	0.4233	-9.7885	-1.1379	0.0329	-0.033	-0.0245
6.1	0.4458	-9.7638	-1.095	0.0304	-0.0304	-0.0207
6.11	0.4408	-9.7206	-1.0558	0.0378	-0.0336	-0.0136
6.12	0.4255	-9.6919	-1.0261	0.0572	-0.0327	-0.0105
6.13	0.3957	-9.7163	-1.0129	0.0764	-0.0303	-0.0059
6.14	0.3755	-9.7875	-1.0059	0.0925	-0.0273	0.0012
6.15	0.3587	-9.8565	-1.0306	0.0948	-0.02	0.0009
6.16	0.338	-9.9262	-1.0675	0.0751	-0.0214	0.0025
6.17	0.3329	-9.9643	-1.1012	0.0413	-0.0197	-0.002
6.18	0.3314	-9.9617	-1.1207	0.0051	-0.0144	-0.004
6.19	0.3084	-9.9201	-1.1286	-0.0291	-0.0141	-0.0067
6.2	0.3126	-9.8462	-1.1094	-0.0414	-0.0119	-0.0154
6.21	0.3201	-9.7675	-1.0925	-0.0378	-0.0103	-0.0183
6.22	0.328	-9.703	-1.0955	-0.0184	-0.0028	-0.0169
6.23	0.3433	-9.6773	-1.0851	0.0055	0.0005	-0.0201
6.24	0.3704	-9.7006	-1.1037	0.0319	0.0028	-0.0233
6.25	0.3777	-9.7413	-1.1434	0.0427	0.0067	-0.0261
6.26	0.3813	-9.7632	-1.1586	0.0321	0.0102	-0.0251
6.27	0.3557	-9.7726	-1.1888	0.0164	0.016	-0.0286
6.28	0.3436	-9.7789	-1.2016	0.0009	0.0181	-0.0297
6.29	0.3365	-9.7554	-1.1915	-0.0057	0.0216	-0.0305
6.3	0.324	-9.7322	-1.1715	-0.005	0.0251	-0.0293
6.31	0.3452	-9.7185	-1.1641	0.0112	0.0292	-0.0246
6.32	0.3617	-9.6824	-1.1433	0.0262	0.0316	-0.0247
6.33	0.3628	-9.6631	-1.1329	0.0433	0.0322	-0.0259
6.34	0.337	-9.6695	-1.1268	0.0582	0.0363	-0.0317
6.35	0.3085	-9.6896	-1.1199	0.0648	0.0355	-0.0289
6.36	0.2905	-9.7031	-1.1096	0.0664	0.0372	-0.0372
6.37	0.2774	-9.7021	-1.0976	0.0624	0.0442	-0.0384
6.38	0.2856	-9.7137	-1.0777	0.0553	0.0485	-0.0407
6.39	0.3225	-9.7182	-1.051	0.0535	0.0551	-0.0463
6.4	0.3505	-9.7085	-1.0197	0.0524	0.0602	-0.0495
6.41	0.3667	-9.7018	-1.0005	0.0571	0.0601	-0.0522
6.42	0.3622	-9.7337	-0.9795	0.0666	0.0653	-0.0537
6.43	0.371	-9.7538	-0.9545	0.0771	0.065	-0.0497
6.44	0.3866	-9.793	-0.965	0.0817	0.0657	-0.0484
6.45	0.3903	-9.8282	-0.9582	0.0808	0.0656	-0.0463
6.46	0.3987	-9.8778	-0.9818	0.0709	0.0644	-0.0418
6.47	0.4041	-9.9024	-0.9792	0.0552	0.0612	-0.0378
6.48	0.3995	-9.8858	-0.981	0.0415	0.0594	-0.0359
6.49	0.3974	-9.8477	-0.9735	0.0218	0.06	-0.0358
6.5	0.3761	-9.8128	-0.9765	0.0161	0.0555	-0.0355
6.51	0.3398	-9.7965	-1.0071	0.021	0.0563	-0.0323
6.52	0.3253	-9.7713	-1.017	0.0273	0.061	-0.0301
6.53	0.3376	-9.774	-1.0264	0.0404	0.0639	-0.0276
6.54	0.3216	-9.7918	-1.0472	0.0506	0.0631	-0.0164
6.55	0.3773	-9.7593	-1.0546	0.0446	0.0642	-0.0113
6.56	0.4521	-9.747	-1.088	0.0355	0.0613	-0.0016
6.57	0.4891	-9.7066	-1.0702	0.0186	0.0599	0.0124
6.58	0.5615	-9.6844	-1.0502	0.0083	0.0523	0.019
6.59	0.5863	-9.7277	-1.0453	0.006	0.0474	0.0259
6.6	0.6314	-9.7839	-1.0471	0.0156	0.0361	0.0334
6.61	0.628	-9.8398	-1.0658	0.0316	0.0281	0.0427
6.62	0.6194	-9.8855	-1.0967	0.0367	0.0171	0.0473
6.63	0.5727	-9.9144	-1.0904	0.0361	0.006	0.048
6.64	0.5454	-9.8968	-1.0424	0.0206	0.0023	0.0382
6.65	0.4696	-9.912	-1.032	0.0057	-0.0095	0.0264
6.66	0.3691	-9.904	-0.9432	0.0015	-0.008	0.0052
6.67	0.37	-9.8625	-0.9167	0.0095	-0.0115	-0.0155
6.68	0.2836	-9.8565	-0.8865	0.0276	-0.0169	-0.0209
6.69	0.2914	-9.8194	-0.8628	0.0456	-0.0214	-0.0252
6.7	0.3992	-9.79	-0.8767	0.0601	-0.0301	-0.0255
6.71	0.5021	-9.7314	-0.7894	0.0677	-0.0373	-0.0286
6.72	0.5986	-9.6751	-0.7368	0.0762	-0.0473	-0.0302
6.73	0.6427	-9.6958	-0.7404	0.086	-0.0549	-0.0318
6.74	0.6636	-9.7705	-0.7512	0.0965	-0.0623	-0.0356
6.75	0.6382	-9.8597	-0.761	0.1084	-0.0642	-0.0367
6.76	0.5805	-9.9349	-0.7555	0.1134	-0.062	-0.0434
6.77	0.5403	-9.9812	-0.7527	0.1071	-0.057	-0.0426
6.78	0.4775	-9.9971	-0.7663	0.0491	-0.0439	-0.0471
6.79	0.4261	-9.9644	-0.7709	0.0141	-0.0347	-0.0493
6.8	0.387	-9.901	-0.77	0.0141	-0.0347	-0.0493
6.81	0.3655	-9.863	-0.7711	-0.0165	-0.0207	-0.0399
6.82	0.364	-9.8354	-0.7639	-0.0074	-0.0134	-0.0322
6.83	0.3917	-9.8102	-0.7679	0.0105	-0.0053	-0.0227
6.84	0.4163	-9.8041	-0.7901	0.0303	0.0018	-0.0185
6.85	0.4602	-9.8381	-0.8084	0.0303	0.0018	-0.0185
6.86	0.4888	-9.8771	-0.8211	0.0357	0.0106	-0.0108
6.87	0.545	-9.8995	-0.8345	0.0198	0.0106	-0.0085
6.88	0.5737	-9.9054	-0.8655	-0.0046	0.0114	-0.0071
6.89	0.5956	-9.9087	-0.8722	-0.0256	0.0086	-0.0089
6.9	0.6253	-9.8873	-0.8595	-0.0345	0.0064	-0.0065
6.91	0.6533	-9.8428	-0.8195	-0.0337	0.0053	-0.0067
6.92	0.6666	-9.7936	-0.8124	-0.0258	-0.0013	-0.0111
6.93	0.6894	-9.7773	-0.8018	-0.0135	-0.0086	-0.0161
6.94	0.6891	-9.7564	-0.8084	-0.0068	-0.0143	-0.0186
6.95	0.6577	-9.7536	-0.8016	-0.0068	-0.0151	-0.0184
6.96	0.6316	-9.769	-0.813	-0.0069	-0.0116	-0.0152
6.97	0.5857	-9.7767	-0.8156	-0.0113	-0.0098	-0.0156
6.98	0.5355	-9.7701	-0.7775	-0.0093	-0.0045	-0.0148
6.99	0.4883	-9.766	-0.7419	-0.0028	0.0035	-0.0148
7	0.4503	-9.7737	-0.7101	0.0023	0.0084	-0.0174
7.01	0.4227	-9.7867	-0.6726	0.0069	0.0162	-0.0158
7.02	0.3959	-9.796	-0.647	0.0045	0.0249	-0.0123
7.03	0.3831	-9.7972	-0.6478	-0.0008	0.0325	-0.0175
7.04	0.3918	-9.8164	-0.6668	-0.0085	0.0394	-0.0228
7.05	0.4197	-9.8461	-0.6911	-0.0152	0.0452	-0.0262
7.06	0.46	-9.847	-0.6944	-0.0156	0.0493	-0.03
7.07	0.4916	-9.841	-0.6956	-0.0211	0.0542	-0.0298
7.08	0.5202	-9.8374	-0.7311	-0.0263	0.0574	-0.0242
7.09	0.539	-9.8065	-0.7613	-0.0256	0.0571	-0.0245
7.1	0.5757	-9.7591	-0.7492	-0.0183	0.0566	-0.0232
7.11	0.5824	-9.7181	-0.7288	-0.0124	0.0586	-0.0228
7.12	0.5982	-9.7012	-0.7356	-0.0057	0.0596	-0.024
7.13	0.5991	-9.691	-0.7712	0.0021	0.0637	-0.0241
7.14	0.5601	-9.7484	-0.813	0.0106	0.066	-0.0215
7.15	0.5349	-9.8278	-0.8165	0.0154	0.0693	-0.0112
7.16	0.5391	-9.9057	-0.7888	0.0183	0.0697	-0.0057
7.17	0.5508	-9.9313	-0.7799	0.007	0.0687	-0.0087
7.18	0.5934	-9.9246	-0.7907	-0.0134	0.0666	-0.0091
7.19	0.5973	-9.9024	-0.8229	-0.0327	0.067	-0.0116
7.2	0.606	-9.8484	-0.8259	-0.0493	0.0645	-0.0106
7.21	0.5845	-9.7929	-0.8288	-0.0482	0.0643	-0.013
7.22	0.5809	-9.7463	-0.8415	-0.0406	0.0638	-0.0066
7.23	0.5838	-9.7073	-0.8225	-0.0127	0.0658	-0.0049
7.24	0.5946	-9.6995	-0.7985	0.0116	0.0649	-0.0064
7.25	0.6203	-9.694	-0.7883	0.0299	0.0685	-0.0076
7.26	0.6254	-9.7322	-0.7888	0.0367	0.0705	-0.0105
7.27	0.6332	-9.7771	-0.797	0.0253	0.0708	-0.016
7.28	0.6254	-9.8134	-0.7948	0.0109	0.0691	-0.0185
7.29	0.6161	-9.8621	-0.7784	-0.0105	0.0695	-0.0184
7.3	0.6021	-9.8787	-0.7589	-0.026	0.0692	-0.0217
7.31	0.6051	-9.866	-0.7396	-0.0321	0.0749	-0.0279
7.32	0.6238	-9.8287	-0.7146	-0.0313	0.0779	-0.0306
7.33	0.6241	-9.7855	-0.7233	-0.0226	0.0807	-0.0319
7.34	0.6031	-9.762	-0.7576	-0.0095	0.0849	-0.0311
7.35	0.5911	-9.7642	-0.7774	-0.0029	0.0841	-0.0221
7.36	0.5752	-9.7819	-0.7939	0.0005	0.0832	-0.0204
7.37	0.5955	-9.7689	-0.8153	-0.0093	0.0835	-0.0179
7.38	0.6048	-9.7406	-0.8432	-0.018	0.0819	-0.0137
7.39	0.6314	-9.7262	-0.8583	-0.0237	0.0796	-0.0114
7.4	0.6621	-9.7151	-0.8159	-0.0113	0.0746	-0.0084
7.41	0.6708	-9.7158	-0.7829	0.0073	0.0705	-0.0064
7.42	0.6885	-9.7509	-0.7864	0.0267	0.0617	-0.0054
7.43	0.7122	-9.7752	-0.763	0.0412	0.0608	-0.0067
7.44	0.7476	-9.7969	-0.7419	0.036	0.0539	-0.0081
7.45	0.7652	-9.8345	-0.7519	0.0215	0.0501	-0.0068
7.46	0.7751	-9.8856	-0.7822	0.0025	0.0459	-0.0073
7.47	0.7625	-9.9087	-0.8091	-0.0105	0.0463	-0.0069
7.48	0.757	-9.9148	-0.8045	-0.0137	0.0438	-0.0047
7.49	0.7351	-9.9	-0.8126	-0.0121	0.0441	-0.003
7.5	0.7336	-9.8705	-0.7934	-0.0059	0.0399	-0.0011
7.51	0.7161	-9.8553	-0.8037	0.0033	0.0396	0.0018
7.52	0.7053	-9.8345	-0.8148	0.0024	0.0352	0.004
7.53	0.7119	-9.8285	-0.8346	-0.0028	0.0298	0.0024
7.54	0.7165	-9.8303	-0.8547	-0.0163	0.0271	0.0022
7.55	0.7189	-9.8255	-0.8782	-0.028	0.0264	0.0036
7.56	0.7215	-9.836	-0.895	-0.0348	0.0246	0.0005
7.57	0.723	-9.8366	-0.8781	-0.0366	0.0186	0.0031
7.58	0.7273	-9.8054	-0.8611	-0.0239	0.017	0.0052
7.59	0.7329	-9.7959	-0.8466	-0.0117	0.015	0.0034
7.6	0.7191	-9.784	-0.8253	-0.0056	0.0124	0.0021
7.61	0.6719	-9.7674	-0.8042	0.0002	0.0154	0.0014
7.62	0.6407	-9.7713	-0.79	0.0032	0.0149	0.0027
7.63	0.6166	-9.7828	-0.7838	-0.0031	0.0207	0.0009
7.64	0.6067	-9.7992	-0.7783	-0.0066	0.0219	-0.0014
7.65	0.6067	-9.7992	-0.7783	-0.0135	0.0261	-0.0015
7.66	0.6316	-9.8374	-0.8042	-0.0236	0.0292	0
7.67	0.6368	-9.8591	-0.8163	-0.0255	0.0317	0.0026
7.68	0.6644	-9.8637	-0.8348	-0.0241	0.0332	0.0057
7.69	0.6788	-9.8622	-0.8623	-0.0319	0.0306	0.0083
7.7	0.6831	-9.8573	-0.8805	-0.0347	0.0278	0.0103
7.71	0.7028	-9.8279	-0.8916	-0.0427	0.0248	0.0121
7.72	0.6989	-9.8107	-0.8877	-0.0431	0.0187	0.0129
7.73	0.6945	-9.7879	-0.8839	-0.04	0.015	0.0124
7.74	0.7074	-9.7708	-0.8776	-0.0404	0.0117	0.0087
7.75	0.7234	-9.7638	-0.8841	-0.0388	0.0051	0.0036
7.76	0.7404	-9.769	-0.8871	-0.0389	0.001	-0.0035
7.77	0.7284	-9.8105	-0.9041	-0.0368	0.0007	-0.0021
7.78	0.736	-9.8627	-0.9259	-0.0339	-0.0029	-0.0018
7.79	0.7486	-9.8705	-0.9149	-0.0325	-0.0067	-0.0025
7.8	0.7492	-9.8576	-0.895	-0.0343	-0.0078	-0.0005
7.81	0.7233	-9.8317	-0.9011	-0.043	-0.0064	-0.001
7.82	0.6815	-9.7995	-0.8984	-0.0539	-0.0055	0.0009
7.83	0.6503	-9.7672	-0.8907	-0.0548	-0.0065	-0.0017
7.84	0.634	-9.7421	-0.8655	-0.046	-0.0072	-0.0008
7.85	0.6343	-9.728	-0.8628	-0.0328	-0.0064	0
7.86	0.6283	-9.7146	-0.8604	-0.0252	-0.0084	-0.003
7.87	0.626	-9.7254	-0.8769	-0.0154	-0.005	-0.0056
7.88	0.6088	-9.7738	-0.9013	-0.0121	-0.0041	-0.0067
7.89	0.6226	-9.7975	-0.9251	-0.0128	-0.004	-0.0052
7.9	0.637	-9.8083	-0.9236	-0.0205	-0.0022	-0.0061
7.91	0.6434	-9.8048	-0.9196	-0.0312	-0.0011	-0.0044
7.92	0.6461	-9.784	-0.9137	-0.0397	-0.0014	-0.0035
7.93	0.6776	-9.7458	-0.9017	-0.0407	0.003	-0.0045
7.94	0.6815	-9.7368	-0.8679	-0.0338	0.0027	-0.005
7.95	0.6753	-9.7178	-0.8658	-0.0188	0.005	-0.005
7.96	0.6875	-9.7298	-0.8866	-0.0094	0.0063	-0.002
7.97	0.6992	-9.7575	-0.9013	-0.0032	0.0075	-0.0027
7.98	0.705	-9.7677	-0.9073	-0.0021	0.0063	-0.0034
7.99	0.6909	-9.7821	-0.9136	-0.0044	0.0055	-0.0003
8	0.6705	-9.786	-0.9203	-0.0093	0.007	0.0017
8.01	0.644	-9.7855	-0.9218	-0.0134	0.0088	0.0023
8.02	0.6358	-9.7818	-0.9166	-0.0167	0.0092	0.0032
8.03	0.634	-9.7773	-0.9112	-0.0129	0.0102	0.0078
8.04	0.6362	-9.7834	-0.9172	-0.0087	0.0131	0.0087
8.05	0.6347	-9.7915	-0.9014	-0.0061	0.0116	0.012
8.06	0.64	-9.812	-0.8922	-0.0038	0.0101	0.0101
8.07	0.6403	-9.8258	-0.9043	-0.0069	0.0129	0.0122
8.08	0.6602	-9.8329	-0.9074	-0.0159	0.0139	0.0158
8.09	0.6659	-9.8207	-0.914	-0.0266	0.0111	0.0149
8.1	0.6521	-9.8036	-0.914	-0.0306	0.0112	0.014
8.11	0.6536	-9.7986	-0.913	-0.0332	0.0117	0.0159
8.12	0.6565	-9.7789	-0.9032	-0.0276	0.0104	0.0129
8.13	0.632	-9.7558	-0.9169	-0.0203	0.0081	0.0126
8.14	0.6103	-9.7581	-0.9323	-0.0167	0.01	0.012
8.15	0.594	-9.7816	-0.9512	-0.0139	0.008	0.0132
8.16	0.5847	-9.7957	-0.9447	-0.0188	0.0092	0.0167
8.17	0.5781	-9.8089	-0.9479	-0.0228	0.0115	0.0153
8.18	0.5754	-9.8063	-0.9512	-0.0292	0.0091	0.0167
8.19	0.579	-9.8083	-0.9441	-0.0315	0.0097	0.0169
8.2	0.5835	-9.8192	-0.9191	-0.0312	0.0116	0.0153
8.21	0.5856	-9.8302	-0.9043	-0.0289	0.0169	0.0139
8.22	0.6049	-9.8282	-0.8853	-0.0287	0.0167	0.0143
8.23	0.6124	-9.8438	-0.9094	-0.0281	0.0136	0.0159
8.24	0.6215	-9.8519	-0.9266	-0.0319	0.0157	0.016
8.25	0.6235	-9.857	-0.9352	-0.0422	0.0129	0.0216
8.26	0.6251	-9.8532	-0.9561	-0.049	0.0093	0.0231
8.27	0.6299	-9.8279	-0.9725	-0.0577	0.0104	0.0252
8.28	0.6298	-9.8004	-0.9819	-0.06	0.0065	0.0246
8.29	0.6238	-9.7732	-0.9955	-0.0577	0.0049	0.0254
8.3	0.6179	-9.7618	-0.9903	-0.0488	0.0004	0.0276
8.31	0.6437	-9.7526	-0.9891	-0.0376	0.0007	0.0218
8.32	0.6439	-9.7618	-1.006	-0.0351	-0.0035	0.0221
8.33	0.6066	-9.7848	-1.0254	-0.0369	-0.0094	0.02
8.34	0.6196	-9.7708	-1.0188	-0.0409	-0.0142	0.0193
8.35	0.6454	-9.7419	-1.0053	-0.0483	-0.0195	0.0191
8.36	0.665	-9.7187	-0.9991	-0.0472	-0.0221	0.0205
8.37	0.6743	-9.7164	-0.9785	-0.0434	-0.0221	0.021
8.38	0.6849	-9.7253	-0.9639	-0.0268	-0.025	0.0217
8.39	0.6851	-9.7505	-0.966	-0.0095	-0.0243	0.0216
8.4	0.6668	-9.7609	-0.9797	-0.003	-0.0266	0.0214
8.41	0.6377	-9.7731	-0.9845	-0.0011	-0.0254	0.0237
8.42	0.6182	-9.7965	-0.9794	-0.0079	-0.027	0.0257
8.43	0.5775	-9.7803	-0.9755	-0.0122	-0.0275	0.0232
8.44	0.5725	-9.768	-0.9893	-0.0182	-0.0265	0.0261
8.45	0.5414	-9.7524	-0.9507	-0.0182	-0.0265	0.0261
8.46	0.5514	-9.7579	-0.9674	-0.0095	-0.026	0.0197
8.47	0.5345	-9.7764	-0.9647	-0.0095	-0.026	0.0197
8.48	0.5435	-9.7884	-0.9738	-0.0073	-0.0254	0.0189
8.49	0.5232	-9.7996	-0.9958	-0.0127	-0.0226	0.0196
8.5	0.5029	-9.8048	-1.0192	-0.0127	-0.0226	0.0196
8.51	0.5045	-9.8057	-1.0257	-0.0233	-0.0195	0.0205
8.52	0.5222	-9.8005	-1.029	-0.0258	-0.0161	0.022
8.53	0.5466	-9.7953	-1.0375	-0.0218	-0.0146	0.0234
8.54	0.5544	-9.8057	-1.0412	-0.0218	-0.0146	0.0234
8.55	0.5794	-9.8033	-1.0514	-0.018	-0.0129	0.0186
8.56	0.5859	-9.8098	-1.0607	-0.0175	-0.0115	0.018
8.57	0.5811	-9.8204	-1.0925	-0.0198	-0.0152	0.0168
8.58	0.5622	-9.8134	-1.1169	-0.0252	-0.0169	0.0112
8.59	0.5492	-9.7927	-1.1247	-0.0282	-0.0213	0.0107
8.6	0.5357	-9.7657	-1.1036	-0.0309	-0.0199	0.0088
8.61	0.5128	-9.7564	-1.1018	-0.0313	-0.019	0.0115
8.62	0.5116	-9.747	-1.0994	-0.0275	-0.0147	0.0097
8.63	0.5054	-9.7319	-1.0774	-0.0249	-0.0146	0.0119
8.64	0.5053	-9.7398	-1.0802	-0.0249	-0.014	0.0143
8.65	0.5208	-9.7645	-1.0875	-0.0199	-0.012	0.0183
8.66	0.5179	-9.8065	-1.0892	-0.0194	-0.0096	0.0179
8.67	0.5057	-9.8398	-1.0959	-0.0227	-0.012	0.0203
8.68	0.5243	-9.8775	-1.1064	-0.0301	-0.0114	0.021
8.69	0.5298	-9.8715	-1.1037	-0.0464	-0.011	0.0199
8.7	0.5171	-9.844	-1.1076	-0.0549	-0.0134	0.0164
8.71	0.514	-9.8029	-1.1273	-0.0575	-0.0165	0.0145
8.72	0.5162	-9.7532	-1.1331	-0.0475	-0.0173	0.0125
8.73	0.5486	-9.7175	-1.0926	-0.0286	-0.0186	0.0136
8.74	0.5576	-9.7098	-1.0844	-0.0084	-0.0218	0.0131
8.75	0.5565	-9.7361	-1.1004	0.0038	-0.0241	0.0152
8.76	0.5654	-9.7701	-1.1208	-0.0047	-0.0259	0.0155
8.77	0.5393	-9.7971	-1.1542	-0.0235	-0.0272	0.017
8.78	0.5161	-9.8066	-1.1611	-0.0423	-0.0283	0.013
8.79	0.5158	-9.8117	-1.1518	-0.0529	-0.0283	0.0138
8.8	0.4979	-9.7945	-1.1307	-0.0539	-0.0279	0.0125
8.81	0.4796	-9.76	-1.1178	-0.0409	-0.0246	0.008
8.82	0.4772	-9.7308	-1.0991	-0.0239	-0.0248	0.0088
8.83	0.482	-9.7161	-1.1034	-0.0087	-0.0232	0.0071
8.84	0.4853	-9.706	-1.1135	-0.0001	-0.0232	0.0071
8.85	0.4868	-9.722	-1.1277	0.0012	-0.0213	0.0099
8.86	0.4832	-9.7305	-1.1433	-0.003	-0.0229	0.0113
8.87	0.4636	-9.7331	-1.1383	-0.0047	-0.0218	0.0129
8.88	0.4726	-9.7287	-1.1097	0.0001	-0.0279	0.0112
8.89	0.509	-9.7322	-1.0765	0.0069	-0.0255	0.0158
8.9	0.5054	-9.7191	-1.0714	0.014	-0.0326	0.0158
8.91	0.5017	-9.7194	-1.0751	0.0176	-0.0356	0.0095
8.92	0.4985	-9.7388	-1.0771	0.0246	-0.0344	0.0046
8.93	0.4548	-9.7702	-1.063	0.0327	-0.033	-0.0051
8.94	0.4022	-9.798	-1.0597	0.0361	-0.0291	-0.009
8.95	0.3884	-9.7987	-1.0385	0.033	-0.0261	-0.012
8.96	0.4022	-9.7834	-1.0562	0.0261	-0.0268	-0.0124
8.97	0.4443	-9.7484	-1.0546	0.0165	-0.0274	-0.006
8.98	0.4738	-9.7115	-1.0643	0.0115	-0.0265	-0.0062
8.99	0.5024	-9.6815	-1.0525	0.0195	-0.0224	-0.003
9	0.5204	-9.6944	-1.0514	0.0358	-0.0172	-0.0015
9.01	0.5147	-9.7374	-1.0453	0.0507	-0.0139	-0.0025
9.02	0.4856	-9.7879	-1.0436	0.0561	-0.0067	-0.0025
9.03	0.471	-9.8212	-1.0468	0.0431	-0.0002	-0.0051
9.04	0.4549	-9.8249	-1.0727	0.0203	0.0025	-0.008
9.05	0.4425	-9.826	-1.0935	-0.0054	0.0105	-0.0066
9.06	0.4212	-9.8237	-1.0874	-0.0108	0.0138	-0.0024
9.07	0.4239	-9.8296	-1.0589	-0.0098	0.0148	0.0004
9.08	0.435	-9.8054	-1.0423	0.0022	0.0182	0.0087
9.09	0.4512	-9.7812	-1.0312	0.0125	0.0173	0.0077
9.1	0.4744	-9.7585	-1.0315	0.0203	0.0191	0.0128
9.11	0.4858	-9.7588	-1.0534	0.021	0.0163	0.0164
9.12	0.508	-9.7836	-1.0661	0.0192	0.0128	0.016
9.13	0.505	-9.8048	-1.0562	0.015	0.0134	0.025
9.14	0.4853	-9.7975	-1.0399	0.0127	0.0072	0.0285
9.15	0.4823	-9.7714	-1.0384	0.0156	0.01	0.0258
9.16	0.4819	-9.7569	-1.0084	0.0235	0.0093	0.0228
9.17	0.4614	-9.7476	-0.9789	0.0348	0.0083	0.0177
9.18	0.4419	-9.7602	-0.9458	0.0465	0.0136	0.0144
9.19	0.4235	-9.7804	-0.932	0.0491	0.0143	0.0167
9.2	0.4121	-9.8276	-0.938	0.048	0.0136	0.0175
9.21	0.4318	-9.8613	-0.9431	0.0314	0.0158	0.0187
9.22	0.4485	-9.8691	-0.9534	0.0169	0.0158	0.022
9.23	0.4666	-9.8748	-0.9654	-0.0011	0.0162	0.0211
9.24	0.4666	-9.8664	-0.9666	-0.0057	0.0198	0.0158
9.25	0.4563	-9.8583	-0.9608	-0.0022	0.0248	0.0102
9.26	0.4374	-9.8392	-0.9531	0.0073	0.0239	0.0068
9.27	0.4312	-9.8336	-0.9653	0.0071	0.0284	0.0052
9.28	0.4068	-9.8438	-0.9821	0.0068	0.0304	0.0034
9.29	0.4032	-9.8597	-1.0519	-0.0029	0.0333	-0.0007
9.3	0.4032	-9.8597	-1.0519	-0.0182	0.034	-0.0049
9.31	0.4119	-9.8631	-1.0925	-0.0346	0.0347	-0.0052
9.32	0.4199	-9.7951	-1.1064	-0.0416	0.0374	-0.0051
9.33	0.4122	-9.7539	-1.1036	-0.0428	0.036	-0.0085
9.34	0.4113	-9.7376	-1.098	-0.0291	0.0386	-0.0059
9.35	0.4113	-9.7376	-1.098	-0.0173	0.0393	-0.0017
9.36	0.4208	-9.7299	-1.0986	-0.0024	0.0419	-0.0055
9.37	0.4229	-9.7804	-1.1111	-0.0004	0.0459	-0.0073
9.38	0.4188	-9.8012	-1.1169	-0.0002	0.0525	-0.0092
9.39	0.4235	-9.8273	-1.1187	-0.0114	0.0522	-0.0106
9.4	0.4254	-9.8371	-1.1199	-0.0204	0.0568	-0.0082
9.41	0.4371	-9.8119	-1.0985	-0.0295	0.0569	-0.0089
9.42	0.4545	-9.8014	-1.0937	-0.0349	0.0587	-0.0063
9.43	0.4656	-9.7852	-1.0673	-0.0313	0.058	-0.0057
9.44	0.4901	-9.7782	-1.0619	-0.0205	0.0577	-0.0058
9.45	0.4928	-9.7846	-1.0637	-0.0129	0.0576	-0.0057
9.46	0.4814	-9.8051	-1.0735	-0.006	0.055	-0.008
9.47	0.4787	-9.8057	-1.1003	-0.008	0.0554	-0.0096
9.48	0.4762	-9.8054	-1.1111	-0.0211	0.0527	-0.0113
9.49	0.4678	-9.8015	-1.1268	-0.0342	0.0526	-0.0096
9.5	0.453	-9.7911	-1.1512	-0.0425	0.0515	-0.0097
9.51	0.4389	-9.7693	-1.1487	-0.0443	0.05	-0.0137
9.52	0.4353	-9.7458	-1.1099	-0.0357	0.0493	-0.0105
9.53	0.4224	-9.7304	-1.0919	-0.0246	0.0501	-0.0091
9.54	0.4218	-9.7143	-1.0973	-0.0106	0.0519	-0.007
9.55	0.417	-9.7217	-1.1051	0.0008	0.0534	-0.0089
9.56	0.3923	-9.7502	-1.1187	0.0032	0.055	-0.0105
9.57	0.3709	-9.7887	-1.1126	0.0049	0.0604	-0.0125
9.58	0.3739	-9.8296	-1.1169	0.0041	0.0593	-0.016
9.59	0.3939	-9.8667	-1.1267	-0.0044	0.0634	-0.0174
9.6	0.4091	-9.8786	-1.1434	-0.0124	0.0699	-0.0155
9.61	0.4464	-9.872	-1.1635	-0.0282	0.0702	-0.0149
9.62	0.478	-9.8514	-1.1665	-0.0364	0.0652	-0.0117
9.63	0.499	-9.8083	-1.1709	-0.0432	0.0712	-0.0156
9.64	0.4921	-9.7689	-1.1647	-0.0434	0.0707	-0.013
9.65	0.4877	-9.7299	-1.184	-0.038	0.0695	-0.0127
9.66	0.4612	-9.7151	-1.1978	-0.0271	0.0686	-0.0138
9.67	0.4566	-9.7049	-1.2017	-0.0177	0.0678	-0.0144
9.68	0.4572	-9.7064	-1.1947	-0.0128	0.0706	-0.0107
9.69	0.445	-9.7217	-1.1948	-0.0109	0.0689	-0.011
9.7	0.4524	-9.7373	-1.2032	-0.0168	0.0672	-0.0092
9.71	0.4605	-9.7684	-1.198	-0.026	0.0672	-0.0053
9.72	0.4784	-9.7918	-1.1983	-0.0281	0.0627	-0.0035
9.73	0.4921	-9.7873	-1.1936	-0.0337	0.0625	0.0011
9.74	0.5011	-9.7849	-1.1658	-0.0284	0.0615	0.0034
9.75	0.5021	-9.7699	-1.1439	-0.0289	0.0601	0.0007
9.76	0.5	-9.7512	-1.1148	-0.026	0.0596	-0.0025
9.77	0.5	-9.732	-1.1138	-0.0242	0.0592	-0.0039
9.78	0.4963	-9.7067	-1.1247	-0.0261	0.059	-0.0023
9.79	0.5337	-9.688	-1.13	-0.025	0.0578	0.0045
9.8	0.5878	-9.6803	-1.1201	-0.0275	0.0501	0.0099
9.81	0.6377	-9.6892	-1.1108	-0.02	0.0434	0.019
9.82	0.7101	-9.7025	-1.1127	-0.0105	0.0363	0.0345
9.83	0.7335	-9.7215	-1.1243	-0.0052	0.0256	0.036
9.84	0.692	-9.7509	-1.1289	-0.0025	0.0211	0.0312
9.85	0.607	-9.7605	-1.1082	0.0045	0.0185	0.0214
9.86	0.4999	-9.7717	-1.0474	0.0137	0.0181	0.0132
9.87	0.3905	-9.7879	-1.0015	0.0271	0.0208	-0.0007
9.88	0.3325	-9.7936	-0.9602	0.0438	0.0216	-0.0044
9.89	0.3505	-9.7734	-0.9145	0.0478	0.0237	-0.012
9.9	0.408	-9.7346	-0.9016	0.0469	0.0256	-0.0102
9.91	0.4795	-9.6755	-0.9086	0.0372	0.0214	-0.0116
9.92	0.5534	-9.6418	-0.9485	0.0282	0.0154	-0.0088
9.93	0.5899	-9.6457	-0.9618	0.0325	0.012	-0.0091
9.94	0.6131	-9.674	-0.9412	0.0547	0.0088	-0.0127
9.95	0.6362	-9.7196	-0.9429	0.0826	0.0091	-0.015
9.96	0.6418	-9.7728	-0.9626	0.0997	0.0131	-0.0211
9.97	0.6211	-9.8374	-0.9864	0.0953	0.0163	-0.0248
9.98	0.6218	-9.8702	-1.0171	0.0727	0.0168	-0.028
9.99	0.6227	-9.8772	-1.0266	0.0374	0.0203	-0.0281
10	0.6094	-9.8627	-1.0105	0.007	0.0166	-0.03
10.01	0.5913	-9.8183	-1.0057	-0.0077	0.0153	-0.029
10.02	0.5676	-9.7812	-1.0011	-0.0015	0.013	-0.0321
10.03	0.5502	-9.754	-0.981	0.0193	0.0169	-0.0302
10.04	0.5432	-9.7499	-0.9789	0.0463	0.0203	-0.0294
10.05	0.5487	-9.7863	-1.0254	0.0659	0.0268	-0.0261
10.06	0.5439	-9.8197	-1.0735	0.0685	0.0299	-0.0234
10.07	0.5417	-9.8703	-1.1025	0.0542	0.0348	-0.0177
10.08	0.545	-9.9031	-1.1052	0.0318	0.0384	-0.0152
10.09	0.5544	-9.9072	-1.0854	0.0084	0.0435	-0.0132
10.1	0.5658	-9.8852	-1.0478	-0.0021	0.0452	-0.0086
10.11	0.5772	-9.8464	-1.0246	-0.0082	0.0432	-0.0129
10.12	0.5991	-9.8075	-1.0041	-0.0095	0.0423	-0.0132
10.13	0.6199	-9.7675	-0.9864	-0.0064	0.0394	-0.0142
10.14	0.6191	-9.7349	-0.9918	-0.005	0.035	-0.0161
10.15	0.6442	-9.6959	-0.9969	-0.0067	0.0313	-0.014
10.16	0.6596	-9.6907	-0.9873	-0.0035	0.0249	-0.0059
10.17	0.663	-9.7133	-0.9881	-0.0035	0.0249	-0.0059
10.18	0.6653	-9.7371	-0.9975	0.0111	0.0296	0.0089
10.19	0.6776	-9.7569	-0.9893	0.014	0.0299	0.018
10.2	0.6732	-9.8129	-1.0002	0.014	0.0299	0.018
10.21	0.6786	-9.8939	-1.0306	-0.0042	0.0219	0.0316
10.22	0.6708	-9.9454	-1.0249	-0.0163	0.0144	0.0333
10.23	0.6362	-9.9981	-1.0327	-0.0242	0.0098	0.028
10.24	0.5836	-10.0429	-1.0541	-0.0256	0.0118	0.0157
10.25	0.5225	-10.0365	-1.0312	-0.0305	0.0099	0.008
10.26	0.4566	-10.0011	-1.0351	-0.0339	0.0099	0.0097
10.27	0.4146	-9.9211	-1.046	-0.0371	0.0075	0.0111
10.28	0.4236	-9.8216	-1.0733	-0.0399	0.0029	0.0137
10.29	0.4837	-9.7298	-1.0814	-0.0366	-0.0008	0.0156
10.3	0.5516	-9.6818	-1.0634	-0.0204	-0.009	0.0172
10.31	0.6051	-9.6767	-1.0622	-0.0047	-0.0132	0.0161
10.32	0.6221	-9.7212	-1.0899	0.0049	-0.0179	0.0146
10.33	0.6157	-9.7834	-1.1081	0.0097	-0.0219	0.0069
10.34	0.6046	-9.83	-1.1377	-0.0044	-0.0279	-0.0048
10.35	0.56	-9.8477	-1.1476	-0.027	-0.0272	-0.0132
10.36	0.5294	-9.8314	-1.124	-0.0507	-0.0245	-0.0212
10.37	0.5208	-9.7806	-1.1039	-0.0655	-0.0298	-0.0265
10.38	0.5198	-9.7064	-1.0627	-0.0649	-0.0304	-0.0291
10.39	0.5511	-9.6526	-1.0592	-0.0545	-0.0321	-0.027
10.4	0.5935	-9.6207	-1.0517	-0.0316	-0.0338	-0.0288
10.41	0.6337	-9.6255	-1.0453	-0.0094	-0.0358	-0.0265
10.42	0.6449	-9.668	-1.0499	0.0082	-0.0323	-0.0271
10.43	0.652	-9.7304	-1.0559	0.0102	-0.0321	-0.0256
10.44	0.6359	-9.7707	-1.0769	0.0009	-0.0293	-0.0219
10.45	0.6307	-9.7879	-1.0808	-0.0075	-0.0294	-0.0231
10.46	0.6467	-9.8062	-1.0589	-0.0101	-0.0303	-0.0183
10.47	0.6584	-9.7704	-0.9831	-0.0046	-0.0285	-0.0166
10.48	0.6538	-9.7071	-0.9211	0.0057	-0.0258	-0.0179
10.49	0.6308	-9.6574	-0.8563	0.0226	-0.0227	-0.0186
10.5	0.5872	-9.6175	-0.8082	0.0433	-0.0182	-0.0155
10.51	0.5651	-9.6141	-0.7801	0.0578	-0.0195	-0.017
10.52	0.542	-9.6462	-0.7937	0.0627	-0.0155	-0.0164
10.53	0.5618	-9.7083	-0.7978	0.0602	-0.0109	-0.0118
10.54	0.5797	-9.7672	-0.8051	0.0466	-0.0116	-0.0105
10.55	0.6109	-9.8093	-0.8231	0.035	-0.005	-0.0089
10.56	0.6482	-9.8419	-0.8177	0.0251	-0.0064	-0.0041
10.57	0.6756	-9.8735	-0.824	0.0224	-0.0086	-0.0018
10.58	0.6819	-9.8834	-0.8172	0.0245	-0.0106	-0.0021
10.59	0.6863	-9.8855	-0.8265	0.0248	-0.013	-0.0006
10.6	0.6795	-9.8633	-0.8252	0.023	-0.0133	-0.0028
10.61	0.6623	-9.8296	-0.8318	0.0163	-0.0149	-0.0085
10.62	0.643	-9.8024	-0.8418	0.0114	-0.0143	-0.0174
10.63	0.6295	-9.7651	-0.8394	0.0115	-0.0153	-0.0227
10.64	0.6185	-9.7488	-0.8409	0.0171	-0.0121	-0.0335
10.65	0.6075	-9.7502	-0.8551	0.0296	-0.0055	-0.0381
10.66	0.5878	-9.7608	-0.8791	0.0333	0.0025	-0.0416
10.67	0.5836	-9.7911	-0.9334	0.0412	0.0078	-0.0374
10.68	0.577	-9.8332	-0.969	0.038	0.0153	-0.0337
10.69	0.5787	-9.8645	-0.9795	0.0259	0.0234	-0.0307
10.7	0.5764	-9.8697	-0.9693	0.0109	0.0322	-0.0308
10.71	0.5408	-9.8553	-0.9666	-0.0027	0.0394	-0.0291
10.72	0.502	-9.8152	-0.9446	-0.0107	0.0439	-0.034
10.73	0.4852	-9.7764	-0.926	-0.01	0.0533	-0.0349
10.74	0.5051	-9.7563	-0.9235	-0.0087	0.0592	-0.033
10.75	0.5397	-9.7723	-0.9413	0.0019	0.0622	-0.0283
10.76	0.586	-9.7939	-0.9692	0.0073	0.0638	-0.0228
10.77	0.6367	-9.8216	-0.9872	0.0089	0.0636	-0.0193
10.78	0.6756	-9.8359	-0.9927	0.0043	0.0569	-0.0193
10.79	0.6866	-9.8285	-0.9803	-0.0021	0.0588	-0.0179
10.8	0.6806	-9.7893	-0.9698	-0.0057	0.0584	-0.0208
10.81	0.6686	-9.76	-0.9683	-0.002	0.0574	-0.0181
10.82	0.6654	-9.7454	-0.9516	0.004	0.0564	-0.0141
10.83	0.6713	-9.7299	-0.9609	0.0126	0.0559	-0.0056
10.84	0.6735	-9.7218	-0.969	0.0153	0.0527	0.0047
10.85	0.6827	-9.7191	-0.9698	0.021	0.0526	0.0139
10.86	0.7013	-9.7316	-0.947	0.0187	0.0474	0.0209
10.87	0.7105	-9.7515	-0.9606	0.0134	0.044	0.0206
10.88	0.6998	-9.8014	-0.9702	0.0148	0.0436	0.0168
10.89	0.6584	-9.8718	-0.948	0.014	0.0468	0.0084
10.9	0.6302	-9.9262	-0.9467	0.0083	0.0494	-0.0021
10.91	0.5898	-9.9451	-0.9545	0	0.0486	-0.0079
10.92	0.5637	-9.9351	-0.9734	-0.016	0.0502	-0.0074
10.93	0.5745	-9.9007	-0.986	-0.0327	0.0478	-0.0063
10.94	0.5985	-9.8338	-0.9809	-0.0428	0.0454	0.0015
10.95	0.6227	-9.7737	-0.9639	-0.0401	0.0396	0.0047
10.96	0.6563	-9.7121	-0.9585	-0.0189	0.037	0.0104
10.97	0.7093	-9.6931	-0.9268	0.0072	0.0315	0.0081
10.98	0.7609	-9.7385	-0.9116	0.0333	0.0269	0.0064
10.99	0.7894	-9.7828	-0.9302	0.0416	0.0232	0.0105
11	0.7894	-9.7828	-0.9302	0.0411	0.0163	0.0104
11.01	0.7909	-9.8285	-0.9131	0.022	0.0109	0.0066
11.02	0.7555	-9.7815	-0.8863	0.0029	0.0074	0.003
11.03	0.7041	-9.7296	-0.8721	-0.009	0.0017	-0.0021
11.04	0.6502	-9.6956	-0.8418	-0.0138	0.0012	-0.0022
11.05	0.6502	-9.6956	-0.8418	-0.0015	0.0033	-0.0039
11.06	0.5862	-9.6934	-0.7895	0.0229	0.0104	-0.0028
11.07	0.5853	-9.732	-0.8087	0.0407	0.0136	-0.0004
11.08	0.5932	-9.7803	-0.8324	0.0517	0.0158	0.0063
11.09	0.6217	-9.8341	-0.8364	0.048	0.0233	0.0078
11.1	0.6217	-9.8341	-0.8364	0.035	0.0201	0.0112
11.11	0.6945	-9.9124	-0.8532	0.0145	0.0185	0.0086
11.12	0.7323	-9.9022	-0.8587	-0.0011	0.0221	0.0085
11.13	0.7633	-9.8723	-0.8716	-0.0109	0.0195	0.0081
11.14	0.7807	-9.8347	-0.8664	-0.0143	0.0195	0.0037
11.15	0.8005	-9.7831	-0.8514	-0.0098	0.017	0.0079
11.16	0.7834	-9.7508	-0.8644	-0.0021	0.0154	0.0068
11.17	0.7675	-9.7352	-0.8691	0.0064	0.0131	0.0009
11.18	0.7359	-9.7388	-0.8899	0.015	0.0096	0.0027
11.19	0.6983	-9.7485	-0.8898	0.0183	0.007	-0.0033
11.2	0.6786	-9.7698	-0.8835	0.0197	0.0082	-0.0101
11.21	0.674	-9.79	-0.8874	0.0196	0.0087	-0.0193
11.22	0.6644	-9.8086	-0.8932	0.016	0.0133	-0.0228
11.23	0.6559	-9.8351	-0.9005	0.0123	0.0146	-0.0268
11.24	0.6912	-9.8053	-0.8881	0.0058	0.0188	-0.0247
11.25	0.7231	-9.7702	-0.8829	0.0019	0.0151	-0.0189
11.26	0.7425	-9.7494	-0.8515	0.0044	0.0145	-0.017
11.27	0.7449	-9.7508	-0.7933	0.0159	0.0165	-0.0149
11.28	0.7356	-9.7362	-0.7651	0.0223	0.0186	-0.017
11.29	0.7297	-9.7226	-0.7702	0.0316	0.0226	-0.0118
11.3	0.7284	-9.7122	-0.7624	0.0257	0.0229	-0.0102
11.31	0.7353	-9.7107	-0.7957	0.0189	0.0242	-0.0115
11.32	0.7437	-9.7314	-0.8162	0.0106	0.0238	-0.009
11.33	0.751	-9.7527	-0.8277	0.0105	0.0257	-0.0128
11.34	0.738	-9.7854	-0.8069	0.0114	0.0277	-0.0069
11.35	0.7281	-9.8153	-0.8141	0.0153	0.0282	-0.0018
11.36	0.723	-9.8426	-0.803	0.0203	0.032	-0.0015
11.37	0.7099	-9.861	-0.7928	0.0189	0.0291	0.002
11.38	0.6963	-9.8637	-0.8039	0.0141	0.0266	0.0032
11.39	0.6732	-9.8832	-0.8094	0.0068	0.0304	0.008
11.4	0.6449	-9.8792	-0.7885	-0.002	0.0339	0.0089
11.41	0.6302	-9.8742	-0.7831	-0.0072	0.0357	0.0089
11.42	0.6148	-9.8538	-0.793	-0.0021	0.0376	0.0086
11.43	0.6326	-9.8441	-0.8225	0.0002	0.0422	0.0084
11.44	0.671	-9.8579	-0.8628	0.001	0.0412	0.0081
11.45	0.7011	-9.8921	-0.8893	-0.0023	0.043	0.0052
11.46	0.7543	-9.9099	-0.9067	-0.0085	0.0434	0.0058
11.47	0.7805	-9.9216	-0.9471	-0.0177	0.0371	0.0039
11.48	0.7922	-9.9096	-0.9681	-0.0317	0.0291	0.0059
11.49	0.7891	-9.8696	-0.9825	-0.0462	0.0262	0.0005
11.5	0.7762	-9.8318	-0.99	-0.0562	0.0232	0.0049
11.51	0.7384	-9.7771	-0.9839	-0.0542	0.0188	0.0055
11.52	0.7017	-9.7287	-0.9952	-0.0472	0.0162	0.0034
11.53	0.6629	-9.6998	-0.9869	-0.0398	0.0153	0.0097
11.54	0.6389	-9.704	-0.9728	-0.0295	0.0195	0.0094
11.55	0.6451	-9.7319	-0.9753	-0.0177	0.0182	0.0137
11.56	0.6505	-9.7502	-0.9624	-0.0129	0.0185	0.0173
11.57	0.6627	-9.7936	-0.9521	-0.0132	0.0234	0.0174
11.58	0.6896	-9.8538	-0.9443	-0.0163	0.0231	0.0219
11.59	0.7194	-9.8624	-0.9379	-0.0281	0.0262	0.024
11.6	0.7401	-9.8417	-0.9543	-0.04	0.0247	0.0239
11.61	0.7528	-9.8021	-0.9866	-0.0537	0.0224	0.0249
11.62	0.7553	-9.7515	-1.012	-0.0612	0.0202	0.0321
11.63	0.7347	-9.7226	-1.0129	-0.0505	0.0211	0.03
11.64	0.7029	-9.7235	-1.0102	-0.0315	0.0171	0.032
11.65	0.6762	-9.7594	-0.9653	-0.0012	0.0201	0.0281
11.66	0.6475	-9.8138	-0.9573	0.0188	0.021	0.0244
11.67	0.6476	-9.884	-0.972	0.024	0.025	0.0223
11.68	0.6452	-9.9596	-0.9997	0.0067	0.0248	0.024
11.69	0.6806	-9.9878	-1.0155	-0.031	0.0244	0.029
11.7	0.7072	-9.9838	-1.0293	-0.0715	0.0162	0.0298
11.71	0.7167	-9.9409	-1.0321	-0.0967	0.0113	0.0306
11.72	0.7219	-9.8766	-1.0538	-0.1049	0.005	0.0299
11.73	0.7338	-9.8021	-1.0726	-0.0943	-0.0012	0.025
11.74	0.7201	-9.7563	-1.1025	-0.0728	0.0012	0.0244
11.75	0.7302	-9.7487	-1.1132	-0.0577	0.0026	0.0245
11.76	0.7234	-9.7472	-1.1328	-0.0463	-0.0012	0.0252
11.77	0.7168	-9.7728	-1.1455	-0.0529	-0.0051	0.0249
11.78	0.6975	-9.7822	-1.1431	-0.0689	-0.0084	0.0245
11.79	0.6869	-9.8007	-1.119	-0.0878	-0.0126	0.0188
11.8	0.6785	-9.7929	-1.1096	-0.1018	-0.0202	0.0105
11.81	0.6511	-9.7419	-1.0998	-0.1092	-0.0272	0.0103
11.82	0.6346	-9.7113	-1.1072	-0.0829	-0.0345	-0.0002
11.83	0.6111	-9.6832	-1.1078	-0.0534	-0.0353	-0.0145
11.84	0.5904	-9.6595	-1.0974	-0.0258	-0.0327	-0.0253
11.85	0.5757	-9.6405	-1.1175	-0.0258	-0.0327	-0.0253
11.86	0.5793	-9.6429	-1.1052	-0.0016	-0.0279	-0.0245
11.87	0.6066	-9.6187	-1.0748	0.0036	-0.0271	-0.0202
11.88	0.6687	-9.6144	-1.0236	0.0036	-0.0271	-0.0202
11.89	0.7146	-9.6169	-0.9752	0.0047	-0.0289	-0.0077
11.9	0.7389	-9.639	-0.9161	0.0047	-0.0289	-0.0077
11.91	0.7606	-9.6682	-0.8905	0.0145	-0.032	0.0037
11.92	0.7516	-9.6868	-0.8686	0.0171	-0.0324	0.0039
11.93	0.7455	-9.6794	-0.8754	0.0141	-0.0288	0.0015
11.94	0.7037	-9.6622	-0.8523	0.0141	-0.0271	0.0019
11.95	0.6821	-9.6514	-0.8674	0.0141	-0.0271	0.0019
11.96	0.6553	-9.6731	-0.8532	0.0303	-0.024	0.0074
11.97	0.6433	-9.7095	-0.8354	0.038	-0.0276	0.0132
11.98	0.6367	-9.7554	-0.8526	0.0462	-0.0297	0.0154
11.99	0.6265	-9.8102	-0.8713	0.0399	-0.0273	0.0197
12	0.632	-9.8444	-0.9008	0.0293	-0.0277	0.0207
12.01	0.6196	-9.8768	-0.9181	0.0161	-0.0289	0.0212
12.02	0.6004	-9.8903	-0.9323	0.0006	-0.0273	0.0266
12.03	0.6003	-9.876	-0.9322	-0.0125	-0.024	0.0319
12.04	0.6123	-9.8332	-0.9509	-0.016	-0.0253	0.0377
12.05	0.6188	-9.7956	-0.9642	-0.0089	-0.026	0.0373
12.06	0.6284	-9.7846	-0.9551	0.0049	-0.029	0.0325
12.07	0.6212	-9.8029	-0.9569	0.0208	-0.0313	0.0236
12.08	0.6172	-9.8615	-0.9888	0.0297	-0.0303	0.013
12.09	0.5982	-9.9189	-1.0174	0.0256	-0.0369	0.0047
12.1	0.5925	-9.9536	-1.0365	0.0085	-0.0368	0.0001
12.11	0.594	-9.9418	-1.0519	-0.0167	-0.0422	-0.0071
12.12	0.6088	-9.8928	-1.0513	-0.036	-0.0453	-0.0039
12.13	0.626	-9.8224	-1.051	-0.0442	-0.0477	-0.0017
12.14	0.6466	-9.762	-1.0715	-0.03	-0.0472	0.0001
12.15	0.6292	-9.7154	-1.063	-0.0086	-0.0452	0.0049
12.16	0.5931	-9.717	-1.0592	0.0162	-0.039	0.0078
12.17	0.5505	-9.7451	-1.0808	0.0368	-0.0315	0.0078
12.18	0.5182	-9.8017	-1.1043	0.0295	-0.0274	0.0115
12.19	0.5008	-9.8552	-1.1226	0.0041	-0.0192	0.0128
12.2	0.4987	-9.8949	-1.146	-0.0313	-0.0175	0.0095
12.21	0.5129	-9.9156	-1.1659	-0.0657	-0.0171	0.0072
12.22	0.5312	-9.9033	-1.1677	-0.0889	-0.0153	0.0082
12.23	0.5379	-9.8459	-1.1667	-0.0916	-0.0173	0.0112
12.24	0.5748	-9.7753	-1.1583	-0.0817	-0.0198	0.0173
12.25	0.603	-9.7178	-1.1436	-0.0647	-0.0244	0.0207
12.26	0.6305	-9.7025	-1.1186	-0.046	-0.0283	0.0252
12.27	0.6559	-9.711	-1.1069	-0.0357	-0.034	0.03
12.28	0.6699	-9.7517	-1.1034	-0.0367	-0.0346	0.0331
12.29	0.6717	-9.7764	-1.1135	-0.0515	-0.0378	0.0329
12.3	0.6584	-9.7999	-1.1407	-0.0588	-0.04	0.031
12.31	0.6322	-9.7989	-1.1311	-0.0666	-0.0411	0.0299
12.32	0.6066	-9.7617	-1.1237	-0.0579	-0.0467	0.0302
12.33	0.5896	-9.7046	-1.0932	-0.0359	-0.0458	0.0333
12.34	0.5835	-9.6564	-1.0477	-0.0128	-0.0495	0.0302
12.35	0.5911	-9.6459	-1.0128	0.0094	-0.048	0.0341
12.36	0.5588	-9.6817	-1.0186	0.0215	-0.0478	0.0367
12.37	0.5235	-9.7448	-1.0327	0.017	-0.0517	0.0381
12.38	0.5053	-9.8197	-1.0447	-0.0006	-0.0503	0.0363
12.39	0.4877	-9.8804	-1.0586	-0.021	-0.0507	0.0319
12.4	0.494	-9.8979	-1.0676	-0.0436	-0.0552	0.025
12.41	0.5092	-9.8874	-1.0559	-0.0548	-0.0536	0.0191
12.42	0.5138	-9.8429	-1.036	-0.0478	-0.0576	0.0109
12.43	0.528	-9.7869	-1.0098	-0.0388	-0.0629	0.0074
12.44	0.551	-9.7259	-1.0095	-0.0203	-0.0679	0.0005
12.45	0.5668	-9.6823	-1.032	-0.0049	-0.0709	-0.0036
12.46	0.5586	-9.6961	-1.0411	0.0064	-0.0671	-0.0103
12.47	0.5489	-9.7323	-1.0514	0.0145	-0.062	-0.0161
12.48	0.5558	-9.7837	-1.0652	0.0093	-0.0552	-0.0204
12.49	0.5298	-9.8221	-1.0762	-0.0033	-0.0564	-0.0189
12.5	0.5045	-9.8482	-1.1088	-0.0214	-0.0534	-0.0216
12.51	0.517	-9.8834	-1.1297	-0.0384	-0.0496	-0.0246
12.52	0.5262	-9.873	-1.1147	-0.0485	-0.0448	-0.0257
12.53	0.4948	-9.851	-1.1039	-0.044	-0.0346	-0.0244
12.54	0.4723	-9.8365	-1.1036	-0.0412	-0.0234	-0.0293
12.55	0.4805	-9.7767	-1.0872	-0.0341	-0.0059	-0.0227
12.56	0.4152	-9.7193	-1.1037	-0.0323	0.0044	-0.0166
12.57	0.4351	-9.703	-1.1187	-0.0234	0.0149	-0.0096
12.58	0.4359	-9.6802	-1.1	-0.0152	0.0316	0.0023
12.59	0.3989	-9.6701	-1.1226	-0.0022	0.0407	-0.0002
12.6	0.5086	-9.6658	-1.098	0.0073	0.0448	0.0078
12.61	0.6134	-9.655	-1.0245	0.0023	0.0513	0.0155
12.62	0.5974	-9.7113	-1.0786	-0.01	0.0423	0.0217
12.63	0.7143	-9.7398	-1.0748	-0.0195	0.0379	0.0158
12.64	0.6962	-9.7873	-1.1166	-0.0343	0.0319	0.0124
12.65	0.6353	-9.8024	-1.1201	-0.0401	0.0325	0.0172
12.66	0.5096	-9.7506	-1.1171	-0.0375	0.0301	0.0209
12.67	0.5096	-9.7506	-1.1171	-0.0291	0.033	0.029
12.68	0.4683	-9.7217	-1.1303	-0.0162	0.0322	0.0325
12.69	0.4702	-9.7558	-1.1476	-0.004	0.0325	0.0341
12.7	0.4702	-9.7558	-1.1476	-0.0018	0.0368	0.0381
12.71	0.4835	-9.8254	-1.1604	-0.0049	0.0375	0.0385
12.72	0.5084	-9.8446	-1.1867	-0.0185	0.035	0.0412
12.73	0.5202	-9.8387	-1.2031	-0.0349	0.0307	0.0444
12.74	0.5366	-9.8144	-1.1798	-0.0483	0.0246	0.0424
12.75	0.5366	-9.8144	-1.1798	-0.048	0.0243	0.0382
12.76	0.5559	-9.7509	-1.1003	-0.0401	0.0242	0.0306
12.77	0.5487	-9.7272	-1.0568	-0.0229	0.0217	0.0202
12.78	0.5358	-9.7142	-1.0842	-0.0072	0.0161	0.0133
12.79	0.5068	-9.7299	-1.1142	0.0051	0.0152	0.0041
12.8	0.4919	-9.7422	-1.1121	0.0143	0.0166	-0.0001
12.81	0.476	-9.7512	-1.0886	0.0172	0.0181	0.0023
12.82	0.4771	-9.7458	-1.1087	0.0134	0.0141	0.0029
12.83	0.482	-9.7385	-1.1388	0.0082	0.0136	0.0073
12.84	0.4663	-9.7386	-1.1298	0.0059	0.0126	0.0066
12.85	0.4732	-9.7374	-1.0929	0.011	0.0125	0.0043
12.86	0.4449	-9.7536	-1.0738	0.0203	0.0156	0.0049
12.87	0.419	-9.7722	-1.0462	0.0255	0.017	0.0003
12.88	0.389	-9.7912	-1.0477	0.0307	0.0216	-0.0018
12.89	0.3766	-9.8035	-1.0531	0.025	0.0263	-0.0057
12.9	0.3795	-9.8287	-1.0528	0.0121	0.0339	-0.0078
12.91	0.4034	-9.8359	-1.0537	-0.0031	0.0368	-0.0063
12.92	0.4157	-9.8245	-1.0505	-0.0176	0.0429	-0.0089
12.93	0.4585	-9.8185	-1.0372	-0.025	0.0435	-0.0048
12.94	0.4931	-9.7978	-1.0471	-0.0255	0.0432	-0.003
12.95	0.5198	-9.7758	-1.0742	-0.0183	0.042	-0.0024
12.96	0.5456	-9.7629	-1.0841	-0.0095	0.0417	-0.002
12.97	0.5498	-9.7653	-1.0845	-0.0005	0.0406	-0.0008
12.98	0.5631	-9.7674	-1.1088	0.0046	0.0368	-0.0003
12.99	0.56	-9.7585	-1.1124	0.0078	0.034	0.0008
13	0.5444	-9.7594	-1.0998	0.0024	0.0303	0.0023
13.01	0.5502	-9.76	-1.1027	0.0019	0.0269	0.0072
13.02	0.5432	-9.7545	-1.0825	0.0019	0.0261	0.0056
13.03	0.5265	-9.7687	-1.0798	0.0038	0.0219	0.0098
13.04	0.5057	-9.786	-1.0751	0.0128	0.0223	0.0141
13.05	0.5105	-9.7906	-1.081	0.007	0.0173	0.0157
13.06	0.509	-9.8014	-1.0826	0.0022	0.0116	0.0217
13.07	0.515	-9.8243	-1.1078	-0.0069	0.0126	0.021
13.08	0.496	-9.8368	-1.0929	-0.0165	0.0098	0.0186
13.09	0.4561	-9.8564	-1.1051	-0.0221	0.0093	0.0159
13.1	0.4091	-9.8574	-1.1073	-0.0196	0.0111	0.0051
13.11	0.3665	-9.845	-1.0892	-0.0131	0.0188	-0.0068
13.12	0.358	-9.8188	-1.073	-0.0034	0.0234	-0.0134
13.13	0.3526	-9.7906	-1.06	0.0016	0.0253	-0.0164
13.14	0.3686	-9.7681	-1.0705	0.0019	0.0288	-0.0192
13.15	0.4064	-9.7473	-1.0634	0.0048	0.0288	-0.0125
13.16	0.4747	-9.731	-1.0789	0.0052	0.0266	-0.0111
13.17	0.5558	-9.722	-1.1042	0.0112	0.0215	-0.009
13.18	0.6067	-9.7154	-1.1022	0.0121	0.017	-0.0079
13.19	0.6193	-9.7154	-1.0952	0.0201	0.0123	-0.01
13.2	0.6052	-9.7422	-1.1006	0.0229	0.0138	-0.0143
13.21	0.5799	-9.7798	-1.1249	0.0239	0.0157	-0.0163
13.22	0.5367	-9.8192	-1.1545	0.0137	0.0224	-0.0128
13.23	0.4982	-9.8437	-1.1656	0.0028	0.0247	-0.0117
13.24	0.4572	-9.8484	-1.1674	-0.009	0.032	-0.006
13.25	0.4392	-9.8507	-1.1661	-0.0154	0.0384	-0.0067
13.26	0.4264	-9.8389	-1.1716	-0.0217	0.0424	-0.0029
13.27	0.4155	-9.8303	-1.1775	-0.026	0.0462	-0.002
13.28	0.4281	-9.8188	-1.1797	-0.0261	0.0449	0.008
13.29	0.4576	-9.7681	-1.1818	-0.0293	0.0418	0.011
13.3	0.5217	-9.7371	-1.1834	-0.0322	0.038	0.0161
13.31	0.5727	-9.7176	-1.1837	-0.0291	0.0326	0.0175
13.32	0.6114	-9.7236	-1.156	-0.0186	0.0255	0.0211
13.33	0.652	-9.7446	-1.1595	-0.0023	0.0205	0.0192
13.34	0.6577	-9.7948	-1.1686	0.0069	0.0164	0.0204
13.35	0.6654	-9.818	-1.1628	0.009	0.008	0.0186
13.36	0.6436	-9.823	-1.1674	-0.0007	0.0023	0.0187
13.37	0.6082	-9.8261	-1.1587	-0.0139	-0.0034	0.0153
13.38	0.5567	-9.8029	-1.1572	-0.0306	-0.0098	0.0096
13.39	0.5051	-9.7795	-1.1523	-0.0399	-0.0165	0.0057
13.4	0.4677	-9.7563	-1.1431	-0.0331	-0.0188	0.0044
13.41	0.4663	-9.738	-1.1277	-0.021	-0.0176	0.0071
13.42	0.4587	-9.7269	-1.1282	-0.0091	-0.0167	0.0098
13.43	0.4453	-9.7415	-1.1388	0.0009	-0.0162	0.0089
13.44	0.4251	-9.7704	-1.1532	0.0016	-0.0153	0.0102
13.45	0.4095	-9.8038	-1.1701	0.0002	-0.0073	0.0096
13.46	0.4073	-9.8255	-1.1494	-0.0061	-0.0031	0.0077
13.47	0.4184	-9.8462	-1.1407	-0.0151	0.0026	0.009
13.48	0.4344	-9.8446	-1.146	-0.0283	0.0158	0.0027
13.49	0.4572	-9.8479	-1.153	-0.0368	0.0148	0.0015
13.5	0.4933	-9.8362	-1.1897	-0.0368	0.0148	0.0015
13.51	0.5394	-9.7917	-1.1983	-0.0376	0.0083	-0.0027
13.52	0.5751	-9.7776	-1.1845	-0.0307	0.0057	-0.0047
13.53	0.5745	-9.7716	-1.1839	-0.0228	0.0016	-0.0069
13.54	0.5826	-9.7373	-1.1815	-0.0142	-0.005	-0.0072
13.55	0.5881	-9.7302	-1.2038	-0.0142	-0.005	-0.0072
13.56	0.5941	-9.7175	-1.2134	-0.0038	-0.0139	-0.0105
13.57	0.5725	-9.6796	-1.1975	-0.0037	-0.0079	-0.0074
13.58	0.5369	-9.6589	-1.1706	-0.0008	-0.0085	-0.0109
13.59	0.4756	-9.6484	-1.1279	0.0044	-0.0047	-0.0115
13.6	0.4116	-9.6441	-1.0822	0.0044	-0.0047	-0.0115
13.61	0.3824	-9.6333	-1.039	0.0137	0.0012	-0.0173
13.62	0.3866	-9.6652	-1.0228	0.0197	0.0045	-0.0174
13.63	0.4053	-9.7247	-1.0317	0.0189	0.0076	-0.0147
13.64	0.4558	-9.8177	-1.0436	0.0103	0.0076	-0.0119
13.65	0.515	-9.8703	-1.0636	-0.0088	0.0073	-0.0088
13.66	0.5745	-9.861	-1.0838	-0.029	0.0034	-0.008
13.67	0.6022	-9.8453	-1.1067	-0.042	0.0059	-0.0132
13.68	0.6013	-9.8257	-1.0925	-0.0385	0.0024	-0.0132
13.69	0.5929	-9.7972	-1.0878	-0.021	0.0042	-0.012
13.7	0.5643	-9.7831	-1.0745	-0.0005	0.0021	-0.0107
13.71	0.5415	-9.7747	-1.0868	0.0139	0.0005	-0.0078
13.72	0.5096	-9.7585	-1.1054	0.0163	-0.0002	-0.0074
13.73	0.4796	-9.7472	-1.1326	0.0132	0.0006	-0.0097
13.74	0.4552	-9.7532	-1.1581	0.0037	0.0007	-0.0053
13.75	0.4398	-9.771	-1.1655	-0.0058	-0.0002	-0.0063
13.76	0.4055	-9.7828	-1.1542	-0.0097	0.0019	-0.0007
13.77	0.411	-9.7747	-1.1563	-0.0133	0.0016	-0.0005
13.78	0.4287	-9.7716	-1.1569	-0.0139	0.0031	0.0058
13.79	0.4519	-9.7726	-1.1653	-0.0188	0.003	0.0081
13.8	0.4933	-9.7723	-1.1896	-0.0276	-0.001	0.0131
13.81	0.5144	-9.7791	-1.2109	-0.0336	-0.003	0.0163
13.82	0.5616	-9.7566	-1.2404	-0.0403	-0.0076	0.0204
13.83	0.5881	-9.7314	-1.2377	-0.0376	-0.0136	0.0207
13.84	0.6117	-9.7064	-1.2314	-0.0364	-0.0184	0.0258
13.85	0.545	-9.6866	-1.2724	-0.0226	-0.0141	0.0187
13.86	0.5842	-9.6869	-1.2724	-0.0079	-0.0337	0.0178
13.87	0.7636	-9.6211	-1.1866	-0.0101	-0.0364	0.0418
13.88	0.6869	-9.6364	-1.2534	-0.0127	-0.0537	0.0508
13.89	0.6692	-9.7007	-1.2751	-0.0073	-0.0649	0.0415
13.9	0.6208	-9.795	-1.2282	0.0048	-0.0629	0.0263
13.91	0.4727	-9.8909	-1.2175	0.0204	-0.0554	0.0247
13.92	0.3563	-9.9626	-1.2235	0.0204	-0.06	0.0212
13.93	0.3346	-9.944	-1.1858	0.0136	-0.0645	0.0091
13.94	0.3649	-9.8922	-1.1661	-0.0018	-0.0613	-0.0028
13.95	0.4107	-9.832	-1.1727	-0.0112	-0.0623	-0.004
13.96	0.4751	-9.7612	-1.1571	-0.0135	-0.0636	-0.0021
13.97	0.5489	-9.704	-1.132	0.0033	-0.0672	0.0005
13.98	0.6164	-9.6832	-1.0995	0.0266	-0.0724	-0.0009
13.99	0.6744	-9.7048	-1.0925	0.0501	-0.0738	-0.007
14	0.6833	-9.7614	-1.1249	0.0537	-0.0755	-0.0128
14.01	0.6632	-9.8065	-1.1532	0.0382	-0.0743	-0.0157
14.02	0.628	-9.8297	-1.1782	0.0124	-0.0724	-0.0234
14.03	0.576	-9.8092	-1.1668	-0.0092	-0.066	-0.0256
14.04	0.5098	-9.7762	-1.1442	-0.0185	-0.0603	-0.0326
14.05	0.4587	-9.7227	-1.1261	-0.0116	-0.0547	-0.0361
14.06	0.4134	-9.6982	-1.0875	0.0052	-0.0449	-0.033
14.07	0.3857	-9.7146	-1.0816	0.0203	-0.0371	-0.0308
14.08	0.3577	-9.7437	-1.1069	0.0286	-0.0274	-0.0314
14.09	0.3481	-9.7854	-1.1424	0.0202	-0.0166	-0.0269
14.1	0.3428	-9.827	-1.156	0.0036	-0.0104	-0.0228
14.11	0.3751	-9.8434	-1.1695	-0.0138	-0.0027	-0.0234
14.12	0.417	-9.8153	-1.1647	-0.0212	0.0031	-0.0152
14.13	0.4626	-9.7833	-1.1249	-0.0176	0.0066	-0.0162
14.14	0.5144	-9.7457	-1.0994	-0.0029	0.0052	-0.0102
14.15	0.563	-9.7197	-1.0831	0.0151	0.0032	-0.0077
14.16	0.5773	-9.706	-1.0931	0.0253	0.0024	-0.0074
14.17	0.5887	-9.7337	-1.1024	0.0248	0.0003	-0.0051
14.18	0.6003	-9.7617	-1.1325	0.0142	-0.0067	-0.0035
14.19	0.5797	-9.7602	-1.1719	-0.0025	-0.0053	0.0008
14.2	0.5532	-9.7593	-1.1888	-0.0106	-0.0085	-0.001
14.21	0.5208	-9.7494	-1.1647	-0.0063	-0.0098	-0.0006
14.22	0.4937	-9.717	-1.1332	0.0078	-0.0068	0.0037
14.23	0.4684	-9.7001	-1.1246	0.0205	-0.0067	0.0056
14.24	0.4434	-9.7113	-1.1054	0.0298	-0.0024	0.0059
14.25	0.4327	-9.7391	-1.1222	0.0302	0.0031	0.0051
14.26	0.4392	-9.78	-1.1421	0.021	0.0024	0.0011
14.27	0.4353	-9.8057	-1.1454	0.0135	0.0059	0.0029
14.28	0.436	-9.8266	-1.1386	0.0053	0.0089	0.0014
14.29	0.4623	-9.8251	-1.1323	-0.0025	0.0086	-0.002
14.3	0.4626	-9.815	-1.1174	0.0022	0.0129	-0.0008
14.31	0.4766	-9.7995	-1.1214	0.0038	0.0128	-0.0013
14.32	0.4852	-9.7836	-1.1279	0.012	0.0167	-0.0027
14.33	0.4897	-9.7666	-1.1344	0.0154	0.016	-0.0051
14.34	0.4865	-9.7466	-1.1563	0.0152	0.0169	-0.0041
14.35	0.4811	-9.7466	-1.13	0.0218	0.0184	-0.0036
14.36	0.4584	-9.7464	-1.135	0.0182	0.0193	-0.0055
14.37	0.4584	-9.7464	-1.135	0.0222	0.0201	-0.0016
14.38	0.4545	-9.7608	-1.1304	0.0192	0.0225	0.0018
14.39	0.4684	-9.7503	-1.1286	0.0192	0.0228	0.0013
14.4	0.4684	-9.7503	-1.1286	0.0145	0.0214	0.0036
14.41	0.4904	-9.7732	-1.118	0.017	0.021	0.0046
14.42	0.4984	-9.7867	-1.1069	0.0185	0.0199	0.0078
14.43	0.5125	-9.7752	-1.0887	0.0241	0.0177	0.0064
14.44	0.5059	-9.7696	-1.081	0.0292	0.0175	0.0043
14.45	0.5059	-9.7696	-1.081	0.028	0.0163	0.002
14.46	0.509	-9.8126	-1.0672	0.0288	0.0135	0.0031
14.47	0.5325	-9.8167	-1.0703	0.0236	0.016	0.0015
14.48	0.5534	-9.8081	-1.0592	0.015	0.0117	0.0025
14.49	0.5543	-9.8068	-1.0702	0.0139	0.0107	0.0026
14.5	0.5508	-9.8104	-1.0724	0.0121	0.0109	0.0045
14.51	0.5537	-9.8001	-1.0742	0.0112	0.0121	0.0046
14.52	0.5301	-9.8072	-1.0664	0.016	0.0096	0.0012
14.53	0.4967	-9.7941	-1.0525	0.0179	0.012	0.0029
14.54	0.4889	-9.7989	-1.0607	0.0159	0.0114	0.0021
14.55	0.4754	-9.8131	-1.0717	0.0147	0.0116	0.0045
14.56	0.4747	-9.8132	-1.0811	0.005	0.0114	0.0013
14.57	0.4799	-9.8183	-1.0844	0.0034	0.0133	0.0033
14.58	0.4891	-9.8183	-1.0792	0.0011	0.0145	0.0018
14.59	0.4985	-9.8237	-1.0831	-0.0011	0.0124	-0.0039
14.6	0.5119	-9.821	-1.0923	-0	0.0169	-0.008
14.61	0.5144	-9.8086	-1.1018	-0.0017	0.0167	-0.0133
14.62	0.5196	-9.8015	-1.0998	-0.0028	0.0156	-0.0137
14.63	0.5267	-9.7938	-1.0922	-0.0039	0.0176	-0.0195
14.64	0.519	-9.7867	-1.0994	-0.0051	0.0215	-0.022
14.65	0.5152	-9.7875	-1.0967	-0.0004	0.0251	-0.0239
14.66	0.5063	-9.7846	-1.0922	0.0013	0.0295	-0.0266
14.67	0.4886	-9.7674	-1.0944	0.0114	0.0324	-0.0254
14.68	0.4891	-9.7545	-1.0851	0.0114	0.0344	-0.0276
14.69	0.5096	-9.7578	-1.0694	0.0111	0.0344	-0.0224
14.7	0.5316	-9.765	-1.0648	0.0054	0.0328	-0.0214
14.71	0.5555	-9.7752	-1.0666	0.0009	0.0374	-0.0166
14.72	0.5718	-9.7684	-1.0598	-0.0044	0.0395	-0.0188
14.73	0.5782	-9.7695	-1.0397	-0.0076	0.0392	-0.0191
14.74	0.5668	-9.7675	-1.0249	-0.0036	0.0425	-0.0202
14.75	0.5529	-9.741	-1.0159	-0.0022	0.0445	-0.0155
14.76	0.5426	-9.7361	-1.0006	0.0076	0.0499	-0.0173
14.77	0.5072	-9.7412	-0.996	0.0149	0.0546	-0.0125
14.78	0.4822	-9.744	-0.974	0.0218	0.0577	-0.0156
14.79	0.4753	-9.7729	-0.9699	0.03	0.0633	-0.0178
14.8	0.4686	-9.7941	-0.9684	0.034	0.0704	-0.0178
14.81	0.4783	-9.8048	-0.9761	0.0365	0.075	-0.0195
14.82	0.4987	-9.806	-0.9771	0.0245	0.0772	-0.0163
14.83	0.5174	-9.7977	-0.9837	0.0154	0.0823	-0.0174
14.84	0.5427	-9.7981	-0.9615	0.0077	0.0823	-0.0115
14.85	0.5586	-9.786	-0.9401	0.001	0.0852	-0.0085
14.86	0.5734	-9.7633	-0.9401	-0.0046	0.0885	-0.0065
14.87	0.5902	-9.7473	-0.9323	0.0017	0.0907	-0.0031
14.88	0.6193	-9.7566	-0.948	0.0057	0.0879	-0.0043
14.89	0.6214	-9.7825	-0.9687	0.0094	0.0863	0.0043
14.9	0.6335	-9.79	-0.9964	0.0112	0.0845	0.0017
14.91	0.6155	-9.8021	-1.0332	0.0123	0.0781	0.0026
14.92	0.594	-9.7908	-1.0296	0.0083	0.0761	0.006
14.93	0.5516	-9.7788	-1.021	0.0036	0.0753	0.0072
14.94	0.5564	-9.7732	-1.0233	0.0089	0.0714	0.0059
14.95	0.5306	-9.7621	-1.0093	0.0121	0.0713	0.0058
14.96	0.5138	-9.7587	-0.9961	0.018	0.07	0.0031
14.97	0.4898	-9.7299	-0.9901	0.0225	0.074	0.0042
14.98	0.4651	-9.7079	-0.9942	0.0199	0.0761	0.0051
14.99	0.441	-9.6898	-1.0089	0.0197	0.0773	0.003
15	0.4485	-9.6973	-1.0257	0.0174	0.0787	-0.0013
15.01	0.4672	-9.728	-1.0227	0.0238	0.0831	-0.0016
15.02	0.5068	-9.795	-0.9928	0.0343	0.087	-0.0009
15.03	0.5363	-9.8697	-0.9737	0.0426	0.0888	0.0011
15.04	0.5676	-9.9063	-0.9639	0.0384	0.0969	0.0033
15.05	0.5862	-9.9091	-0.9699	0.0203	0.0959	0.0037
15.06	0.5884	-9.8931	-0.9824	-0.0101	0.0952	0.0045
15.07	0.5862	-9.8437	-0.9803	-0.0326	0.0986	0.0009
15.08	0.5836	-9.7968	-0.9422	-0.0359	0.0988	0.0017
15.09	0.5713	-9.7723	-0.9326	-0.021	0.1014	0.0052
15.1	0.5707	-9.7903	-0.9397	0.0039	0.0991	0.0059
15.11	0.5655	-9.8302	-0.9578	0.0241	0.0991	0.014
15.12	0.5622	-9.8837	-1.012	0.03	0.0971	0.018
15.13	0.5603	-9.8925	-1.0657	0.0158	0.0988	0.0153
15.14	0.5555	-9.8757	-1.0745	-0.0074	0.0981	0.0126
15.15	0.5713	-9.8282	-1.0561	-0.0366	0.0941	0.0122
15.16	0.5887	-9.7735	-1.0402	-0.0574	0.093	0.0124
15.17	0.6226	-9.722	-1.0201	-0.0543	0.0894	0.0145
15.18	0.6467	-9.7001	-1.0035	-0.0104	0.0844	0.0128
15.19	0.6674	-9.7015	-1.0024	0.0075	0.0809	0.0113
15.2	0.6503	-9.75	-1.0011	0.0075	0.0809	0.0113
15.21	0.6344	-9.8155	-1.008	0.0179	0.0764	0.004
15.22	0.6355	-9.8616	-1.04	-0.0122	0.0703	-0.0027
15.23	0.6304	-9.8762	-1.0564	-0.0369	0.0685	-0.0067
15.24	0.6347	-9.8484	-1.0375	-0.0534	0.0632	-0.0074
15.25	0.6485	-9.8075	-1.0038	-0.0534	0.0632	-0.0074
15.26	0.6615	-9.7512	-0.9747	-0.0399	0.0601	-0.0093
15.27	0.6615	-9.7317	-0.9599	-0.0134	0.059	-0.0048
15.28	0.6418	-9.7254	-0.9344	0.0108	0.0619	-0.0042
15.29	0.6182	-9.7493	-0.9292	0.0175	0.0647	-0.0081
15.3	0.6093	-9.7807	-0.9329	0.0175	0.0647	-0.0081
15.31	0.5985	-9.8227	-0.9412	-0.0077	0.0648	-0.0048
15.32	0.6036	-9.8564	-0.996	-0.0276	0.0645	-0.0059
15.33	0.5886	-9.9003	-1.0571	-0.0442	0.0641	-0.0075
15.34	0.6019	-9.9102	-1.0538	-0.0557	0.0605	-0.0082
15.35	0.6043	-9.8876	-1.0528	-0.0546	0.0572	-0.0133
15.36	0.6073	-9.8251	-1.0318	-0.0424	0.0519	-0.016
15.37	0.625	-9.7635	-1.0155	-0.0291	0.0492	-0.013
15.38	0.6518	-9.725	-1.046	-0.0133	0.047	-0.0114
15.39	0.6896	-9.7101	-1.055	-0.001	0.0422	-0.0099
15.4	0.714	-9.7394	-1.0645	0.0038	0.0393	-0.0056
15.41	0.7225	-9.7962	-1.091	-0.0008	0.0359	-0.0056
15.42	0.7183	-9.8369	-1.1099	-0.0182	0.0335	-0.007
15.43	0.7131	-9.8505	-1.1096	-0.0379	0.0333	-0.0095
15.44	0.6923	-9.8429	-1.0989	-0.0531	0.0327	-0.0119
15.45	0.6779	-9.8248	-1.1073	-0.0585	0.0271	-0.0176
15.46	0.6626	-9.7996	-1.1198	-0.0531	0.0239	-0.0141
15.47	0.6771	-9.7858	-1.1294	-0.0423	0.025	-0.016
15.48	0.6798	-9.768	-1.1478	-0.0305	0.0183	-0.0146
15.49	0.6833	-9.7469	-1.1676	-0.0256	0.0164	-0.0123
15.5	0.6861	-9.7506	-1.1556	-0.0235	0.0162	-0.0126
15.51	0.6855	-9.7443	-1.1282	-0.0251	0.0114	-0.0162
15.52	0.6849	-9.7418	-1.1437	-0.0342	0.0099	-0.0128
15.53	0.6642	-9.7293	-1.1231	-0.0365	0.0084	-0.0168
15.54	0.6701	-9.769	-1.15	-0.0378	0.0038	-0.0128
15.55	0.6764	-9.8129	-1.1497	-0.036	0.001	-0.0117
15.56	0.6807	-9.8111	-1.1314	-0.0331	-0.0007	-0.0104
15.57	0.6872	-9.7867	-1.1374	-0.0318	-0.0003	-0.0111
15.58	0.6767	-9.7524	-1.1434	-0.0344	-0.0033	-0.0088
15.59	0.677	-9.7275	-1.1457	-0.0331	-0.0055	-0.0124
15.6	0.663	-9.7271	-1.1401	-0.0277	-0.0097	-0.0113
15.61	0.6597	-9.7169	-1.1467	-0.0255	-0.0128	-0.0117
15.62	0.6848	-9.7146	-1.1382	-0.0181	-0.0132	-0.0154
15.63	0.6777	-9.7154	-1.1301	-0.0151	-0.0097	-0.0167
15.64	0.6782	-9.7217	-1.1395	-0.011	-0.0141	-0.0161
15.65	0.6581	-9.7481	-1.1635	-0.01	-0.0126	-0.0117
15.66	0.6355	-9.7656	-1.1623	-0.0128	-0.0074	-0.0142
15.67	0.634	-9.7527	-1.1572	-0.0102	-0.0076	-0.0088
15.68	0.644	-9.7316	-1.1487	-0.015	-0.0079	-0.0091
15.69	0.6467	-9.7139	-1.149	-0.0135	-0.0082	-0.0052
15.7	0.6563	-9.6907	-1.1596	-0.0071	-0.0098	-0.009
15.71	0.6644	-9.6871	-1.1482	-0.002	-0.0099	-0.0098
15.72	0.6659	-9.6886	-1.1332	0.0053	-0.0111	-0.0098
15.73	0.6663	-9.7109	-1.1346	0.0075	-0.007	-0.0083
15.74	0.6644	-9.7582	-1.1479	0.0132	-0.0069	-0.0109
15.75	0.675	-9.7921	-1.1568	0.0075	-0.0095	-0.0072
15.76	0.7011	-9.8176	-1.1676	-0.0029	-0.0122	-0.0072
15.77	0.7117	-9.8234	-1.1843	-0.0161	-0.0102	-0.005
15.78	0.7192	-9.8249	-1.1794	-0.0214	-0.0139	-0.0016
15.79	0.7402	-9.8087	-1.1652	-0.0236	-0.0143	0.0054
15.8	0.7368	-9.7903	-1.1541	-0.0189	-0.0176	0.0074
15.81	0.7372	-9.7737	-1.1505	-0.0129	-0.0215	0.0073
15.82	0.7213	-9.7566	-1.1557	-0.0021	-0.0212	0.0076
15.83	0.695	-9.738	-1.1634	0.0078	-0.0203	0.0054
15.84	0.674	-9.7314	-1.1376	0.0151	-0.0192	0.0006
15.85	0.6337	-9.7239	-1.1181	0.0193	-0.0169	-0.0019
15.86	0.6166	-9.6997	-1.1359	0.0175	-0.0148	-0.0092
15.87	0.6151	-9.7036	-1.1613	0.0148	-0.0158	-0.0092
15.88	0.6247	-9.719	-1.168	0.0106	-0.0181	-0.0095
15.89	0.649	-9.7349	-1.1792	0.007	-0.0153	-0.0096
15.9	0.6686	-9.7338	-1.183	0.0008	-0.0168	-0.0051
15.91	0.6965	-9.7326	-1.1686	-0.0012	-0.0177	-0.0043
15.92	0.7234	-9.7241	-1.1824	0.0007	-0.0169	-0.0041
15.93	0.7363	-9.7158	-1.1554	0.0117	-0.0225	-0.0052
15.94	0.747	-9.7182	-1.1285	0.0195	-0.02	-0.0059
15.95	0.7333	-9.7311	-1.1028	0.0263	-0.0175	-0.003
15.96	0.7137	-9.7539	-1.0774	0.0276	-0.0213	-0.0014
15.97	0.7031	-9.7839	-1.0941	0.0178	-0.0214	0.0008
15.98	0.6749	-9.787	-1.1003	0.0094	-0.0213	0.0022
15.99	0.6548	-9.7728	-1.1241	0.002	-0.0224	0.0008
16	0.6563	-9.7545	-1.1457	0.0054	-0.0241	0.0015
16.01	0.6566	-9.7181	-1.135	0.0162	-0.022	0.0033
16.02	0.655	-9.7311	-1.1391	0.0356	-0.0207	0.0051
16.03	0.655	-9.7311	-1.1391	0.0526	-0.0232	0.0153
16.04	0.6551	-9.769	-1.1337	0.0548	-0.0207	0.0157
16.05	0.6551	-9.769	-1.1337	0.0445	-0.0203	0.0143
16.06	0.6795	-9.8249	-1.1153	0.0255	-0.0218	0.0177
16.07	0.6743	-9.8213	-1.1016	0.0071	-0.0226	0.0167
16.08	0.6788	-9.8002	-1.1081	-0.007	-0.0241	0.0157
16.09	0.6722	-9.7591	-1.0839	-0.0049	-0.0247	0.0105
16.1	0.6722	-9.7591	-1.0839	0.0038	-0.0211	0.0092
16.11	0.6618	-9.7019	-1.0453	0.0256	-0.0193	0.0062
16.12	0.6575	-9.7143	-1.0643	0.0497	-0.0228	0.006
16.13	0.6497	-9.7487	-1.0822	0.061	-0.0195	0.0084
16.14	0.6343	-9.7831	-1.0952	0.0603	-0.0201	0.0075
16.15	0.6343	-9.7831	-1.0952	0.0457	-0.0176	0.0132
16.16	0.6211	-9.8417	-1.1034	0.0238	-0.0167	0.0127
16.17	0.6205	-9.812	-1.0896	0.0014	-0.0182	0.013
16.18	0.6412	-9.7827	-1.0502	-0.0009	-0.0174	0.0125
16.19	0.6545	-9.7549	-1.0221	0.0089	-0.0172	0.0127
16.2	0.6831	-9.738	-0.9939	0.0234	-0.0171	0.0156
16.21	0.7318	-9.7392	-0.9579	0.0418	-0.016	0.0147
16.22	0.7859	-9.7473	-0.9815	0.0513	-0.0142	0.0052
16.23	0.8075	-9.759	-1.0606	0.0548	-0.0137	-0.0115
16.24	0.772	-9.7821	-1.0141	0.0524	-0.0181	-0.0117
16.25	0.7168	-9.8083	-0.9371	0.0553	-0.0258	-0.0173
16.26	0.6701	-9.8099	-0.8986	0.0644	-0.0293	-0.0258
16.27	0.5941	-9.7924	-0.8868	0.0682	-0.0332	-0.0319
16.28	0.5193	-9.7723	-0.9086	0.0759	-0.0388	-0.0273
16.29	0.487	-9.731	-0.9154	0.0674	-0.0425	-0.0066
16.3	0.5152	-9.703	-0.9497	0.0445	-0.0372	0.0118
16.31	0.5883	-9.7131	-0.9665	0.0286	-0.0258	0.0108
16.32	0.6143	-9.787	-0.9447	0.0393	-0.011	0.0012
16.33	0.5615	-9.8862	-0.941	0.0577	-0.0052	0.006
16.34	0.5511	-9.9073	-0.9328	0.0767	-0.007	0.0123
16.35	0.5932	-9.8476	-0.9587	0.0733	-0.0044	0.011
16.36	0.6214	-9.7699	-1.0098	0.0555	-0.0014	0.0018
16.37	0.632	-9.7247	-1.0365	0.0267	0.0002	0.0086
16.38	0.6572	-9.7163	-1.0189	0.015	-0.0017	0.0127
16.39	0.6656	-9.7431	-0.9984	0.0161	-0.0038	0.0138
16.4	0.6873	-9.7906	-0.9994	0.0364	-0.007	0.0121
16.41	0.6747	-9.8338	-1.006	0.0559	-0.0074	0.0105
16.42	0.6636	-9.8474	-1.0258	0.0627	-0.0053	0.0088
16.43	0.6707	-9.8648	-1.0436	0.0471	-0.0114	0.0146
16.44	0.6806	-9.8447	-1.049	0.0223	-0.0144	0.0185
16.45	0.6977	-9.8007	-1.0373	-0.0087	-0.0161	0.0181
16.46	0.7075	-9.7469	-1.029	-0.022	-0.0202	0.0192
16.47	0.7105	-9.7248	-0.9657	-0.0122	-0.0224	0.0178
16.48	0.6857	-9.7036	-0.9127	0.0154	-0.0231	0.0207
16.49	0.6822	-9.7112	-0.8671	0.0479	-0.0245	0.018
16.5	0.668	-9.7555	-0.8433	0.0704	-0.0272	0.0167
16.51	0.6629	-9.8218	-0.8465	0.071	-0.0291	0.0156
16.52	0.6566	-9.8766	-0.8581	0.0536	-0.0279	0.0097
16.53	0.6461	-9.9016	-0.8566	0.0254	-0.0305	0.0068
16.54	0.6391	-9.8901	-0.858	0.0005	-0.0309	0.0084
16.55	0.6124	-9.855	-0.8409	-0.0103	-0.0313	0.0096
16.56	0.5869	-9.8185	-0.8082	-0.0074	-0.027	0.0085
16.57	0.5661	-9.789	-0.7759	0.0093	-0.0231	0.0131
16.58	0.5679	-9.7948	-0.7979	0.0284	-0.0213	0.0157
16.59	0.5764	-9.8036	-0.8399	0.0348	-0.0187	0.0179
16.6	0.5884	-9.8221	-0.8854	0.0289	-0.0172	0.0133
16.61	0.5878	-9.8333	-0.9124	0.0129	-0.0171	0.0112
16.62	0.6075	-9.8341	-0.9263	-0.0067	-0.0192	0.0097
16.63	0.6245	-9.7978	-0.9124	-0.0156	-0.022	0.0047
16.64	0.6271	-9.7638	-0.9049	-0.0169	-0.021	0.0064
16.65	0.6397	-9.7439	-0.8661	-0.0046	-0.0247	0.0028
16.66	0.6379	-9.7424	-0.8424	0.0161	-0.0206	0.0051
16.67	0.6473	-9.7608	-0.8369	0.0344	-0.0193	0.0043
16.68	0.6577	-9.7971	-0.8349	0.0473	-0.0203	0.007
16.69	0.6526	-9.8416	-0.8312	0.0456	-0.0221	0.0099
16.7	0.6419	-9.854	-0.842	0.0395	-0.0209	0.0064
16.71	0.6341	-9.8447	-0.8258	0.0185	-0.0258	0.005
16.72	0.628	-9.8372	-0.794	0.0061	-0.0244	0.0013
16.73	0.6139	-9.8323	-0.7546	0.0042	-0.0262	0.0047
16.74	0.6212	-9.8344	-0.7296	0.0083	-0.0243	0.0047
16.75	0.6284	-9.8219	-0.7372	0.0138	-0.026	0.0053
16.76	0.6538	-9.8189	-0.7531	0.0185	-0.026	0.0037
16.77	0.6714	-9.8236	-0.7577	0.0219	-0.0295	0.0085
16.78	0.6734	-9.8089	-0.7627	0.0182	-0.0336	0.0052
16.79	0.6544	-9.7801	-0.7519	0.0176	-0.0391	0.0078
16.8	0.6433	-9.7448	-0.7452	0.0157	-0.0493	0.0082
16.81	0.6284	-9.7214	-0.738	0.0226	-0.0533	0.0072
16.82	0.6003	-9.7112	-0.7004	0.0359	-0.0499	0.0089
16.83	0.5706	-9.6856	-0.6849	0.0488	-0.049	0.007
16.84	0.5388	-9.6755	-0.687	0.0598	-0.0469	0.0082
16.85	0.525	-9.68	-0.6945	0.0735	-0.0425	0.0106
16.86	0.5297	-9.713	-0.7031	0.0781	-0.0368	0.0108
16.87	0.5126	-9.7582	-0.6867	0.0839	-0.0335	0.0114
16.88	0.5113	-9.8275	-0.6842	0.0819	-0.0231	0.0134
16.89	0.5156	-9.8714	-0.7067	0.0669	-0.0229	0.0148
16.9	0.5324	-9.8991	-0.7311	0.0669	-0.0229	0.0148
16.91	0.5598	-9.8819	-0.7562	0.0332	-0.0186	0.0174
16.92	0.5818	-9.8516	-0.7649	0.026	-0.0155	0.0203
16.93	0.5839	-9.8555	-0.7362	0.03	-0.0183	0.0189
16.94	0.5651	-9.8444	-0.7201	0.0357	-0.0182	0.0232
16.95	0.5559	-9.8342	-0.7099	0.0357	-0.0182	0.0232
16.96	0.5381	-9.842	-0.7218	0.0449	-0.0107	0.0204
16.97	0.5285	-9.8429	-0.7306	0.0361	-0.0093	0.0205
16.98	0.5334	-9.8348	-0.7347	0.0246	-0.0142	0.0204
16.99	0.5463	-9.8411	-0.748	0.0169	-0.008	0.0239
17	0.525	-9.8392	-0.7324	0.0169	-0.008	0.0239
17.01	0.491	-9.8473	-0.7428	0.0142	-0.0065	0.029
17.02	0.4645	-9.8396	-0.7381	0.0159	-0.0018	0.034
17.03	0.4657	-9.8423	-0.742	0.0141	0.0036	0.0355
17.04	0.4594	-9.8601	-0.7621	0.011	0.0089	0.0418
17.05	0.4816	-9.8801	-0.7531	0.011	0.0089	0.0418
17.06	0.5156	-9.9165	-0.7781	-0.0166	0.0088	0.0388
17.07	0.5495	-9.9414	-0.7958	-0.0271	0.0122	0.0345
17.08	0.568	-9.9324	-0.7921	-0.0433	0.0143	0.0318
17.09	0.5728	-9.8973	-0.7997	-0.0529	0.0137	0.0235
17.1	0.6006	-9.8308	-0.7999	-0.0602	0.013	0.0191
17.11	0.62	-9.7947	-0.8238	-0.0527	0.0097	0.021
17.12	0.6173	-9.7819	-0.8283	-0.0358	0.0073	0.0198
17.13	0.616	-9.7776	-0.8298	-0.0206	0.0027	0.0205
17.14	0.5926	-9.7776	-0.8207	-0.0104	0.0078	0.0203
17.15	0.5598	-9.7797	-0.8028	-0.0088	0.0089	0.019
17.16	0.5346	-9.7978	-0.7783	-0.0115	0.0143	0.0186
17.17	0.4949	-9.8251	-0.7726	-0.0187	0.0164	0.0197
17.18	0.4735	-9.8519	-0.7559	-0.0294	0.0239	0.0181
17.19	0.4512	-9.8678	-0.753	-0.0407	0.026	0.0153
17.2	0.4461	-9.8757	-0.7524	-0.0506	0.0288	0.0125
17.21	0.4441	-9.8627	-0.7342	-0.0594	0.0314	0.0165
17.22	0.4504	-9.8299	-0.7207	-0.0577	0.0369	0.0114
17.23	0.4555	-9.811	-0.7165	-0.0535	0.0388	0.0118
17.24	0.454	-9.7887	-0.7092	-0.0498	0.0429	0.0057
17.25	0.4635	-9.7731	-0.7052	-0.0444	0.0451	0.0078
17.26	0.4795	-9.771	-0.7227	-0.0433	0.0467	0.0045
17.27	0.493	-9.7563	-0.7449	-0.0434	0.0519	0.0018
17.28	0.5202	-9.7542	-0.7702	-0.0399	0.055	0.0014
17.29	0.5294	-9.7651	-0.7897	-0.0326	0.0559	0.0005
17.3	0.525	-9.7785	-0.7721	-0.0227	0.0612	0.003
17.31	0.5216	-9.7903	-0.7533	-0.006	0.0628	0.0038
17.32	0.5327	-9.8051	-0.7389	-0.0005	0.0622	0.0003
17.33	0.5184	-9.7989	-0.724	-0.0078	0.0603	-0.0006
17.34	0.5056	-9.7891	-0.7318	-0.0244	0.0605	0.0003
17.35	0.5083	-9.789	-0.7374	-0.0314	0.0548	-0.0015
17.36	0.5152	-9.7921	-0.7434	-0.0338	0.0536	-0.0036
17.37	0.5198	-9.7816	-0.739	-0.0248	0.0567	0.0009
17.38	0.5214	-9.7851	-0.7381	-0.0088	0.0515	0.0053
17.39	0.5621	-9.7864	-0.7218	-0.0015	0.0454	0.0094
17.4	0.5625	-9.7881	-0.7275	0.001	0.0379	0.0134
17.41	0.5544	-9.7716	-0.755	-0.0061	0.0307	0.0133
17.42	0.5468	-9.7605	-0.7643	-0.0172	0.0257	0.0123
17.43	0.528	-9.7732	-0.7754	-0.019	0.0226	0.0076
17.44	0.5225	-9.7719	-0.7942	-0.0137	0.0202	0.0039
17.45	0.5409	-9.7791	-0.7897	-0.0083	0.0213	0.002
17.46	0.5352	-9.8087	-0.7807	0.0017	0.0209	0.0019
17.47	0.5286	-9.8468	-0.7738	-0.0006	0.0177	0.0029
17.48	0.5114	-9.8679	-0.8087	-0.0057	0.0151	0.0038
17.49	0.5336	-9.8387	-0.8144	-0.0131	0.0157	0.0076
17.5	0.5216	-9.8138	-0.8175	-0.0198	0.0109	0.0091
17.51	0.5298	-9.7833	-0.8346	-0.0215	0.0065	0.0108
17.52	0.5282	-9.7582	-0.8379	-0.0066	0.0018	0.0173
17.53	0.5184	-9.7755	-0.8097	0.0088	-0.0036	0.0188
17.54	0.5367	-9.7984	-0.8085	0.0203	-0.0125	0.0168
17.55	0.5674	-9.8161	-0.8429	0.0178	-0.0176	0.0157
17.56	0.5722	-9.8329	-0.8778	0.006	-0.025	0.0152
17.57	0.5817	-9.8395	-0.8999	-0.0111	-0.0303	0.0133
17.58	0.5716	-9.82	-0.8925	-0.0255	-0.0346	0.0086
17.59	0.5553	-9.7867	-0.8671	-0.0213	-0.0396	0.0058
17.6	0.5453	-9.7711	-0.8652	-0.0093	-0.0453	0.0052
17.61	0.5391	-9.7579	-0.8402	0.0062	-0.0488	0.0076
17.62	0.5307	-9.7517	-0.8013	0.0234	-0.0543	0.0062
17.63	0.5113	-9.7701	-0.7991	0.0297	-0.054	0.0093
17.64	0.4946	-9.7998	-0.8085	0.0251	-0.0587	0.0089
17.65	0.4695	-9.8279	-0.8232	0.0147	-0.0569	0.0087
17.66	0.4769	-9.8479	-0.8183	0.001	-0.0588	0.0087
17.67	0.4828	-9.8604	-0.7975	-0.007	-0.0608	0.0065
17.68	0.4853	-9.8723	-0.7865	-0.0052	-0.0594	0.0031
17.69	0.4723	-9.8603	-0.7972	-0.006	-0.0565	0.0045
17.7	0.4724	-9.8378	-0.7828	0.0008	-0.0592	0.005
17.71	0.4338	-9.7906	-0.8012	0.0022	-0.0538	0.0056
17.72	0.4338	-9.7906	-0.8012	0.0078	-0.0513	0.0074
17.73	0.4279	-9.8162	-0.8229	0.0093	-0.0477	0.0083
17.74	0.4124	-9.8396	-0.8171	0.0103	-0.0473	0.014
17.75	0.4124	-9.8396	-0.8171	0.0131	-0.0424	0.0135
17.76	0.407	-9.8789	-0.806	0.0062	-0.0392	0.0119
17.77	0.422	-9.8511	-0.7987	-0.0004	-0.0317	0.014
17.78	0.4194	-9.8291	-0.8147	-0.0094	-0.0296	0.0113
17.79	0.4611	-9.8123	-0.7994	-0.0155	-0.0274	0.0074
17.8	0.4611	-9.8123	-0.7994	-0.0099	-0.0297	0.0101
17.81	0.4347	-9.7759	-0.7318	-0.0021	-0.0229	0.0137
17.82	0.4838	-9.7909	-0.6995	0.0109	-0.0211	0.0134
17.83	0.4612	-9.8233	-0.6651	0.0214	-0.017	0.0152
17.84	0.4579	-9.848	-0.6732	0.02	-0.0104	0.0143
17.85	0.4579	-9.848	-0.6732	0.0059	-0.0073	0.0128
17.86	0.3917	-9.8942	-0.744	-0.0127	-0.0059	0.0102
17.87	0.3914	-9.8855	-0.7814	-0.0326	-0.0022	0.0069
17.88	0.4172	-9.849	-0.7886	-0.0416	0.0025	0.0079
17.89	0.4261	-9.8141	-0.7928	-0.0431	0.0077	0.0126
17.9	0.432	-9.8059	-0.7867	-0.0318	0.0082	0.0163
17.91	0.4431	-9.7896	-0.7997	-0.016	0.009	0.0168
17.92	0.4525	-9.7653	-0.7979	-0.0096	0.0172	0.0159
17.93	0.4558	-9.7653	-0.8085	-0.0086	0.0145	0.0092
17.94	0.4563	-9.7987	-0.8253	-0.0103	0.0168	0.012
17.95	0.4662	-9.8117	-0.8322	-0.0133	0.0165	0.0088
17.96	0.4539	-9.8147	-0.831	-0.0194	0.0186	0.0006
17.97	0.4242	-9.7945	-0.8339	-0.0258	0.0205	0.0015
17.98	0.4145	-9.7713	-0.8658	-0.0258	0.0222	0.0072
17.99	0.4134	-9.7543	-0.8877	-0.0238	0.025	0.0086
18	0.4095	-9.7567	-0.8974	-0.0187	0.0296	0.0102
18.01	0.392	-9.7451	-0.9094	-0.0081	0.0326	0.0114
18.02	0.3825	-9.7551	-0.9029	0.0026	0.0373	0.0134
18.03	0.3766	-9.7678	-0.8776	0.0093	0.0398	0.0099
18.04	0.3689	-9.7693	-0.8553	0.0093	0.0417	0.0046
18.05	0.3737	-9.7867	-0.8632	0.003	0.0393	0.002
18.06	0.3935	-9.7878	-0.87	-0.0109	0.0461	0.002
18.07	0.4278	-9.7915	-0.8439	-0.018	0.0482	-0.0009
18.08	0.456	-9.8129	-0.8259	-0.017	0.05	0.0031
18.09	0.4662	-9.8432	-0.8048	-0.0082	0.0551	0.009
18.1	0.4786	-9.8529	-0.7834	0.0066	0.0551	0.0095
18.11	0.4672	-9.8459	-0.7637	0.0156	0.0586	0.0108
18.12	0.4405	-9.8386	-0.7661	0.015	0.058	0.0089
18.13	0.4251	-9.8368	-0.7855	0.0051	0.0605	0.0061
18.14	0.3966	-9.8245	-0.8003	-0.0066	0.063	0.0034
18.15	0.3725	-9.8257	-0.8	-0.0205	0.0648	0.004
18.16	0.3722	-9.8251	-0.799	-0.0249	0.0664	0.0078
18.17	0.4146	-9.8303	-0.7807	-0.0233	0.0696	0.009
18.18	0.4416	-9.8288	-0.7922	-0.0174	0.0694	0.0078
18.19	0.4593	-9.8482	-0.8295	-0.0139	0.0699	0.0049
18.2	0.4966	-9.8447	-0.8321	-0.0162	0.0692	0.0017
18.21	0.5343	-9.8296	-0.8304	-0.0198	0.0708	0.0024
18.22	0.5654	-9.8203	-0.8488	-0.0354	0.0623	0.0024
18.23	0.5642	-9.7975	-0.8415	-0.0406	0.0616	0.0026
18.24	0.563	-9.7758	-0.8406	-0.0462	0.0584	0.0016
18.25	0.5805	-9.7587	-0.8196	-0.0385	0.0536	0.0003
18.26	0.557	-9.7563	-0.8165	-0.0267	0.0484	0.0015
18.27	0.549	-9.7672	-0.8515	-0.0119	0.0438	0.0034
18.28	0.5309	-9.809	-0.848	-0.0019	0.0425	0.0005
18.29	0.5122	-9.8261	-0.8559	-0.0008	0.0438	-0.0025
18.3	0.4925	-9.8405	-0.8704	-0.0054	0.0442	-0.0002
18.31	0.4698	-9.8487	-0.8833	-0.0165	0.0421	0.0056
18.32	0.4543	-9.8419	-0.8896	-0.0295	0.043	0.0051
18.33	0.4745	-9.8218	-0.8847	-0.0398	0.0464	0.0115
18.34	0.4936	-9.812	-0.8596	-0.0434	0.0478	0.0126
18.35	0.4949	-9.8017	-0.8518	-0.0405	0.0467	0.0109
18.36	0.4915	-9.7945	-0.877	-0.0321	0.0454	0.0136
18.37	0.5247	-9.786	-0.8829	-0.0239	0.0421	0.0103
18.38	0.5436	-9.803	-0.8704	-0.0182	0.0409	0.0073
18.39	0.54	-9.8042	-0.8799	-0.0179	0.0398	0.0053
18.4	0.5373	-9.8102	-0.8739	-0.0198	0.0381	0.0029
18.41	0.5381	-9.8317	-0.8638	-0.0205	0.0331	0.0006
18.42	0.5492	-9.8219	-0.8713	-0.0252	0.0286	0.0045
18.43	0.5502	-9.8077	-0.8628	-0.0261	0.0263	0.0074
18.44	0.5471	-9.7806	-0.8622	-0.0274	0.0206	0.0143
18.45	0.543	-9.7752	-0.8721	-0.0267	0.0211	0.0179
18.46	0.5328	-9.7888	-0.8784	-0.021	0.0153	0.0158
18.47	0.508	-9.8182	-0.8799	-0.0179	0.0126	0.0158
18.48	0.4822	-9.849	-0.9047	-0.0195	0.0093	0.0094
18.49	0.459	-9.8562	-0.9065	-0.0226	0.0098	0.0064
18.5	0.4444	-9.8525	-0.914	-0.0348	0.0081	0.0027
18.51	0.4509	-9.8567	-0.9184	-0.0469	0.0077	0.0014
18.52	0.4754	-9.8652	-0.9274	-0.0566	0.0057	0.0041
18.53	0.4933	-9.8717	-0.9452	-0.0668	0.0038	0.0044
18.54	0.4927	-9.8903	-0.9453	-0.0585	-0.006	0.0107
18.55	0.5026	-9.8955	-0.9431	-0.0585	-0.006	0.0107
18.56	0.5114	-9.8738	-0.9528	-0.0612	-0.0239	0.0095
18.57	0.5102	-9.8311	-0.9686	-0.0735	-0.0306	0.0108
18.58	0.5012	-9.7849	-0.9979	-0.0774	-0.0364	0.0051
18.59	0.4958	-9.7671	-1.0146	-0.0774	-0.0364	0.0051
18.6	0.4715	-9.7515	-1.0294	-0.0744	-0.0382	-0.0011
18.61	0.4621	-9.7265	-1.0224	-0.0407	-0.0317	-0.0076
18.62	0.4449	-9.6986	-1.0005	-0.015	-0.0268	-0.007
18.63	0.4281	-9.7019	-1.0192	-0.0076	-0.0249	-0.0055
18.64	0.4539	-9.7104	-1.0405	-0.0022	-0.0281	0.0003
18.65	0.482	-9.75	-1.0448	-0.0022	-0.0281	0.0003
18.66	0.488	-9.8033	-1.0278	-0.0251	-0.0288	0.0041
18.67	0.4735	-9.8489	-1.0489	-0.0403	-0.0302	0.0031
18.68	0.4515	-9.8778	-1.0429	-0.0511	-0.0284	0.0037
18.69	0.4136	-9.8705	-1.0249	-0.0593	-0.0304	0.005
18.7	0.4046	-9.8276	-1.0324	-0.0593	-0.0304	0.005
18.71	0.4052	-9.7629	-1.0294	-0.0552	-0.0309	0.0114
18.72	0.422	-9.7331	-1.0141	-0.041	-0.0347	0.0173
18.73	0.4389	-9.7119	-0.999	-0.0283	-0.036	0.024
18.74	0.4297	-9.7197	-0.9988	-0.0178	-0.0401	0.0306
18.75	0.4314	-9.752	-1.0155	-0.0138	-0.0429	0.0348
18.76	0.4167	-9.7872	-1.0081	-0.0095	-0.0471	0.035
18.77	0.4067	-9.8141	-1.0153	-0.0194	-0.0501	0.033
18.78	0.399	-9.823	-1.0081	-0.0255	-0.057	0.0383
18.79	0.3912	-9.8261	-0.9966	-0.0369	-0.0571	0.042
18.8	0.38	-9.8516	-0.9912	-0.0421	-0.0599	0.0458
18.81	0.3757	-9.8547	-0.9768	-0.0424	-0.0589	0.0462
18.82	0.3677	-9.8544	-0.9912	-0.0384	-0.0608	0.0504
18.83	0.3355	-9.8374	-1.018	-0.0381	-0.0606	0.0526
18.84	0.3147	-9.8131	-1.0427	-0.0417	-0.0635	0.0548
18.85	0.3196	-9.7863	-1.0432	-0.0405	-0.0641	0.0509
18.86	0.3259	-9.7714	-1.0251	-0.0349	-0.0627	0.0518
18.87	0.325	-9.7897	-1.0396	-0.028	-0.0602	0.0547
18.88	0.3226	-9.8063	-1.0684	-0.0276	-0.0653	0.0623
18.89	0.3219	-9.8526	-1.1323	-0.0322	-0.067	0.0657
18.9	0.3485	-9.858	-1.1514	-0.0428	-0.0728	0.0713
18.91	0.3649	-9.8461	-1.173	-0.0506	-0.0744	0.0717
18.92	0.3754	-9.8321	-1.178	-0.052	-0.0803	0.075
18.93	0.3413	-9.784	-1.1746	-0.0475	-0.0877	0.0737
18.94	0.3012	-9.7289	-1.1394	-0.0345	-0.0927	0.0729
18.95	0.2498	-9.6574	-1.1111	-0.0158	-0.0927	0.0634
18.96	0.1951	-9.6035	-1.0451	0.0106	-0.0943	0.0571
18.97	0.1536	-9.5759	-0.9884	0.0279	-0.092	0.0468
18.98	0.1549	-9.5972	-0.9818	0.0406	-0.0838	0.0371
18.99	0.1659	-9.6607	-1.0017	0.0445	-0.0835	0.0347
19	0.1731	-9.7582	-1.0191	0.0388	-0.0785	0.0333
19.01	0.1919	-9.8177	-1.0276	0.023	-0.0771	0.0354
19.02	0.2137	-9.8576	-1.0571	0.0072	-0.0751	0.0347
19.03	0.226	-9.8781	-1.0514	-0.0078	-0.0734	0.0352
19.04	0.2499	-9.8625	-1.0257	-0.0165	-0.0697	0.0335
19.05	0.2715	-9.8365	-1.0411	-0.0204	-0.0683	0.0292
19.06	0.2655	-9.7953	-1.0376	-0.0131	-0.065	0.0254
19.07	0.2597	-9.7466	-1.0417	-0.0062	-0.0658	0.019
19.08	0.2577	-9.6916	-1.0427	0.0049	-0.0623	0.0108
19.09	0.2411	-9.6411	-1.04	0.0135	-0.0605	0.008
19.1	0.2107	-9.6243	-1.0495	0.0283	-0.0594	0.0002
19.11	0.2165	-9.6364	-1.0314	0.0408	-0.0548	-0.0022
19.12	0.2092	-9.6637	-1.0146	0.053	-0.0525	-0.006
19.13	0.1949	-9.7169	-1.0081	0.0538	-0.0443	-0.0058
19.14	0.1882	-9.7687	-1.0039	0.0527	-0.0402	-0.0114
19.15	0.1861	-9.808	-1.0066	0.0349	-0.0326	-0.0142
19.16	0.1506	-9.8444	-0.9843	0.023	-0.0199	-0.0167
19.17	0.137	-9.8751	-0.9975	0.0055	-0.012	-0.0189
19.18	0.134	-9.8886	-1.0089	-0.0108	0.0001	-0.0239
19.19	0.1398	-9.8565	-1.0102	-0.017	0.0103	-0.0219
19.2	0.1178	-9.8333	-1.0203	-0.0214	0.0131	-0.0155
19.21	0.1554	-9.8062	-1.0302	-0.0116	0.0253	-0.016
19.22	0.1994	-9.775	-1.0213	-0.0029	0.0237	-0.0174
19.23	0.2661	-9.7497	-1.0309	0.011	0.0297	-0.0166
19.24	0.2739	-9.738	-1.018	0.0209	0.0293	-0.0184
19.25	0.2923	-9.744	-1.0186	0.0239	0.0344	-0.0183
19.26	0.2739	-9.7603	-1.0027	0.0201	0.0361	-0.0167
19.27	0.2299	-9.7731	-1.0117	0.0193	0.0394	-0.007
19.28	0.2126	-9.7834	-1.0099	0.0011	0.0402	-0.001
19.29	0.2222	-9.7587	-1.0042	-0.0138	0.04	0.0093
19.3	0.2266	-9.7461	-1.0158	-0.0276	0.0357	0.0185
19.31	0.2409	-9.7455	-1.0412	-0.0286	0.0332	0.0233
19.32	0.2871	-9.7359	-1.0474	-0.0253	0.0225	0.0244
19.33	0.3123	-9.7434	-1.0501	-0.0166	0.015	0.0222
19.34	0.3362	-9.7702	-1.0655	-0.0078	0.0106	0.0138
19.35	0.3574	-9.775	-1.0715	-0.0072	0.0007	0.0065
19.36	0.3607	-9.8068	-1.0831	0.0012	-0.0073	0.0031
19.37	0.3283	-9.8639	-1.0462	0.018	-0.0124	-0.0004
19.38	0.2747	-9.8835	-0.8929	0.0321	-0.0109	-0.007
19.39	0.2654	-9.8338	-0.8727	0.0469	-0.0104	-0.0108
19.4	0.2294	-9.7873	-0.8941	0.0542	-0.0075	-0.0148
19.41	0.23	-9.7305	-0.8859	0.0494	-0.0088	-0.0072
19.42	0.2622	-9.7158	-0.8773	0.0454	-0.0114	-0.0047
19.43	0.286	-9.7293	-0.8805	0.0539	-0.0109	-0.002
19.44	0.2971	-9.7603	-0.8572	0.0677	-0.0118	-0.0015
19.45	0.2929	-9.8354	-0.8575	0.08	-0.0131	-0.0058
19.46	0.2838	-9.8883	-0.87	0.0846	-0.0143	-0.0097
19.47	0.2801	-9.9339	-0.8968	0.0787	-0.0101	-0.0153
19.48	0.2807	-9.9488	-0.917	0.0524	-0.0037	-0.0178
19.49	0.2693	-9.9411	-0.931	0.0215	-0.0003	-0.021
19.5	0.2613	-9.9015	-0.9247	-0.0041	0.0043	-0.0258
19.51	0.2477	-9.8381	-0.9103	-0.0164	0.0068	-0.0257
19.52	0.2281	-9.7806	-0.8851	-0.0035	0.0093	-0.024
19.53	0.2102	-9.7451	-0.8757	0.016	0.018	-0.0204
19.54	0.2071	-9.7506	-0.8965	0.0401	0.0266	-0.016
19.55	0.2123	-9.7863	-0.951	0.0556	0.0304	-0.0134
19.56	0.2194	-9.8324	-0.9735	0.0553	0.0395	-0.0115
19.57	0.2245	-9.9061	-0.9895	0.0469	0.0463	-0.0153
19.58	0.2207	-9.9406	-1.0174	0.0284	0.0526	-0.0133
19.59	0.2348	-9.9273	-1.0089	0.0027	0.0555	-0.0133
19.6	0.2556	-9.885	-0.9946	-0.0152	0.0572	-0.0127
19.61	0.2772	-9.8336	-0.9659	-0.0237	0.0573	-0.0117
19.62	0.2718	-9.8048	-0.9403	-0.0167	0.0572	-0.0176
19.63	0.2651	-9.7986	-0.9244	-0.0051	0.0594	-0.0162
19.64	0.2789	-9.7815	-0.9142	0.008	0.0638	-0.0207
19.65	0.2807	-9.7807	-0.9224	0.0101	0.0669	-0.0183
19.66	0.2839	-9.7924	-0.9492	0.0033	0.0691	-0.0172
19.67	0.3018	-9.7989	-0.9513	-0.0089	0.073	-0.0186
19.68	0.318	-9.7984	-0.9353	-0.0143	0.0772	-0.0166
19.69	0.3124	-9.7977	-0.9026	-0.012	0.0811	-0.0141
19.7	0.3142	-9.7996	-0.8806	0	0.0859	-0.013
19.71	0.3022	-9.8074	-0.8972	0.0128	0.0935	-0.0106
19.72	0.2808	-9.8155	-0.9107	0.0169	0.0966	-0.0121
19.73	0.2753	-9.8251	-0.9468	0.0149	0.1005	-0.0149
19.74	0.2657	-9.8293	-0.9636	0.0032	0.1034	-0.0091
19.75	0.2744	-9.8329	-0.9777	-0.0164	0.1067	-0.012
19.76	0.2842	-9.8225	-0.9722	-0.0293	0.1067	-0.0078
19.77	0.301	-9.8191	-0.9692	-0.0356	0.1078	-0.0076
19.78	0.3163	-9.8264	-0.9698	-0.0295	0.1092	-0.0058
19.79	0.322	-9.8317	-0.9743	-0.0244	0.1109	-0.0056
19.8	0.3264	-9.8456	-0.9863	-0.016	0.1053	-0.0044
19.81	0.3449	-9.8458	-0.9909	-0.012	0.1101	-0.0056
19.82	0.3317	-9.8543	-0.9988	-0.0099	0.1076	-0.0089
19.83	0.3388	-9.8108	-0.9931	-0.0194	0.1109	-0.013
19.84	0.3117	-9.7993	-1.012	-0.0267	0.1056	-0.0125
19.85	0.2783	-9.7783	-0.9795	-0.0284	0.106	-0.0164
19.86	0.2772	-9.7506	-0.9822	-0.0231	0.1068	-0.0171
19.87	0.2802	-9.7421	-0.9762	-0.0132	0.1089	-0.0175
19.88	0.2862	-9.7488	-0.9603	-0.0045	0.1102	-0.0145
19.89	0.2835	-9.775	-0.9603	0.0005	0.117	-0.0138
19.9	0.307	-9.7827	-0.9662	0.0027	0.1139	-0.017
19.91	0.3057	-9.7903	-0.9765	-0.0053	0.1165	-0.0158
19.92	0.297	-9.8012	-0.9711	-0.0151	0.1174	-0.0136
19.93	0.286	-9.7851	-0.948	-0.0157	0.1171	-0.015
19.94	0.2931	-9.7875	-0.9406	-0.0172	0.1174	-0.0141
19.95	0.2889	-9.7818	-0.9224	-0.0086	0.1196	-0.0101
19.96	0.3162	-9.8081	-0.9128	-0.0054	0.1161	-0.0068
19.97	0.3301	-9.829	-0.9341	-0.0042	0.1175	-0.0006
19.98	0.3518	-9.8467	-0.9633	-0.0067	0.1158	0.0026
19.99	0.3664	-9.8489	-0.9921	-0.0201	0.1127	0.0014
20	0.3764	-9.8242	-1.0285	-0.0263	0.1051	0.0005
20.01	0.396	-9.7902	-1.0276	-0.0334	0.0964	-0.0015
20.02	0.4173	-9.7555	-1.0297	-0.0277	0.0926	-0.003
20.03	0.4272	-9.7296	-1.003	-0.018	0.0855	-0.0057
20.04	0.4314	-9.731	-0.9864	-0.0074	0.0775	-0.0046
20.05	0.4288	-9.7332	-0.9831	0.0013	0.0712	-0.0012
20.06	0.4462	-9.7569	-0.9858	0.0092	0.0688	-0.0031
20.07	0.4426	-9.79	-0.9942	0.0114	0.062	-0.0022
20.08	0.4356	-9.8272	-0.9922	0.0104	0.0558	-0.0018
20.09	0.4232	-9.8386	-1.0032	0.0035	0.05	-0.0066
[truncated: 970 more rows]
