# Supplementary material for: Smartphone Technology to Facilitate Remote Postural Balance Assessment in Acute Concussion Management: Pilot Study
Source: Sensors (Basel). 2024 Oct 26;24(21):6870. doi: 10.3390/s24216870 (PMC11548566; doi:10.3390/s24216870)
Supplement: Supplementary file 1 [file sensors-24-06870-s001.zip › CON002-FOAMEC.csv]

time	accx	accy	accz	gyrx	gyry	gyrz
0.11	0.6445	-9.7825	-0.7062	0.0514	-0.0993	0.0482
0.12	0.628	-9.7597	-0.632	0.0783	-0.1003	0.0523
0.13	0.6323	-9.7683	-0.5588	0.1016	-0.1001	0.051
0.14	0.5857	-9.808	-0.53	0.1078	-0.0949	0.0491
0.15	0.5312	-9.8314	-0.5396	0.0949	-0.0877	0.0431
0.16	0.4772	-9.8654	-0.5734	0.0688	-0.0859	0.0392
0.17	0.422	-9.8864	-0.5895	0.0341	-0.0822	0.0296
0.18	0.4103	-9.8567	-0.6139	0.0093	-0.0851	0.0221
0.19	0.4303	-9.8186	-0.6134	0.0034	-0.0889	0.0198
0.2	0.3935	-9.7671	-0.592	0.0105	-0.0943	0.0163
0.21	0.3749	-9.6988	-0.592	0.0328	-0.0954	0.004
0.22	0.3605	-9.674	-0.5366	0.056	-0.1013	-0.0063
0.23	0.3253	-9.6559	-0.4964	0.0774	-0.0911	-0.0233
0.24	0.2642	-9.6634	-0.4627	0.0818	-0.0798	-0.0373
0.25	0.2367	-9.7055	-0.4381	0.0681	-0.0621	-0.0578
0.26	0.246	-9.7722	-0.4302	0.0493	-0.0458	-0.0653
0.27	0.303	-9.9126	-0.4471	0.0239	-0.0311	-0.0659
0.28	0.436	-10.0639	-0.487	-0.0062	-0.0243	-0.0623
0.29	0.5674	-10.152	-0.5214	-0.0349	-0.0211	-0.0555
0.3	0.6851	-10.1684	-0.5803	-0.058	-0.0197	-0.0439
0.31	0.7269	-10.137	-0.6497	-0.0708	-0.0124	-0.0379
0.32	0.7046	-10.0659	-0.659	-0.0635	-0.0032	-0.0215
0.33	0.6111	-9.9766	-0.6134	-0.0396	0.0064	-0.0039
0.34	0.5412	-9.9192	-0.5764	-0.0041	0.0195	0.0166
0.35	0.4169	-9.9084	-0.5709	0.0335	0.0419	0.0364
0.36	0.2901	-9.9271	-0.554	0.0678	0.0527	0.0529
0.37	0.2952	-9.9878	-0.4961	0.0754	0.0576	0.0682
0.38	0.2956	-10.0479	-0.4816	0.0532	0.0687	0.0826
0.39	0.2977	-10.0868	-0.5463	0.0032	0.0676	0.0884
0.4	0.2705	-10.0732	-0.6268	-0.0503	0.0628	0.0906
0.41	0.2027	-10.0205	-0.6557	-0.095	0.0607	0.0936
0.42	0.1262	-9.9527	-0.6422	-0.1128	0.0549	0.0966
0.43	0.1002	-9.854	-0.6257	-0.107	0.0513	0.1026
0.44	0.0986	-9.778	-0.6169	-0.0866	0.0467	0.1186
0.45	0.0904	-9.753	-0.6508	-0.0662	0.0453	0.1342
0.46	0.0674	-9.7896	-0.6683	-0.0581	0.053	0.1533
0.47	0.129	-9.8285	-0.6413	-0.0762	0.0559	0.1663
0.48	0.2351	-9.8194	-0.6269	-0.1131	0.0571	0.1725
0.49	0.3199	-9.7656	-0.6538	-0.1681	0.0484	0.1791
0.5	0.3192	-9.7262	-0.7069	-0.203	0.0404	0.1772
0.51	0.2759	-9.7071	-0.7506	-0.2146	0.03	0.1708
0.52	0.2227	-9.7028	-0.7586	-0.1913	0.0159	0.1639
0.53	0.1997	-9.6794	-0.7197	-0.1526	0.008	0.1646
0.54	0.1335	-9.7137	-0.6541	-0.1117	0.0018	0.1671
0.55	0.0553	-9.7771	-0.6524	-0.0858	-0.0006	0.1684
0.56	0.0073	-9.8919	-0.6457	-0.0708	0.0081	0.1747
0.57	-0.0271	-10.0247	-0.6076	-0.0725	0.0162	0.1754
0.58	-0.0391	-10.1243	-0.5376	-0.0818	0.0299	0.1768
0.59	-0.0673	-10.2286	-0.456	-0.0952	0.0406	0.17
0.6	-0.0944	-10.3477	-0.4188	-0.1125	0.0576	0.1595
0.61	-0.1515	-10.439	-0.4146	-0.1263	0.0694	0.1439
0.62	-0.2155	-10.4478	-0.4238	-0.1407	0.0787	0.1293
0.63	-0.2866	-10.4366	-0.4654	-0.1467	0.0896	0.1161
0.64	-0.3039	-10.4193	-0.4907	-0.151	0.0962	0.1053
0.65	-0.2541	-10.3609	-0.5204	-0.1574	0.1014	0.0972
0.66	-0.175	-10.2413	-0.5929	-0.1704	0.1007	0.0889
0.67	-0.0421	-10.1224	-0.6944	-0.1801	0.0965	0.0832
0.68	0.1203	-10.0197	-0.7717	-0.1817	0.0942	0.0767
0.69	0.2348	-9.8916	-0.8196	-0.1802	0.0854	0.0658
0.7	0.2857	-9.7119	-0.8878	-0.1772	0.0788	0.0502
0.71	0.2733	-9.5447	-0.9353	-0.1731	0.0706	0.0363
0.72	0.2523	-9.3938	-0.9561	-0.1588	0.0634	0.0296
0.73	0.2424	-9.284	-0.9725	-0.1366	0.0566	0.0208
0.74	0.2453	-9.2302	-0.9726	-0.1068	0.0523	0.0224
0.75	0.2574	-9.2711	-0.9602	-0.0816	0.0495	0.0228
0.76	0.2436	-9.3517	-0.9839	-0.061	0.0415	0.0291
0.77	0.3022	-9.5841	-0.989	-0.0533	0.0351	0.0416
0.78	0.3371	-9.6381	-0.9458	-0.059	0.0246	0.0506
0.79	0.3371	-9.6381	-0.9458	-0.0721	0.0135	0.0548
0.8	0.3329	-9.6589	-0.9043	-0.0831	0.0004	0.0519
0.81	0.3241	-9.6697	-0.8797	-0.0884	-0.0126	0.0481
0.82	0.3171	-9.6478	-0.8674	-0.0953	-0.0156	0.0377
0.83	0.2005	-9.5281	-0.8457	-0.0854	-0.0248	0.0285
0.84	0.1193	-9.5104	-0.8658	-0.0729	-0.0322	0.0205
0.85	0.0733	-9.5257	-0.8707	-0.0534	-0.0372	0.0161
0.86	0.0733	-9.5257	-0.8707	-0.0319	-0.0399	0.0157
0.87	0.0352	-9.6301	-0.8799	-0.0186	-0.0409	0.0168
0.88	0.0487	-9.704	-0.8841	-0.0119	-0.0384	0.0165
0.89	0.0487	-9.704	-0.8841	-0.0139	-0.0352	0.0168
0.9	0.0832	-9.8792	-0.9394	-0.022	-0.0361	0.0142
0.91	0.0856	-9.9722	-0.9872	-0.0339	-0.0366	0.0145
0.92	0.0959	-10.041	-1.0065	-0.042	-0.0405	0.0122
0.93	0.1223	-10.0573	-1.0072	-0.0391	-0.044	0.0028
0.94	0.1218	-10.0563	-1.0153	-0.0319	-0.0441	-0.0036
0.95	0.0999	-10.0633	-1.0559	-0.0215	-0.0451	-0.0097
0.96	0.1091	-10.0653	-1.0881	-0.0013	-0.0466	-0.0086
0.97	0.1145	-10.0465	-1.0832	0.0167	-0.0487	-0.0117
0.98	0.0948	-9.9935	-1.0961	0.0319	-0.0461	-0.0121
0.99	0.0655	-9.9375	-1.1115	0.0337	-0.0436	-0.0153
1	0.0349	-9.8786	-1.1279	0.029	-0.0446	-0.0156
1.01	0.0097	-9.8173	-1.1249	0.0255	-0.035	-0.0184
1.02	0.0094	-9.7771	-1.1412	0.0169	-0.0335	-0.0122
1.03	0.0162	-9.7686	-1.1613	0.0143	-0.0302	-0.0007
1.04	0.0598	-9.7578	-1.1779	0.0095	-0.0309	0.0126
1.05	0.0893	-9.7203	-1.1873	0.0031	-0.0335	0.0248
1.06	0.1082	-9.6589	-1.1992	-0.0159	-0.0389	0.0314
1.07	0.1272	-9.5771	-1.2149	-0.0412	-0.0438	0.0365
1.08	0.138	-9.4789	-1.2221	-0.0604	-0.0539	0.0394
1.09	0.1113	-9.4413	-1.1936	-0.067	-0.0616	0.0461
1.1	0.0842	-9.4097	-1.1584	-0.05	-0.0738	0.0532
1.11	0.0817	-9.4153	-1.1382	-0.0234	-0.0804	0.0682
1.12	0.0643	-9.4502	-1.1177	0.001	-0.0849	0.0799
1.13	0.0333	-9.5086	-1.1063	0.0172	-0.0912	0.0898
1.14	-0.0286	-9.5726	-1.1178	0.0101	-0.0931	0.0877
1.15	-0.1167	-9.6125	-1.1214	-0.014	-0.0962	0.0759
1.16	-0.2018	-9.6336	-1.1262	-0.0484	-0.1031	0.0569
1.17	-0.2645	-9.6812	-1.1367	-0.0809	-0.1072	0.0352
1.18	-0.3211	-9.7759	-1.1445	-0.0982	-0.1102	0.0125
1.19	-0.2893	-9.9258	-1.1202	-0.0959	-0.1174	0.0029
1.2	-0.1669	-10.1003	-1.1093	-0.0869	-0.1166	0.0004
1.21	-0.0679	-10.2259	-1.0678	-0.0771	-0.1164	0.0036
1.22	0.013	-10.2729	-1.0753	-0.0826	-0.1101	0.0057
1.23	0.0671	-10.2246	-1.1207	-0.1016	-0.106	0.0031
1.24	0.0388	-10.1561	-1.1467	-0.1252	-0.1058	0.0043
1.25	-0.0024	-9.9945	-1.1839	-0.1324	-0.1038	-0.0012
1.26	-0.0541	-9.8386	-1.186	-0.1263	-0.1022	-0.0148
1.27	-0.1215	-9.7935	-1.1815	-0.1033	-0.099	-0.0254
1.28	-0.1915	-9.775	-1.2115	-0.0694	-0.0931	-0.0313
1.29	-0.2576	-9.8012	-1.2524	-0.0477	-0.084	-0.0398
1.3	-0.2739	-9.8832	-1.2909	-0.0334	-0.0668	-0.0526
1.31	-0.2784	-10.0492	-1.308	-0.0311	-0.0537	-0.0578
1.32	-0.2315	-10.2466	-1.3231	-0.0477	-0.0347	-0.0657
1.33	-0.1729	-10.4044	-1.3346	-0.0771	-0.0177	-0.0808
1.34	-0.1764	-10.4668	-1.3721	-0.1159	0.0026	-0.0922
1.35	-0.2231	-10.455	-1.406	-0.156	0.0171	-0.0986
1.36	-0.2618	-10.3561	-1.4353	-0.187	0.0332	-0.0986
1.37	-0.2257	-10.2244	-1.4152	-0.2015	0.0421	-0.0823
1.38	-0.1578	-10.1021	-1.3983	-0.1923	0.0523	-0.059
1.39	-0.1146	-10.0029	-1.3796	-0.168	0.0628	-0.0432
1.4	-0.101	-9.9442	-1.4266	-0.1327	0.0739	-0.0346
1.41	-0.1031	-9.9442	-1.4933	-0.1046	0.0802	-0.0328
1.42	-0.1218	-9.952	-1.5465	-0.099	0.0898	-0.0292
1.43	-0.1464	-9.9399	-1.615	-0.1167	0.0964	-0.0253
1.44	-0.141	-9.9033	-1.6983	-0.158	0.102	-0.0135
1.45	-0.1485	-9.8455	-1.7146	-0.2072	0.1059	0.0027
1.46	-0.1642	-9.7416	-1.6883	-0.2444	0.1127	0.0121
1.47	-0.1849	-9.5822	-1.6571	-0.2698	0.1187	0.0223
1.48	-0.249	-9.4024	-1.6346	-0.2799	0.1262	0.0256
1.49	-0.2905	-9.2474	-1.6297	-0.2723	0.1336	0.0286
1.5	-0.3686	-9.1241	-1.6565	-0.2579	0.1395	0.0275
1.51	-0.4354	-9.0171	-1.6598	-0.2386	0.1471	0.019
1.52	-0.4434	-8.9289	-1.6496	-0.2293	0.1515	0.012
1.53	-0.3909	-8.8712	-1.6337	-0.2243	0.1552	0.0009
1.54	-0.2965	-8.8265	-1.5787	-0.2266	0.164	-0.0004
1.55	-0.1755	-8.8018	-1.5372	-0.2319	0.1652	-0.0007
1.56	-0.0851	-8.8375	-1.5444	-0.2438	0.166	0.0053
1.57	-0.0427	-8.9112	-1.5991	-0.2512	0.1689	0.0211
1.58	-0.0132	-9.0501	-1.6426	-0.2568	0.1748	0.0309
1.59	0	-9.2862	-1.6905	-0.2606	0.1752	0.0302
1.6	-0.0469	-9.563	-1.7509	-0.2669	0.1791	0.0236
1.61	-0.1443	-9.9033	-1.8251	-0.2791	0.1788	-0.0046
1.62	-0.2111	-10.268	-1.8853	-0.3034	0.1796	-0.0439
1.63	-0.2155	-10.6071	-1.9262	-0.3328	0.1731	-0.0735
1.64	-0.1857	-10.8762	-1.9971	-0.3671	0.1645	-0.0934
1.65	-0.1052	-10.9929	-2.076	-0.404	0.1556	-0.0956
1.66	0.0563	-10.9547	-2.1456	-0.4248	0.1454	-0.0799
1.67	0.3165	-10.7502	-2.1606	-0.4141	0.1407	-0.0585
1.68	0.5235	-10.412	-2.1265	-0.2963	0.1214	-0.0179
1.69	0.5436	-10.0411	-2.0145	-0.2074	0.1128	-0.0053
1.7	0.4342	-9.7669	-1.864	-0.139	0.0892	0.0022
1.71	0.3577	-9.6249	-1.8643	-0.1046	0.084	0.0095
1.72	0.2807	-9.5399	-1.884	-0.1033	0.0761	0.0219
1.73	0.199	-9.4695	-1.8681	-0.1129	0.0734	0.0399
1.74	0.1071	-9.3523	-1.8664	-0.1397	0.0717	0.0512
1.75	0.0237	-9.1739	-1.8958	-0.1688	0.0745	0.0528
1.76	-0.0415	-9.0282	-1.8992	-0.1802	0.0814	0.0572
1.77	-0.1238	-8.9199	-1.8913	-0.1872	0.0918	0.0477
1.78	-0.2427	-8.8391	-1.8991	-0.1761	0.1045	0.0311
1.79	-0.3993	-8.7792	-1.9307	-0.1656	0.1103	0.0067
1.8	-0.4939	-8.7691	-1.9866	-0.1633	0.1174	-0.0222
1.81	-0.5029	-8.8421	-2.0756	-0.1556	0.1227	-0.0498
1.82	-0.4383	-8.954	-2.1295	-0.1488	0.1228	-0.0701
1.83	-0.3301	-9.0505	-2.1445	-0.138	0.1174	-0.0821
1.84	-0.1653	-9.1655	-2.1769	-0.1183	0.1137	-0.0859
1.85	0.0318	-9.2819	-2.1944	-0.0989	0.0997	-0.0869
1.86	0.2376	-9.3887	-2.219	-0.0742	0.0825	-0.0844
1.87	0.4136	-9.4726	-2.2499	-0.0508	0.0599	-0.0807
1.88	0.5336	-9.5612	-2.2911	-0.0271	0.0393	-0.0818
1.89	0.5668	-9.6273	-2.3219	-0.0019	0.0204	-0.0849
1.9	0.5686	-9.689	-2.3275	0.024	0.0029	-0.0874
1.91	0.5012	-9.7701	-2.3186	0.0515	-0.0026	-0.0796
1.92	0.3722	-9.8236	-2.2821	0.0775	-0.0044	-0.0761
1.93	0.2326	-9.8425	-2.246	0.0945	-0.0036	-0.071
1.94	0.1155	-9.8555	-2.1998	0.1042	0.0013	-0.0597
1.95	0.0157	-9.8275	-2.1658	0.0988	0.007	-0.0448
1.96	-0.0572	-9.7662	-2.0984	0.1001	0.0165	-0.0287
1.97	-0.0554	-9.6628	-2.0215	0.1051	0.0224	-0.0122
1.98	-0.1513	-9.5401	-1.992	0.1111	0.0261	-0.0046
1.99	-0.0805	-9.4094	-1.983	0.1227	0.0195	0.0057
2	0.059	-9.3191	-1.9608	0.1397	0.0197	0.0209
2.01	0.1614	-9.2952	-2.004	0.1514	0.0176	0.0345
2.02	0.2147	-9.2791	-2.0178	0.1601	0.0094	0.0291
2.03	0.2424	-9.2882	-2.0453	0.16	0.0038	0.0236
2.04	0.2356	-9.2936	-2.0837	0.1532	-0.0052	0.0144
2.05	0.2122	-9.2876	-2.1268	0.143	-0.0144	-0.001
2.06	0.2039	-9.268	-2.1526	0.1367	-0.0235	-0.0237
2.07	0.1939	-9.2275	-2.1603	0.1412	-0.0345	-0.0363
2.08	0.1827	-9.1853	-2.1534	0.1586	-0.0412	-0.0543
2.09	0.212	-9.1796	-2.1226	0.1844	-0.0501	-0.0624
2.1	0.237	-9.2056	-2.085	0.2073	-0.0602	-0.0662
2.11	0.2544	-9.2803	-2.1002	0.2242	-0.0707	-0.0636
2.12	0.288	-9.4115	-2.1228	0.2312	-0.0771	-0.0603
2.13	0.3332	-9.5925	-2.1223	0.227	-0.0844	-0.0606
2.14	0.368	-9.7791	-2.1436	0.2125	-0.0815	-0.0575
2.15	0.3757	-9.9354	-2.1648	0.1926	-0.0866	-0.0547
2.16	0.3923	-10.0612	-2.1544	0.1747	-0.0841	-0.0568
2.17	0.4485	-10.1195	-2.149	0.17	-0.082	-0.0521
2.18	0.4091	-10.1396	-2.106	0.1667	-0.0785	-0.046
2.19	0.3782	-10.1255	-2.0921	0.1679	-0.0715	-0.0339
2.2	0.335	-10.0614	-2.0668	0.1811	-0.0634	-0.0191
2.21	0.3265	-9.9972	-2.0626	0.1865	-0.0629	-0.0001
2.22	0.3168	-9.8822	-1.9766	0.1867	-0.0605	0.0204
2.23	0.3476	-9.7566	-1.9692	0.1734	-0.0629	0.0399
2.24	0.3857	-9.6884	-1.9439	0.1569	-0.0733	0.0689
2.25	0.4264	-9.6529	-1.9214	0.1334	-0.0806	0.0987
2.26	0.4309	-9.5918	-1.9166	0.1055	-0.0823	0.1205
2.27	0.3592	-9.4963	-1.9458	0.0809	-0.0887	0.1451
2.28	0.3061	-9.407	-1.9652	0.0634	-0.0943	0.1666
2.29	0.2552	-9.3396	-1.9307	0.0617	-0.0992	0.1809
2.3	0.1677	-9.2503	-1.8877	0.0737	-0.1005	0.1802
2.31	0.0712	-9.1673	-1.8302	0.099	-0.1028	0.1691
2.32	-0.0494	-9.1497	-1.7963	0.1166	-0.1055	0.1582
2.33	-0.1365	-9.2366	-1.817	0.1364	-0.101	0.1452
2.34	-0.1937	-9.4031	-1.7773	0.1385	-0.1012	0.1323
2.35	-0.2024	-9.6247	-1.7795	0.1286	-0.1018	0.1205
2.36	-0.1638	-9.8607	-1.8212	0.1086	-0.1047	0.1067
2.37	-0.1055	-10.0816	-1.8637	0.0856	-0.1012	0.0753
2.38	-0.0731	-10.265	-1.8457	0.0676	-0.1043	0.0321
2.39	-0.1166	-10.4059	-1.7804	0.0584	-0.1016	-0.0163
2.4	-0.1398	-10.4743	-1.7446	0.0418	-0.1056	-0.0574
2.41	-0.1091	-10.5161	-1.7765	0.0267	-0.1017	-0.0763
2.42	-0.0177	-10.4878	-1.7647	0.0151	-0.1056	-0.0832
2.43	0.183	-10.3975	-1.7382	0.0138	-0.1028	-0.0767
2.44	0.4303	-10.3014	-1.732	0.0255	-0.1146	-0.0567
2.45	0.6442	-10.2015	-1.6966	0.0479	-0.1213	-0.0325
2.46	0.7236	-10.0411	-1.6201	0.0697	-0.1158	-0.0185
2.47	0.6926	-9.8408	-1.5312	0.0933	-0.1099	-0.0118
2.48	0.5652	-9.6602	-1.5055	0.1052	-0.1056	-0.0105
2.49	0.3611	-9.5402	-1.5134	0.1059	-0.0941	-0.013
2.5	0.1443	-9.4461	-1.5255	0.0956	-0.0825	-0.0092
2.51	-0.1663	-9.2835	-1.5245	0.0715	-0.0616	-0.0086
2.52	-0.1873	-9.2614	-1.5305	0.0464	-0.0438	-0.0047
2.53	-0.1842	-9.2663	-1.5335	0.0146	-0.0266	0.0055
2.54	-0.1842	-9.2663	-1.5335	-0.006	-0.0079	0.0182
2.55	-0.1636	-9.3875	-1.5615	-0.0151	0.0084	0.0277
2.56	-0.1038	-9.4451	-1.588	-0.0179	0.0219	0.0378
2.57	-0.0157	-9.5134	-1.603	-0.0096	0.03	0.0382
2.58	0.0836	-9.5697	-1.6069	0.0028	0.0341	0.0447
2.59	0.0836	-9.5697	-1.6069	0.0172	0.0313	0.0486
2.6	0.2499	-9.6588	-1.6277	0.0356	0.0203	0.0485
2.61	0.2694	-9.6553	-1.6268	0.0508	0.0063	0.051
2.62	0.2445	-9.6614	-1.5955	0.0681	-0.005	0.0614
2.63	0.2442	-9.6652	-1.5366	0.0908	-0.0182	0.0707
2.64	0.2327	-9.6625	-1.4592	0.1232	-0.0289	0.0755
2.65	0.1943	-9.6704	-1.3892	0.1516	-0.0406	0.0703
2.66	0.1334	-9.6745	-1.3316	0.173	-0.0525	0.064
2.67	0.1334	-9.6745	-1.3316	0.1838	-0.0579	0.0521
2.68	0.0075	-9.9303	-1.3062	0.1857	-0.0579	0.0376
2.69	-0.0135	-10.1239	-1.2922	0.1856	-0.0591	0.0239
2.7	-0.0295	-10.2936	-1.2805	0.1834	-0.0585	0.0116
2.71	-0.0515	-10.439	-1.2828	0.1749	-0.0552	0.0055
2.72	-0.0156	-10.508	-1.2852	0.1628	-0.0579	-0.005
2.73	-0.0039	-10.5206	-1.3615	0.1478	-0.0608	-0.009
2.74	0.0234	-10.4779	-1.4809	0.1205	-0.0593	-0.0068
2.75	-0.0055	-10.3903	-1.5185	0.11	-0.0533	-0.0103
2.76	-0.0857	-10.3106	-1.5473	0.113	-0.0372	-0.0117
2.77	-0.2096	-10.2257	-1.5548	0.1384	-0.0158	-0.0084
2.78	-0.3019	-10.148	-1.5609	0.174	0.0077	-0.0022
2.79	-0.3338	-10.0356	-1.5548	0.2025	0.0292	0.0091
2.8	-0.2823	-9.8992	-1.5918	0.2114	0.0445	0.0238
2.81	-0.1889	-9.7136	-1.6064	0.1933	0.0562	0.0395
2.82	-0.1109	-9.4968	-1.582	0.1615	0.0579	0.0528
2.83	-0.0868	-9.3068	-1.5014	0.1357	0.0558	0.0623
2.84	-0.0836	-9.0919	-1.392	0.1186	0.0488	0.08
2.85	-0.0568	-8.8952	-1.2759	0.1326	0.047	0.0904
2.86	-0.0157	-8.7524	-1.1518	0.1608	0.041	0.102
2.87	-0.0126	-8.6211	-1.0406	0.2002	0.0337	0.1129
2.88	-0.0174	-8.4509	-0.9988	0.2274	0.0227	0.1142
2.89	-0.0773	-8.2989	-1.002	0.2296	0.0136	0.1085
2.9	-0.1395	-8.2057	-1.0044	0.2116	0.01	0.1005
2.91	-0.2153	-8.2637	-1.0128	0.1887	0.0166	0.1007
2.92	-0.3121	-8.4551	-0.9981	0.1718	0.0277	0.1089
2.93	-0.4205	-8.7136	-0.9683	0.1728	0.0419	0.12
2.94	-0.5387	-8.9801	-0.9287	0.1826	0.0594	0.1266
2.95	-0.6386	-9.1647	-0.9325	0.1824	0.0759	0.1305
2.96	-0.62	-9.2519	-0.9217	0.1532	0.0845	0.1417
2.97	-0.5289	-9.2678	-0.9555	0.1087	0.0842	0.1585
2.98	-0.4321	-9.3228	-0.9928	0.0572	0.0757	0.1729
2.99	-0.3968	-9.4323	-0.9872	0.0307	0.0646	0.1742
3	-0.4569	-9.6006	-0.9299	0.0495	0.0602	0.1539
3.01	-0.6067	-9.8718	-0.8703	0.1094	0.0685	0.1158
3.02	-0.7272	-10.1696	-0.882	0.1832	0.0719	0.0796
3.03	-0.7479	-10.4483	-0.923	0.2437	0.0702	0.0481
3.04	-0.5859	-10.6973	-0.9352	0.2738	0.0696	0.0308
3.05	-0.2856	-10.8722	-0.9002	0.2706	0.0507	0.0322
3.06	0.0643	-10.9146	-0.827	0.2471	0.0365	0.0373
3.07	0.4251	-10.8612	-0.7336	0.2144	0.0207	0.0457
3.08	0.6226	-10.7799	-0.5691	0.2158	0.0075	0.0618
3.09	0.6494	-10.6465	-0.3959	0.2503	-0.0098	0.0837
3.1	0.5781	-10.4505	-0.2399	0.3189	-0.0299	0.0935
3.11	0.4128	-10.2238	-0.154	0.3809	-0.0488	0.0998
3.12	0.2338	-10.0235	-0.1007	0.4207	-0.062	0.1011
3.13	0.027	-9.9042	-0.062	0.4375	-0.0696	0.1046
3.14	-0.2438	-9.8541	-0.0869	0.4218	-0.0834	0.1062
3.15	-0.4763	-9.876	-0.1275	0.3973	-0.0904	0.1075
3.16	-0.6316	-9.9244	-0.1483	0.3608	-0.0888	0.1131
3.17	-0.7315	-9.9247	-0.1825	0.3263	-0.0857	0.1181
3.18	-0.7826	-9.8694	-0.1949	0.2918	-0.0748	0.1263
3.19	-0.8136	-9.792	-0.2472	0.2561	-0.0599	0.1301
3.2	-0.7865	-9.6718	-0.2919	0.2294	-0.0401	0.1353
3.21	-0.7533	-9.5248	-0.3515	0.2124	-0.0252	0.1339
3.22	-0.7125	-9.4245	-0.3825	0.2013	-0.0102	0.1316
3.23	-0.6548	-9.4033	-0.4315	0.208	-0.0014	0.1233
3.24	-0.5896	-9.4316	-0.3893	0.2313	0.0005	0.1119
3.25	-0.527	-9.489	-0.3261	0.2582	-0.0003	0.0982
3.26	-0.4543	-9.5856	-0.2839	0.2826	-0.0011	0.0858
3.27	-0.4125	-9.7098	-0.2456	0.2916	-0.0071	0.0768
3.28	-0.392	-9.7891	-0.1746	0.2951	-0.0114	0.0684
3.29	-0.4059	-9.8468	-0.1095	0.2844	-0.0126	0.0642
3.3	-0.4164	-9.9031	-0.04	0.2701	-0.0185	0.0546
3.31	-0.4041	-9.9662	0.0348	0.262	-0.0224	0.0428
3.32	-0.3804	-9.985	0.0945	0.2543	-0.0286	0.0292
3.33	-0.3247	-9.9853	0.1293	0.2473	-0.0378	0.0203
3.34	-0.2998	-9.9764	0.1921	0.2381	-0.0484	0.0118
3.35	-0.3112	-9.879	0.2308	0.2123	-0.0682	-0.0004
3.36	-0.3229	-9.8351	0.2622	0.2123	-0.0682	-0.0004
3.37	-0.3256	-9.8658	0.2493	0.1988	-0.0719	-0.0056
3.38	-0.4025	-9.9304	0.2257	0.1897	-0.0687	-0.0022
3.39	-0.5363	-9.9886	0.2627	0.1992	-0.0321	0.0019
3.4	-0.6824	-10.0152	0.3079	0.2118	-0.0147	0.0035
3.41	-0.7537	-10.0689	0.3572	0.2158	0.0031	0.0099
3.42	-0.7452	-10.2057	0.4377	0.2147	0.0172	0.0169
3.43	-0.7107	-10.4255	0.5204	0.1926	0.028	0.0173
3.44	-0.7345	-10.6111	0.4742	0.1543	0.0271	0.0165
3.45	-0.7628	-10.7148	0.3959	0.0947	0.0176	0.0183
3.46	-0.7486	-10.7403	0.3545	0.0297	0.011	0.0122
3.47	-0.6684	-10.629	0.2793	-0.0306	0.0074	0.0095
3.48	-0.6072	-10.4195	0.1976	-0.059	0.0076	0.0074
3.49	-0.5995	-10.2265	0.2098	-0.0507	0.018	0.0027
3.5	-0.5976	-10.0677	0.246	-0.0012	0.0367	-0.0037
3.51	-0.5662	-9.9676	0.2848	0.0668	0.051	-0.0035
3.52	-0.5691	-9.9629	0.3294	0.1304	0.0637	0.0018
3.53	-0.6565	-10.0068	0.39	0.1617	0.077	0.008
3.54	-0.7591	-10.0491	0.3978	0.1454	0.0835	0.0117
3.55	-0.8022	-10.0188	0.3884	0.0849	0.0863	0.0155
3.56	-0.8142	-9.9566	0.3289	-0.0056	0.0958	0.0182
3.57	-0.8442	-9.8461	0.2258	-0.0975	0.0988	0.0065
3.58	-0.8963	-9.6775	0.1549	-0.1433	0.1079	-0.0035
3.59	-0.9145	-9.575	0.1701	-0.1347	0.1206	-0.0068
3.6	-0.8886	-9.541	0.2009	-0.0802	0.1294	-0.0052
3.61	-0.8352	-9.5285	0.2537	-0.009	0.1428	-0.0055
3.62	-0.7649	-9.5477	0.2827	0.0427	0.1506	-0.0052
3.63	-0.6633	-9.5942	0.2375	0.0581	0.1551	0.0008
3.64	-0.626	-9.7395	0.1627	0.0421	0.1611	0.0081
3.65	-0.638	-9.9442	0.1846	0.0099	0.1708	0.0113
3.66	-0.6202	-10.1358	0.2236	-0.0394	0.1865	0.0038
3.67	-0.5607	-10.3166	0.2108	-0.095	0.196	-0.0155
3.68	-0.4885	-10.4468	0.1368	-0.1449	0.2026	-0.0365
3.69	-0.4164	-10.5151	0.0622	-0.1832	0.2013	-0.0479
3.7	-0.3493	-10.5161	0.037	-0.2055	0.1976	-0.0479
3.71	-0.3234	-10.4231	0.0632	-0.1992	0.1888	-0.0408
3.72	-0.341	-10.2665	0.147	-0.1738	0.1792	-0.0289
3.73	-0.4275	-10.1009	0.2633	-0.1353	0.1728	-0.0176
3.74	-0.4615	-9.9318	0.3887	-0.1083	0.1594	-0.0083
3.75	-0.4503	-9.8207	0.3983	-0.0883	0.1462	-0.0039
3.76	-0.4495	-9.8419	0.3024	-0.0895	0.1365	0.0022
3.77	-0.5279	-9.9929	0.1788	-0.0945	0.1334	0.0041
3.78	-0.6001	-10.1664	0.092	-0.1106	0.1436	0.01
3.79	-0.6708	-10.2647	0.0066	-0.1508	0.1502	0.0171
3.8	-0.6993	-10.2584	-0.0748	-0.2016	0.15	0.0185
3.81	-0.6899	-10.093	-0.1644	-0.2575	0.1458	0.0108
3.82	-0.666	-9.8458	-0.2988	-0.2793	0.1467	-0.0099
3.83	-0.6033	-9.612	-0.4465	-0.253	0.1446	-0.031
3.84	-0.5805	-9.5186	-0.4927	-0.1765	0.1447	-0.046
3.85	-0.5229	-9.5161	-0.4636	-0.0766	0.1461	-0.0624
3.86	-0.4318	-9.559	-0.4014	0.0012	0.1406	-0.0731
3.87	-0.3628	-9.6611	-0.3365	0.0467	0.1401	-0.0768
3.88	-0.3903	-9.8299	-0.2562	0.0336	0.1391	-0.0793
3.89	-0.4524	-10.0215	-0.2036	-0.0129	0.1343	-0.0848
3.9	-0.4736	-10.2253	-0.1872	-0.1018	0.1341	-0.0845
3.91	-0.4572	-10.3712	-0.2026	-0.2043	0.1343	-0.0761
3.92	-0.4187	-10.379	-0.267	-0.2979	0.1359	-0.0696
3.93	-0.4052	-10.2828	-0.3539	-0.3484	0.1382	-0.0703
3.94	-0.4405	-10.1033	-0.4142	-0.3557	0.136	-0.0745
3.95	-0.5086	-9.9018	-0.4593	-0.3146	0.1408	-0.0761
3.96	-0.5483	-9.7161	-0.4742	-0.2466	0.1424	-0.077
3.97	-0.4958	-9.5664	-0.4718	-0.1767	0.1407	-0.0819
3.98	-0.4264	-9.5145	-0.4853	-0.1178	0.1415	-0.0905
3.99	-0.3834	-9.576	-0.4756	-0.0929	0.1374	-0.0985
4	-0.2702	-9.695	-0.4873	-0.1008	0.1281	-0.1005
4.01	-0.1904	-9.849	-0.5012	-0.1332	0.1211	-0.0916
4.02	-0.1552	-9.9775	-0.4852	-0.1851	0.1079	-0.0935
4.03	-0.0584	-9.9981	-0.4681	-0.2501	0.0955	-0.0922
4.04	-0.0664	-9.9291	-0.5093	-0.3091	0.0869	-0.0954
4.05	-0.1388	-9.7996	-0.6051	-0.3357	0.0689	-0.089
4.06	-0.22	-9.6183	-0.6482	-0.3214	0.0619	-0.0884
4.07	-0.255	-9.447	-0.6999	-0.2634	0.0531	-0.0905
4.08	-0.2459	-9.3197	-0.7107	-0.1724	0.0523	-0.0874
4.09	-0.2462	-9.2408	-0.6653	-0.0789	0.0483	-0.0873
4.1	-0.2155	-9.2047	-0.6473	-0.0095	0.0452	-0.0962
4.11	-0.2415	-9.3054	-0.6151	0.027	0.044	-0.0956
4.12	-0.2495	-9.4469	-0.5938	0.02	0.0418	-0.0946
4.13	-0.2288	-9.6012	-0.5943	-0.0246	0.0409	-0.0952
4.14	-0.1909	-9.7169	-0.597	-0.082	0.0426	-0.1042
4.15	-0.1828	-9.7971	-0.5881	-0.1312	0.0418	-0.1114
4.16	-0.2207	-9.7947	-0.577	-0.1688	0.0451	-0.1143
4.17	-0.2919	-9.7406	-0.5869	-0.1703	0.0462	-0.1109
4.18	-0.3443	-9.7251	-0.5718	-0.143	0.0527	-0.1069
4.19	-0.3335	-9.714	-0.5084	-0.1062	0.061	-0.095
4.2	-0.3335	-9.714	-0.5084	-0.0727	0.0767	-0.0811
4.21	-0.3365	-9.7457	-0.5116	-0.0613	0.0902	-0.0689
4.22	-0.347	-9.7839	-0.5612	-0.0702	0.0959	-0.0548
4.23	-0.1946	-9.7148	-0.5986	-0.0957	0.0959	-0.0437
4.24	-0.1116	-9.6136	-0.5772	-0.1184	0.0945	-0.0357
4.25	-0.0674	-9.4595	-0.5117	-0.123	0.0896	-0.0408
4.26	-0.0948	-9.3463	-0.4492	-0.1102	0.0788	-0.0478
4.27	-0.1677	-9.3048	-0.457	-0.0757	0.0709	-0.0542
4.28	-0.2045	-9.3287	-0.4356	-0.0203	0.0669	-0.0471
4.29	-0.2439	-9.4644	-0.3909	0.0432	0.0703	-0.0366
4.3	-0.275	-9.6694	-0.374	0.0901	0.0797	-0.0274
4.31	-0.3124	-9.8983	-0.3996	0.1009	0.0895	-0.019
4.32	-0.3746	-10.1257	-0.4402	0.0718	0.0955	-0.008
4.33	-0.442	-10.3317	-0.4927	0.0161	0.0988	-0.0078
4.34	-0.4465	-10.4159	-0.6042	-0.0596	0.0987	-0.0146
4.35	-0.4158	-10.3811	-0.6731	-0.1217	0.0884	-0.0112
4.36	-0.3815	-10.1869	-0.6374	-0.1484	0.0744	-0.0041
4.37	-0.2842	-9.9388	-0.5829	-0.1349	0.0621	-0.0024
4.38	-0.211	-9.7389	-0.4879	-0.0715	0.0507	-0.001
4.39	-0.1626	-9.6333	-0.4456	0.0101	0.0474	0.0032
4.4	-0.1663	-9.6513	-0.4197	0.1049	0.0432	0.0249
4.41	-0.1731	-9.7737	-0.3683	0.1907	0.0361	0.0493
4.42	-0.162	-9.9309	-0.3629	0.2425	0.0367	0.0713
4.43	-0.1124	-10.0434	-0.38	0.2592	0.0329	0.0947
4.44	-0.0806	-10.0886	-0.414	0.2261	0.0266	0.1295
4.45	-0.0126	-10.0468	-0.4462	0.1742	0.0202	0.1618
4.46	0.0256	-9.9688	-0.5032	0.1225	0.0001	0.1951
4.47	0.0049	-9.8846	-0.5349	0.0974	-0.0133	0.2236
4.48	-0.0388	-9.7812	-0.5463	0.0967	-0.0258	0.2484
4.49	-0.0677	-9.6502	-0.5982	0.11	-0.0453	0.27
4.5	-0.1077	-9.5359	-0.6854	0.1161	-0.0664	0.2911
4.51	-0.1401	-9.5116	-0.7807	0.1191	-0.0911	0.3075
4.52	-0.1795	-9.5434	-0.8427	0.1142	-0.1213	0.3223
4.53	-0.2243	-9.5811	-0.8652	0.1026	-0.1473	0.3286
4.54	-0.2537	-9.6084	-0.8746	0.0939	-0.1768	0.329
4.55	-0.186	-9.6062	-0.9449	0.077	-0.2197	0.3217
4.56	-0.2263	-9.5961	-0.9218	0.0752	-0.2586	0.3122
4.57	-0.2411	-9.4911	-0.9425	0.0704	-0.2901	0.2997
4.58	-0.2574	-9.4394	-0.9426	0.0749	-0.3147	0.2851
4.59	-0.2607	-9.4611	-0.9166	0.0917	-0.343	0.2705
4.6	-0.2018	-9.5029	-0.8659	0.1131	-0.365	0.2535
4.61	-0.1383	-9.588	-0.7477	0.1444	-0.3861	0.2484
4.62	-0.1157	-9.6466	-0.6193	0.176	-0.4044	0.2384
4.63	-0.1477	-9.6505	-0.5905	0.2003	-0.4255	0.2189
4.64	-0.175	-9.651	-0.5633	0.2076	-0.4449	0.1831
4.65	-0.2646	-9.6745	-0.5258	0.2048	-0.4643	0.1477
4.66	-0.3499	-9.7624	-0.5041	0.1978	-0.4808	0.1119
4.67	-0.4178	-9.8714	-0.4819	0.1825	-0.4949	0.0829
4.68	-0.4964	-10.0046	-0.4449	0.1505	-0.5032	0.0563
4.69	-0.5722	-10.1183	-0.4097	0.1179	-0.5026	0.0352
4.7	-0.6194	-10.2144	-0.3554	0.0835	-0.4934	0.0211
4.71	-0.6491	-10.2548	-0.3	0.0543	-0.4876	0.0088
4.72	-0.6786	-10.2735	-0.2246	0.0297	-0.48	-0.0066
4.73	-0.6639	-10.2595	-0.1699	0.0185	-0.4727	-0.0327
4.74	-0.6232	-10.2147	-0.1332	0.0105	-0.4593	-0.0537
4.75	-0.6145	-10.1763	-0.1136	0.0058	-0.4383	-0.0718
4.76	-0.64	-10.1272	-0.1296	-0.0016	-0.4132	-0.082
4.77	-0.6428	-10.0997	-0.1458	-0.0039	-0.3865	-0.0845
4.78	-0.6194	-10.09	-0.1304	-0.0023	-0.3633	-0.091
4.79	-0.6323	-10.1098	-0.1028	0.009	-0.3346	-0.0958
4.8	-0.6653	-10.1426	-0.0754	0.0079	-0.3016	-0.1065
4.81	-0.6788	-10.1883	-0.074	0.0001	-0.2616	-0.1161
4.82	-0.7113	-10.226	-0.0568	-0.022	-0.2239	-0.112
4.83	-0.711	-10.2051	-0.0644	-0.0642	-0.1824	-0.105
4.84	-0.7293	-10.1367	-0.1292	-0.1145	-0.1537	-0.1
4.85	-0.7705	-10.0399	-0.1786	-0.1669	-0.1229	-0.0907
4.86	-0.8369	-9.9521	-0.1967	-0.1951	-0.1002	-0.0839
4.87	-0.9184	-9.907	-0.2194	-0.1924	-0.0759	-0.0806
4.88	-0.9002	-9.8772	-0.2078	-0.1653	-0.0607	-0.0793
4.89	-0.87	-9.8511	-0.2135	-0.1322	-0.0427	-0.0838
4.9	-0.9014	-9.8986	-0.2475	-0.1145	-0.0215	-0.0859
4.91	-0.9148	-9.9288	-0.2691	-0.1164	-0.0007	-0.0917
4.92	-0.9158	-9.9115	-0.2777	-0.1362	0.0191	-0.0986
4.93	-0.9017	-9.8744	-0.276	-0.1587	0.0384	-0.1067
4.94	-0.8599	-9.8126	-0.2505	-0.182	0.0551	-0.1149
4.95	-0.7726	-9.7334	-0.2093	-0.1816	0.0684	-0.1163
4.96	-0.6792	-9.6913	-0.1666	-0.1628	0.0802	-0.1194
4.97	-0.5917	-9.6601	-0.1627	-0.1203	0.0913	-0.1157
4.98	-0.5298	-9.6517	-0.162	-0.0815	0.0972	-0.11
4.99	-0.5343	-9.6746	-0.1662	-0.0402	0.1069	-0.1056
5	-0.5456	-9.6946	-0.1666	-0.0206	0.117	-0.1013
5.01	-0.5686	-9.7018	-0.1693	-0.0158	0.1232	-0.1048
5.02	-0.6257	-9.7373	-0.1858	-0.0357	0.1248	-0.1116
5.03	-0.7224	-9.7854	-0.2102	-0.0677	0.1291	-0.1102
5.04	-0.8025	-9.8071	-0.2332	-0.0991	0.1365	-0.1189
5.05	-0.8497	-9.8099	-0.2408	-0.1252	0.1475	-0.1244
5.06	-0.8872	-9.8267	-0.245	-0.1384	0.1836	-0.131
5.07	-0.8911	-9.8498	-0.2544	-0.1384	0.1836	-0.131
5.08	-0.8697	-9.8326	-0.2886	-0.1456	0.2229	-0.1239
5.09	-0.8361	-9.7773	-0.3701	-0.1565	0.2398	-0.1124
5.1	-0.7804	-9.722	-0.42	-0.1624	0.2591	-0.0983
5.11	-0.6917	-9.6895	-0.4548	-0.1529	0.2736	-0.0861
5.12	-0.5631	-9.6592	-0.4476	-0.1259	0.282	-0.0741
5.13	-0.5047	-9.6312	-0.4569	-0.0943	0.2953	-0.0766
5.14	-0.4675	-9.6168	-0.4686	-0.0604	0.3037	-0.0771
5.15	-0.4492	-9.585	-0.5068	-0.0361	0.3119	-0.0741
5.16	-0.4254	-9.584	-0.5475	-0.0222	0.3158	-0.0777
5.17	-0.3876	-9.611	-0.5522	-0.0144	0.3177	-0.074
5.18	-0.3379	-9.6247	-0.5324	-0.018	0.321	-0.0741
5.19	-0.2859	-9.6414	-0.4993	-0.0204	0.3133	-0.0777
5.2	-0.2287	-9.6372	-0.4735	-0.0272	0.3094	-0.0803
5.21	-0.1836	-9.6553	-0.4546	-0.0212	0.3018	-0.0786
5.22	-0.1554	-9.6982	-0.4389	-0.0044	0.2887	-0.0722
5.23	-0.1554	-9.7499	-0.4089	0.0126	0.2763	-0.0654
5.24	-0.1666	-9.8356	-0.3974	0.0273	0.2661	-0.0586
5.25	-0.1456	-9.919	-0.3872	0.0329	0.2511	-0.0537
5.26	-0.1277	-9.9923	-0.3739	0.0278	0.2422	-0.0461
5.27	-0.1557	-10.0378	-0.3583	0.0157	0.2344	-0.0438
5.28	-0.1955	-10.078	-0.3593	0.0037	0.2307	-0.0467
5.29	-0.2357	-10.0841	-0.3464	-0.0017	0.2265	-0.0579
5.3	-0.3019	-10.0298	-0.327	-0.0066	0.2258	-0.0763
5.31	-0.3789	-9.9316	-0.3267	-0.011	0.2318	-0.0953
5.32	-0.4516	-9.8381	-0.3454	-0.017	0.2426	-0.1076
5.33	-0.5258	-9.7407	-0.353	-0.0158	0.2499	-0.1137
5.34	-0.5214	-9.6691	-0.3644	-0.0017	0.2595	-0.1114
5.35	-0.4287	-9.6396	-0.3635	0.0197	0.2628	-0.1087
5.36	-0.2865	-9.6003	-0.365	0.0472	0.2612	-0.1019
5.37	-0.1708	-9.5467	-0.3559	0.0683	0.2645	-0.1052
5.38	-0.0812	-9.5309	-0.3213	0.0872	0.2702	-0.1123
5.39	-0.036	-9.5398	-0.2771	0.0914	0.2736	-0.1218
5.4	-0.0463	-9.5582	-0.2714	0.0879	0.2743	-0.1259
5.41	-0.101	-9.5952	-0.3018	0.0787	0.28	-0.1328
5.42	-0.1187	-9.5909	-0.3464	0.0724	0.2887	-0.1449
5.43	-0.0887	-9.5339	-0.3577	0.078	0.2903	-0.1478
5.44	-0.0535	-9.4326	-0.3445	0.1026	0.2979	-0.159
5.45	-0.0063	-9.3249	-0.3398	0.1487	0.2924	-0.1605
5.46	0.0562	-9.3224	-0.3344	0.218	0.2755	-0.1552
5.47	0.1845	-9.4712	-0.3103	0.3001	0.2494	-0.1463
5.48	0.3207	-9.7603	-0.2884	0.3537	0.2317	-0.132
5.49	0.4308	-10.0053	-0.2364	0.3601	0.2087	-0.1181
5.5	0.5131	-10.1012	-0.2213	0.3155	0.1918	-0.1079
5.51	0.5865	-10.1099	-0.2078	0.2547	0.1651	-0.0888
5.52	0.6587	-10.0239	-0.1867	0.2115	0.1385	-0.0727
5.53	0.6899	-9.8544	-0.117	0.2151	0.1148	-0.0664
5.54	0.6837	-9.6409	-0.049	0.261	0.0929	-0.0651
5.55	0.6308	-9.4622	0.0396	0.3351	0.0795	-0.0648
5.56	0.5348	-9.3352	0.1292	0.4107	0.0745	-0.0634
5.57	0.3963	-9.3116	0.1873	0.4585	0.0701	-0.0614
5.58	0.2875	-9.3916	0.1572	0.4656	0.0689	-0.0587
5.59	0.2206	-9.5046	0.059	0.421	0.0646	-0.0547
5.6	0.1761	-9.5696	-0.067	0.35	0.0594	-0.0424
5.61	0.1746	-9.5883	-0.1176	0.2796	0.0426	-0.0299
5.62	0.2347	-9.5494	-0.1501	0.2333	0.0262	-0.0239
5.63	0.3198	-9.4541	-0.111	0.2238	0.0112	-0.0259
5.64	0.3539	-9.3306	-0.1059	0.266	-0.0141	-0.0397
5.65	0.4864	-9.2368	-0.0402	0.3497	-0.042	-0.0466
5.66	0.5385	-9.2913	0.045	0.4486	-0.0582	-0.0542
5.67	0.4988	-9.4199	0.1292	0.5381	-0.0755	-0.0803
5.68	0.3798	-9.5745	0.1813	0.5932	-0.0797	-0.1174
5.69	0.2636	-9.7989	0.2287	0.6054	-0.0817	-0.1453
5.7	0.2071	-10.0874	0.321	0.5766	-0.0832	-0.1699
5.71	0.1573	-10.3384	0.4372	0.5073	-0.074	-0.186
5.72	0.14	-10.5028	0.5523	0.4155	-0.0594	-0.1966
5.73	0.1293	-10.5594	0.6394	0.3306	-0.043	-0.1997
5.74	0.1645	-10.6137	0.7075	0.2732	-0.0239	-0.1999
5.75	0.2311	-10.6353	0.7393	0.255	-0.0057	-0.1913
5.76	0.2741	-10.5184	0.7676	0.2584	0.0074	-0.1845
5.77	0.3231	-10.3161	0.7197	0.2817	0.0184	-0.1776
5.78	0.3682	-10.1471	0.6705	0.3208	0.0318	-0.1642
5.79	0.3885	-10.0215	0.6867	0.3562	0.0422	-0.1594
5.8	0.3929	-9.9554	0.729	0.3807	0.0519	-0.148
5.81	0.4136	-9.9205	0.7673	0.3837	0.0549	-0.1343
5.82	0.408	-9.8959	0.8003	0.3655	0.0538	-0.1201
5.83	0.4002	-9.9412	0.8327	0.3298	0.0525	-0.1107
5.84	0.4124	-9.9881	0.8286	0.281	0.0621	-0.111
5.85	0.4137	-9.9814	0.8037	0.2354	0.0671	-0.1126
5.86	0.4441	-9.9472	0.7913	0.1924	0.0589	-0.1181
5.87	0.5168	-9.9132	0.8147	0.162	0.0562	-0.1219
5.88	0.5567	-9.9235	0.8279	0.1417	0.0458	-0.1248
5.89	0.5585	-9.9704	0.8031	0.1199	0.0346	-0.1216
5.9	0.5764	-10.0325	0.8457	0.0982	0.0216	-0.1212
5.91	0.5908	-10.0263	0.8859	0.0755	0.014	-0.1162
5.92	0.5962	-9.9584	0.9301	0.0466	0.0068	-0.1195
5.93	0.5802	-9.8843	0.9615	0.0193	-0.0045	-0.1187
5.94	0.5576	-9.8185	0.9882	-0.0043	-0.0159	-0.121
5.95	0.4888	-9.7821	1.0005	-0.0159	-0.0222	-0.1215
5.96	0.3715	-9.7675	1.0095	-0.0203	-0.0212	-0.1166
5.97	0.2914	-9.783	1.0228	-0.0096	-0.0102	-0.1087
5.98	0.283	-9.7725	1.0589	0.004	-0.0028	-0.1027
5.99	0.2688	-9.7731	1.0693	0.0192	0.0001	-0.0977
6	0.2576	-9.8107	1.0934	0.0265	0.0088	-0.091
6.01	0.3075	-9.8828	1.104	0.0333	0.0112	-0.0899
6.02	0.3635	-9.9315	1.156	0.0343	0.0175	-0.0854
6.03	0.4261	-9.8995	1.2193	0.036	0.0189	-0.0886
6.04	0.4567	-9.8276	1.2888	0.0396	0.0211	-0.0905
6.05	0.4642	-9.8252	1.3621	0.0543	0.0172	-0.0882
6.06	0.4419	-9.8989	1.4335	0.0834	0.0226	-0.0849
6.07	0.3737	-9.986	1.4562	0.1133	0.0328	-0.0773
6.08	0.3273	-10.0597	1.4129	0.13	0.0465	-0.0739
6.09	0.3207	-10.1231	1.3433	0.1196	0.0585	-0.0657
6.1	0.3258	-10.1369	1.2665	0.0908	0.0704	-0.0604
6.11	0.3891	-10.1194	1.1801	0.0539	0.0756	-0.0548
6.12	0.4305	-10.0632	1.1323	0.0243	0.0806	-0.0479
6.13	0.4581	-10.0128	1.1457	0.0128	0.0871	-0.0371
6.14	0.5042	-9.9763	1.1703	0.0258	0.0937	-0.031
6.15	0.5508	-9.9607	1.1915	0.0456	0.0924	-0.0221
6.16	0.6075	-9.9448	1.1742	0.0645	0.0954	-0.0167
6.17	0.6428	-9.9494	1.1535	0.07	0.0943	-0.0162
6.18	0.6335	-9.9643	1.1291	0.0675	0.0946	-0.0123
6.19	0.6311	-9.959	1.1208	0.0572	0.0988	-0.0097
6.2	0.6274	-9.9322	1.0874	0.0454	0.0991	-0.0088
6.21	0.6277	-9.8777	1.0798	0.0328	0.0992	-0.0085
6.22	0.6455	-9.8248	1.0705	0.0278	0.0959	-0.0082
6.23	0.7087	-9.7903	1.0541	0.0207	0.0925	-0.0048
6.24	0.7841	-9.7647	1.0535	0.0211	0.0893	-0.0014
6.25	0.8361	-9.7085	1.0465	0.0206	0.0804	-0.0046
6.26	0.8436	-9.6379	1.0432	0.0246	0.0747	-0.0064
6.27	0.8045	-9.5945	1.0555	0.0332	0.0714	-0.0042
6.28	0.7381	-9.5338	1.0742	0.049	0.0779	-0.0137
6.29	0.6869	-9.4821	1.0956	0.0605	0.0787	-0.0182
6.3	0.6329	-9.4517	1.1181	0.0707	0.0807	-0.0206
6.31	0.5934	-9.4419	1.1144	0.0768	0.0831	-0.0251
6.32	0.563	-9.4628	1.1307	0.0799	0.0882	-0.0283
6.33	0.5778	-9.4544	1.1409	0.0764	0.0876	-0.0356
6.34	0.6448	-9.4168	1.1515	0.076	0.0911	-0.0328
6.35	0.6933	-9.3929	1.1716	0.0808	0.09	-0.0291
6.36	0.7471	-9.3688	1.1905	0.0841	0.0866	-0.0308
6.37	0.7922	-9.3209	1.1954	0.0826	0.085	-0.0312
6.38	0.8031	-9.2521	1.2182	0.0751	0.0788	-0.0313
6.39	0.8172	-9.208	1.2016	0.0695	0.0784	-0.0369
6.4	0.8121	-9.2181	1.1942	0.0652	0.0751	-0.0394
6.41	0.7888	-9.2591	1.1623	0.0635	0.0736	-0.0422
6.42	0.7931	-9.3645	1.1494	0.0732	0.0695	-0.0414
6.43	0.8159	-9.4831	1.1491	0.0888	0.0666	-0.0453
6.44	0.818	-9.6011	1.1559	0.0992	0.0592	-0.0506
6.45	0.8138	-9.7209	1.1382	0.1076	0.0568	-0.0525
6.46	0.8171	-9.8676	1.1377	0.1109	0.0514	-0.0623
6.47	0.809	-10.0525	1.1929	0.1185	0.0482	-0.0633
6.48	0.8456	-10.2139	1.2468	0.1307	0.0541	-0.062
6.49	0.8935	-10.378	1.3399	0.1428	0.0597	-0.0552
6.5	0.9125	-10.4695	1.4699	0.1577	0.0703	-0.0464
6.51	0.9086	-10.5061	1.5969	0.1593	0.0799	-0.0385
6.52	0.8842	-10.5259	1.6334	0.143	0.0896	-0.0388
6.53	0.8453	-10.5758	1.6289	0.1148	0.0986	-0.038
6.54	0.8114	-10.6129	1.5883	0.084	0.1064	-0.0384
6.55	0.8105	-10.6045	1.5261	0.0583	0.114	-0.0385
6.56	0.8085	-10.5824	1.4593	0.0374	0.1183	-0.0332
6.57	0.8102	-10.5253	1.373	0.0253	0.12	-0.0291
6.58	0.8162	-10.4369	1.2633	-0.0003	0.122	-0.0276
6.59	0.8153	-10.3193	1.1701	-0.0331	0.1139	-0.0254
6.6	0.8241	-10.1971	1.0396	-0.0805	0.1075	-0.0263
6.61	0.8201	-10.0975	0.9334	-0.1269	0.0992	-0.0271
6.62	0.8018	-10.0073	0.8142	-0.1561	0.0939	-0.0284
6.63	0.7945	-9.9169	0.7582	-0.1767	0.0857	-0.0298
6.64	0.8258	-9.82	0.7195	-0.1791	0.0802	-0.0363
6.65	0.8758	-9.7413	0.6869	-0.1779	0.0738	-0.0408
6.66	0.9083	-9.6979	0.6746	-0.1705	0.0618	-0.0471
6.67	0.9221	-9.7076	0.6755	-0.1735	0.0519	-0.0531
6.68	0.8983	-9.7425	0.6953	-0.1839	0.0411	-0.0633
6.69	0.873	-9.7854	0.7161	-0.201	0.0316	-0.0683
6.7	0.8632	-9.8132	0.7327	-0.2173	0.0255	-0.0713
6.71	0.8739	-9.8053	0.7628	-0.2358	0.0204	-0.0757
6.72	0.885	-9.7653	0.7867	-0.2456	0.015	-0.0716
6.73	0.9136	-9.7271	0.8114	-0.248	0.0113	-0.0692
6.74	0.9334	-9.6689	0.8611	-0.2276	0.0002	-0.073
6.75	0.9352	-9.6274	0.9056	-0.2102	-0.0066	-0.0746
6.76	0.9143	-9.6102	0.9238	-0.2029	-0.0134	-0.0748
6.77	0.8712	-9.6309	0.9424	-0.2029	-0.0134	-0.0748
6.78	0.8517	-9.6844	0.9555	-0.1919	-0.0253	-0.0732
6.79	0.8468	-9.7287	0.9584	-0.1936	-0.0293	-0.0734
6.8	0.8562	-9.7397	0.9632	-0.1995	-0.0338	-0.0687
6.81	0.864	-9.7317	0.9943	-0.2062	-0.0353	-0.065
6.82	0.8664	-9.7187	0.9931	-0.2075	-0.0313	-0.0616
6.83	0.8796	-9.7296	1.0147	-0.1999	-0.0316	-0.054
6.84	0.8998	-9.754	1.0336	-0.1942	-0.0278	-0.0459
6.85	0.9137	-9.7635	1.0447	-0.1814	-0.0248	-0.0431
6.86	0.9131	-9.7863	1.043	-0.1684	-0.0263	-0.0411
6.87	0.8863	-9.8096	1.0258	-0.1598	-0.0255	-0.0421
6.88	0.8619	-9.8582	1.0012	-0.1466	-0.0266	-0.0384
6.89	0.8593	-9.928	0.9843	-0.1389	-0.0253	-0.0336
6.9	0.8748	-9.9877	0.9674	-0.1332	-0.0223	-0.0258
6.91	0.8893	-10.0017	0.9734	-0.1349	-0.0208	-0.0272
6.92	0.9134	-9.9716	0.9726	-0.1324	-0.0178	-0.0253
6.93	0.9196	-9.8855	0.9966	-0.1336	-0.0139	-0.0317
6.94	0.9211	-9.7609	1.0047	-0.1385	-0.0178	-0.0361
6.95	0.9281	-9.6664	0.983	-0.1388	-0.0162	-0.0446
6.96	0.9272	-9.6235	0.9473	-0.122	-0.0152	-0.0482
6.97	0.9272	-9.6036	0.9542	-0.1046	-0.0098	-0.0529
6.98	0.9178	-9.6168	0.9486	-0.0942	-0.0083	-0.0531
6.99	0.9214	-9.6592	0.9007	-0.0909	-0.0034	-0.0522
7	0.8785	-9.7212	0.8623	-0.105	0.003	-0.0483
7.01	0.8704	-9.778	0.8204	-0.1345	0.0091	-0.042
7.02	0.9515	-9.8149	0.739	-0.1653	0.0126	-0.0375
7.03	1.0044	-9.8378	0.7071	-0.1908	0.0223	-0.0304
7.04	1.0029	-9.8492	0.7137	-0.2045	0.0279	-0.0269
7.05	1.0008	-9.7959	0.7138	-0.2153	0.0346	-0.0276
7.06	1.0219	-9.7045	0.7083	-0.2112	0.0357	-0.0288
7.07	1.0354	-9.6456	0.6899	-0.2009	0.0296	-0.0285
7.08	1.0498	-9.588	0.6586	-0.1808	0.0274	-0.0387
7.09	1.0759	-9.585	0.6358	-0.1591	0.0211	-0.0445
7.1	1.0796	-9.6348	0.5992	-0.1367	0.0155	-0.0422
7.11	1.0528	-9.7359	0.5725	-0.1165	0.0154	-0.0332
7.12	1.0872	-9.8459	0.5652	-0.1029	0.0185	-0.0229
7.13	1.1703	-9.9319	0.5875	-0.1027	0.0171	-0.0105
7.14	1.2155	-9.9983	0.6037	-0.1058	0.0206	-0.0045
7.15	1.2354	-10.0789	0.5947	-0.1278	0.0236	-0.0013
7.16	1.2404	-10.136	0.5453	-0.149	0.0266	-0.0007
7.17	1.2387	-10.1774	0.4877	-0.162	0.0256	0.0009
7.18	1.1249	-10.2018	0.448	-0.1691	0.0288	-0.0037
7.19	1.0409	-10.1427	0.4492	-0.1741	0.0444	-0.0261
7.2	1.0108	-10.0723	0.383	-0.1664	0.0518	-0.0437
7.21	0.9278	-10.0675	0.3978	-0.1552	0.056	-0.0506
7.22	0.8673	-10.0334	0.4211	-0.1347	0.0621	-0.0577
7.23	0.8613	-9.8898	0.444	-0.1215	0.0651	-0.0675
7.24	0.8989	-9.7404	0.4542	-0.1162	0.0647	-0.0768
7.25	0.9924	-9.6015	0.4798	-0.1079	0.0604	-0.078
7.26	1.0673	-9.5175	0.5447	-0.0926	0.0552	-0.0789
7.27	1.1951	-9.4553	0.5764	-0.078	0.0556	-0.0827
7.28	1.2775	-9.3941	0.5523	-0.0693	0.0478	-0.0882
7.29	1.3597	-9.3249	0.4882	-0.076	0.0421	-0.0975
7.3	1.3865	-9.2792	0.441	-0.0894	0.0335	-0.1011
7.31	1.4085	-9.2687	0.3742	-0.1064	0.0222	-0.1107
7.32	1.4227	-9.2588	0.3105	-0.1223	0.0124	-0.1234
7.33	1.416	-9.2398	0.2709	-0.1319	0.0022	-0.1315
7.34	1.4037	-9.2091	0.2661	-0.1393	-0.0001	-0.1418
7.35	1.388	-9.1511	0.2535	-0.1372	-0.004	-0.1585
7.36	1.3698	-9.1169	0.2321	-0.1284	-0.0065	-0.1736
7.37	1.406	-9.1376	0.229	-0.112	-0.0127	-0.1866
7.38	1.4651	-9.1897	0.2239	-0.0922	-0.0096	-0.192
7.39	1.5164	-9.2889	0.215	-0.0751	-0.0007	-0.1933
7.4	1.536	-9.4385	0.1976	-0.0555	0.0073	-0.1977
7.41	1.5645	-9.5805	0.1916	-0.0334	0.0168	-0.2045
7.42	1.6267	-9.7371	0.2143	-0.0121	0.0208	-0.2033
7.43	1.7346	-9.925	0.2011	-0.0029	0.0335	-0.2006
7.44	1.8201	-10.0928	0.1915	-0.0087	0.0447	-0.2052
7.45	1.952	-10.2359	0.157	-0.0256	0.0452	-0.2023
7.46	1.9773	-10.4144	0.07	-0.0534	0.0441	-0.1978
7.47	1.9778	-10.5313	0.0198	-0.0937	0.058	-0.21
7.48	2.0416	-10.5248	-0.0975	-0.1356	0.0589	-0.2131
7.49	2.0629	-10.5145	-0.1639	-0.1665	0.0569	-0.2102
7.5	2.0127	-10.4204	-0.2191	-0.1872	0.0556	-0.2103
7.51	1.9548	-10.1556	-0.2183	-0.1882	0.0554	-0.2234
7.52	1.8899	-9.7843	-0.1933	-0.1767	0.0628	-0.2381
7.53	1.7617	-9.4326	-0.1136	-0.1467	0.0855	-0.2491
7.54	1.5943	-9.1595	0.027	-0.0839	0.0965	-0.2649
7.55	1.4794	-8.9343	0.1241	-0.0131	0.1182	-0.2777
7.56	1.3884	-8.7804	0.1672	0.0625	0.1282	-0.2661
7.57	1.2656	-8.7966	0.2501	0.1255	0.1388	-0.2541
7.58	1.2098	-8.9359	0.2904	0.1514	0.1514	-0.2409
7.59	1.3637	-9.2855	0.4921	0.1326	0.158	-0.2365
7.6	1.5182	-9.4779	0.6087	0.0761	0.1725	-0.2201
7.61	1.6222	-9.4924	0.6503	-0.0133	0.1831	-0.197
7.62	1.708	-9.2868	0.6956	-0.1053	0.1887	-0.1846
7.63	1.6925	-9.0715	0.6867	-0.1694	0.1916	-0.1818
7.64	1.6333	-8.8991	0.6338	-0.1797	0.2002	-0.1792
7.65	1.5988	-8.6118	0.5953	-0.1473	0.1896	-0.18
7.66	1.4791	-8.1594	0.5241	-0.0919	0.2035	-0.1908
7.67	1.3911	-7.7319	0.4266	-0.0377	0.1967	-0.2199
7.68	1.3161	-7.5373	0.3571	0.0132	0.1958	-0.2631
7.69	1.327	-7.6759	0.3126	0.0671	0.2073	-0.2909
7.7	1.5246	-8.0806	0.2947	0.1204	0.2172	-0.3101
7.71	1.8483	-8.5793	0.338	0.1627	0.2319	-0.297
7.72	2.1643	-9.131	0.3148	0.1686	0.2448	-0.2782
7.73	2.3771	-9.7609	0.2288	0.1334	0.2578	-0.2459
7.74	2.4713	-10.3016	0.094	0.0632	0.2696	-0.2004
7.75	2.4853	-10.5732	0.0129	-0.018	0.2735	-0.1501
7.76	2.3377	-10.4459	0.03	-0.0749	0.2677	-0.0994
7.77	2.0711	-9.9785	0.2754	-0.0585	0.2647	-0.0716
7.78	1.7355	-9.4355	0.6597	0.0419	0.2846	-0.0636
7.79	1.392	-9.177	1.048	0.2272	0.3279	-0.0622
7.8	1.0991	-9.2714	1.334	0.4709	0.3896	-0.0585
7.81	1.0114	-9.6301	1.4335	0.6978	0.4435	-0.0493
7.82	0.9904	-10.1429	1.3865	0.836	0.4898	-0.0299
7.83	1.0697	-10.6077	1.2683	0.8385	0.5263	-0.0107
7.84	1.2366	-10.8567	1.1422	0.7098	0.5534	0.0105
7.85	1.4377	-10.8809	1.0772	0.5113	0.5689	0.0129
7.86	1.6343	-10.6945	1.0661	0.3092	0.5734	0.0226
7.87	1.8209	-10.3889	1.0898	0.1733	0.5715	0.0364
7.88	2.0587	-9.9959	1.1031	0.1319	0.5611	0.0467
7.89	2.3402	-9.6833	1.0973	0.1712	0.5379	0.059
7.9	2.5659	-9.4752	0.9852	0.2558	0.5107	0.0677
7.91	2.7388	-9.3021	0.8382	0.3361	0.4729	0.0731
7.92	2.8038	-9.2916	0.7303	0.3896	0.432	0.0809
7.93	2.801	-9.4093	0.7243	0.3982	0.3853	0.0788
7.94	2.7436	-9.5369	0.7342	0.3545	0.3407	0.0711
7.95	2.6472	-9.6662	0.7464	0.276	0.2897	0.0597
7.96	2.5325	-9.818	0.8118	0.1892	0.2454	0.0554
7.97	2.403	-9.8976	0.9106	0.1218	0.2019	0.0491
7.98	2.2584	-9.9631	0.9785	0.0795	0.1676	0.0473
7.99	2.139	-10.0217	1.0206	0.0716	0.1464	0.0512
8	2.0227	-10.0322	1.0625	0.0833	0.1334	0.0583
8.01	1.9198	-10.0173	1.1031	0.0982	0.1288	0.0683
8.02	1.8287	-10.0651	1.1235	0.1032	0.1344	0.082
8.03	1.7459	-10.1887	1.1562	0.0952	0.1461	0.1017
8.04	1.6761	-10.3257	1.1941	0.0921	0.1629	0.1225
8.05	1.5753	-10.419	1.2214	0.084	0.1829	0.1435
8.06	1.4833	-10.4319	1.2669	0.0749	0.1973	0.1652
8.07	1.5061	-10.3545	1.2993	0.0664	0.214	0.1818
8.08	1.4656	-10.2912	1.3537	0.0643	0.2237	0.2011
8.09	1.5787	-10.1762	1.4627	0.0709	0.2346	0.2062
8.1	1.7284	-10.0134	1.444	0.083	0.2528	0.1885
8.11	1.7422	-9.9449	1.4759	0.0869	0.2492	0.1754
8.12	1.7708	-9.9944	1.3958	0.0908	0.2294	0.17
8.13	1.83	-10.0319	1.3259	0.0839	0.2155	0.1655
8.14	1.8919	-10.0049	1.2994	0.0671	0.1955	0.1603
8.15	1.9163	-9.9839	1.2554	0.0407	0.1633	0.1597
8.16	1.9428	-9.9497	1.2264	-0.0028	0.1337	0.1563
8.17	1.9445	-9.8042	1.1989	-0.0527	0.1114	0.1453
8.18	1.9332	-9.5895	1.2022	-0.1126	0.0898	0.1309
8.19	1.9145	-9.462	1.19	-0.1502	0.0698	0.1153
8.2	1.9027	-9.3929	1.1583	-0.1631	0.0466	0.0966
8.21	1.8826	-9.3141	1.1343	-0.1517	0.0251	0.0862
8.22	1.8424	-9.2963	1.1139	-0.1295	0.0033	0.0775
8.23	1.7564	-9.3132	1.0682	-0.1038	-0.0156	0.0779
8.24	1.6593	-9.3847	1.0149	-0.091	-0.0278	0.0786
8.25	1.5895	-9.4376	1.0276	-0.085	-0.0405	0.0869
8.26	1.5107	-9.5284	1.0829	-0.0854	-0.0463	0.0934
8.27	1.465	-9.6036	1.1427	-0.0897	-0.0437	0.1046
8.28	1.481	-9.6617	1.1479	-0.0974	-0.0486	0.1063
8.29	1.5221	-9.7088	1.1598	-0.1056	-0.0535	0.1025
8.3	1.5624	-9.7224	1.1968	-0.1155	-0.0641	0.0865
8.31	1.5655	-9.7605	1.2793	-0.1184	-0.0721	0.0658
8.32	1.5414	-9.8339	1.3493	-0.1252	-0.0696	0.0497
8.33	1.5365	-9.924	1.3486	-0.1429	-0.0742	0.0356
8.34	1.5083	-10.053	1.3375	-0.167	-0.0678	0.0295
8.35	1.5324	-10.1379	1.3583	-0.1936	-0.0651	0.024
8.36	1.5796	-10.1585	1.3549	-0.2222	-0.0653	0.0239
8.37	1.6169	-10.1781	1.3339	-0.2377	-0.0645	0.02
8.38	1.6791	-10.1995	1.2769	-0.2517	-0.0657	0.0164
8.39	1.713	-10.2305	1.2134	-0.2571	-0.0793	0.0063
8.4	1.7202	-10.2051	1.14	-0.2632	-0.0938	0.001
8.41	1.7047	-10.0743	1.0711	-0.2807	-0.1114	-0.0113
8.42	1.6809	-9.9061	1.0206	-0.2989	-0.1232	-0.0209
8.43	1.6845	-9.7184	0.9873	-0.3038	-0.1402	-0.0607
8.44	1.6764	-9.5495	0.9657	-0.3038	-0.1402	-0.0607
8.45	1.656	-9.3955	0.9346	-0.2418	-0.153	-0.1034
8.46	1.6385	-9.2455	0.8954	-0.2079	-0.1606	-0.1216
8.47	1.5598	-9.1007	0.827	-0.1812	-0.1624	-0.1465
8.48	1.5046	-8.9576	0.7858	-0.1612	-0.1569	-0.1721
8.49	1.4639	-8.845	0.7667	-0.1398	-0.1472	-0.1977
8.5	1.4191	-8.753	0.7684	-0.1173	-0.1373	-0.2191
8.51	1.3772	-8.6371	0.7865	-0.0932	-0.1276	-0.2397
8.52	1.3366	-8.5201	0.8019	-0.0699	-0.1023	-0.2516
8.53	1.2735	-8.4052	0.8694	-0.0341	-0.0739	-0.2529
8.54	1.2311	-8.3333	1.0027	0.0152	-0.041	-0.2533
8.55	1.2611	-8.3393	1.1827	0.0799	-0.0041	-0.2377
8.56	1.2882	-8.4599	1.3772	0.153	0.0355	-0.2157
8.57	1.256	-8.7206	1.5068	0.2165	0.0686	-0.1956
8.58	1.216	-9.0739	1.5585	0.2422	0.0957	-0.1851
8.59	1.1767	-9.4622	1.5594	0.2133	0.103	-0.1906
8.6	1.2618	-9.7779	1.4875	0.1303	0.1002	-0.1987
8.61	1.3949	-9.9646	1.4161	0.0217	0.0912	-0.2174
8.62	1.547	-10.0695	1.3914	-0.0686	0.0834	-0.2334
8.63	1.7215	-10.1477	1.4403	-0.1064	0.0777	-0.2445
8.64	1.8828	-10.1803	1.5296	-0.092	0.0838	-0.2509
8.65	1.9587	-10.1433	1.6012	-0.0385	0.0912	-0.246
8.66	1.9761	-10.1302	1.596	0.0201	0.108	-0.2398
8.67	1.9228	-10.203	1.5032	0.0671	0.1282	-0.2265
8.68	1.8311	-10.3455	1.3534	0.0757	0.1441	-0.2145
8.69	1.7759	-10.4959	1.17	0.0441	0.1517	-0.1997
8.7	1.7182	-10.5936	0.9701	-0.0173	0.1568	-0.188
8.71	1.7193	-10.5843	0.8135	-0.075	0.1529	-0.1804
8.72	1.7726	-10.4725	0.7691	-0.0962	0.154	-0.1759
8.73	1.7843	-10.3306	0.8144	-0.0677	0.1532	-0.1609
8.74	1.7349	-10.1821	0.9014	0.0042	0.1623	-0.1495
8.75	1.6802	-10.0217	0.9626	0.079	0.1708	-0.1455
8.76	1.6823	-9.8989	0.9555	0.1391	0.1799	-0.1425
8.77	1.7437	-9.8293	0.919	0.1588	0.1813	-0.139
8.78	1.8039	-9.8585	0.9242	0.1501	0.1785	-0.1325
8.79	1.8646	-10.0411	0.8998	0.1153	0.175	-0.1325
8.8	1.9685	-10.2295	0.8677	0.0608	0.1664	-0.1406
8.81	2.1211	-10.3945	0.8385	0.0019	0.1537	-0.1464
8.82	2.2689	-10.5382	0.7843	-0.0704	0.138	-0.1476
8.83	2.3984	-10.5807	0.6816	-0.1461	0.1176	-0.1445
8.84	2.4811	-10.5427	0.5953	-0.2158	0.0915	-0.1421
8.85	2.5223	-10.5083	0.4885	-0.2682	0.068	-0.1356
8.86	2.5636	-10.4265	0.4049	-0.3075	0.0462	-0.1244
8.87	2.5722	-10.2703	0.349	-0.3211	0.0255	-0.1143
8.88	2.6143	-10.1426	0.248	-0.3136	-0.0001	-0.1042
8.89	2.724	-9.9835	0.1725	-0.2794	-0.0312	-0.1016
8.9	2.8001	-9.851	0.1752	-0.2255	-0.0655	-0.0899
8.91	2.8465	-9.885	0.1293	-0.1678	-0.0961	-0.0807
8.92	2.7974	-9.9862	0.1507	-0.1322	-0.108	-0.0691
8.93	2.7373	-10.0411	0.2171	-0.1424	-0.1213	-0.0685
8.94	2.7499	-10.0729	0.1925	-0.1912	-0.1316	-0.0687
8.95	2.6161	-10.0933	0.1942	-0.264	-0.1358	-0.0808
8.96	2.6032	-10.0833	0.1181	-0.3343	-0.133	-0.0923
8.97	2.5903	-10.0659	0.0617	-0.3845	-0.1465	-0.0885
8.98	2.4725	-10.0025	-0.0028	-0.3985	-0.1453	-0.0862
8.99	2.4064	-9.8649	-0.0802	-0.395	-0.136	-0.0888
9	2.4052	-9.6814	-0.1058	-0.3726	-0.1267	-0.0833
9.01	2.4451	-9.5055	-0.1073	-0.3477	-0.1212	-0.072
9.02	2.4725	-9.4009	-0.0902	-0.3196	-0.131	-0.0583
9.03	2.4698	-9.3648	-0.1043	-0.3119	-0.142	-0.0478
9.04	2.4363	-9.4225	-0.1419	-0.3148	-0.1416	-0.046
9.05	2.4169	-9.4557	-0.0396	-0.334	-0.1329	-0.0654
9.06	2.4656	-9.4052	0.1263	-0.3743	-0.1264	-0.0893
9.07	2.5062	-9.3275	0.1771	-0.4341	-0.1269	-0.1064
9.08	2.5449	-9.2242	0.1205	-0.4787	-0.1285	-0.1178
9.09	2.5948	-9.1614	0.1091	-0.49	-0.1366	-0.1279
9.1	2.5991	-9.1527	0.0999	-0.4622	-0.1392	-0.1346
9.11	2.5379	-9.1992	0.0736	-0.4091	-0.1361	-0.1387
9.12	2.5507	-9.2888	0.0853	-0.3609	-0.1381	-0.1418
9.13	2.6081	-9.3366	0.004	-0.3281	-0.1314	-0.1418
9.14	2.6048	-9.3454	-0.0468	-0.3259	-0.1194	-0.1449
9.15	2.6068	-9.2928	-0.0611	-0.342	-0.1055	-0.1523
9.16	2.5759	-9.2494	-0.037	-0.3632	-0.0913	-0.1639
9.17	2.4854	-9.1948	-0.0022	-0.3705	-0.0676	-0.1656
9.18	2.3002	-9.1202	-0.0219	-0.3653	-0.042	-0.1706
9.19	2.1706	-9.0727	-0.0562	-0.3349	-0.0113	-0.1711
9.2	2.1065	-9.0167	-0.0655	-0.2959	0.023	-0.1698
9.21	2.0795	-8.9719	-0.0962	-0.255	0.0537	-0.1646
9.22	2.1015	-8.9371	-0.125	-0.2241	0.0757	-0.1542
9.23	2.1552	-8.9154	-0.1758	-0.2054	0.1004	-0.1443
9.24	2.2647	-8.8405	-0.2204	-0.1996	0.1191	-0.1411
9.25	2.3565	-8.7522	-0.193	-0.1924	0.1405	-0.1385
9.26	2.3582	-8.6864	-0.1789	-0.1717	0.1691	-0.1296
9.27	2.3312	-8.7028	-0.1743	-0.1393	0.1881	-0.1226
9.28	2.3347	-8.8247	-0.1785	-0.0957	0.2068	-0.1134
9.29	2.3823	-8.8508	-0.1597	-0.0643	0.2216	-0.1054
9.3	2.4029	-8.8436	-0.1958	-0.0475	0.2336	-0.0985
9.31	2.4241	-8.8926	-0.2526	-0.0474	0.2367	-0.0936
9.32	2.4673	-8.9863	-0.2887	-0.0555	0.2311	-0.0868
9.33	2.5431	-9.0218	-0.2756	-0.0652	0.2283	-0.0801
9.34	2.5818	-8.9629	-0.235	-0.0721	0.2284	-0.0754
9.35	2.5576	-8.8707	-0.235	-0.0772	0.2322	-0.0796
9.36	2.5807	-8.8629	-0.2543	-0.0817	0.2414	-0.0834
9.37	2.7572	-9.0224	-0.2676	-0.0708	0.2501	-0.0916
9.38	3.0274	-9.2501	-0.275	-0.0598	0.2579	-0.0958
9.39	3.2638	-9.4975	-0.3169	-0.0643	0.2626	-0.0912
9.4	3.4128	-9.759	-0.4196	-0.0848	0.2596	-0.09
9.41	3.5117	-10.0176	-0.5766	-0.1259	0.2496	-0.0896
9.42	3.527	-10.2097	-0.7067	-0.1861	0.2379	-0.0853
9.43	3.5685	-10.3372	-0.7993	-0.2392	0.2237	-0.0711
9.44	3.6302	-10.3798	-0.8325	-0.2857	0.1979	-0.0606
9.45	3.7074	-10.3233	-0.8679	-0.3116	0.1683	-0.0572
9.46	3.774	-10.2647	-0.9103	-0.3147	0.1321	-0.0574
9.47	3.797	-10.234	-1.0027	-0.32	0.0879	-0.0588
9.48	3.8359	-10.286	-1.1258	-0.3153	0.0387	-0.0537
9.49	3.8112	-10.3903	-1.2471	-0.3137	-0.0069	-0.0468
9.5	3.8022	-10.4204	-1.2973	-0.3216	-0.0551	-0.0451
9.51	3.7775	-10.3691	-1.2674	-0.3396	-0.0959	-0.0469
9.52	3.8022	-10.3249	-1.2627	-0.3599	-0.1436	-0.0509
9.53	3.6374	-10.2427	-1.2287	-0.3842	-0.1838	-0.0459
9.54	3.5141	-10.0904	-1.2011	-0.4004	-0.2253	-0.0256
9.55	3.3878	-9.8778	-1.1734	-0.4203	-0.2485	-0.011
9.56	3.2614	-9.6806	-1.1217	-0.4277	-0.2781	0.0072
9.57	3.173	-9.5023	-1.0258	-0.4188	-0.2929	0.0277
9.58	3.0451	-9.3459	-1.0087	-0.4025	-0.3055	0.0422
9.59	2.9799	-9.1956	-0.9521	-0.3777	-0.3152	0.0477
9.6	2.9176	-9.1793	-0.876	-0.3496	-0.3193	0.057
9.61	2.8981	-9.2762	-0.7793	-0.3302	-0.3209	0.078
9.62	2.911	-9.3735	-0.7637	-0.313	-0.3339	0.0954
9.63	2.9243	-9.351	-0.7648	-0.3356	-0.3455	0.1061
9.64	2.982	-9.2032	-0.7847	-0.3717	-0.3589	0.1046
9.65	2.928	-8.9795	-0.7182	-0.4177	-0.3668	0.097
9.66	2.7226	-8.7742	-0.6554	-0.4387	-0.3675	0.0885
9.67	2.4637	-8.6186	-0.5791	-0.4136	-0.358	0.0916
9.68	2.2356	-8.5209	-0.5226	-0.3484	-0.3409	0.0975
9.69	2.091	-8.4055	-0.4964	-0.257	-0.3101	0.1062
9.7	2.0019	-8.3246	-0.5045	-0.1745	-0.27	0.1139
9.71	1.9626	-8.3243	-0.594	-0.1255	-0.2314	0.125
9.72	1.9788	-8.3984	-0.687	-0.0994	-0.1973	0.1392
9.73	2.0654	-8.4996	-0.7308	-0.1006	-0.167	0.1526
9.74	2.2136	-8.6168	-0.7541	-0.107	-0.1431	0.1609
9.75	2.3498	-8.7288	-0.7579	-0.1094	-0.1203	0.1685
9.76	2.4593	-8.7958	-0.744	-0.1027	-0.0993	0.1681
9.77	2.5067	-8.8853	-0.7768	-0.0874	-0.0756	0.1687
9.78	2.5383	-9.0338	-0.8601	-0.0627	-0.0598	0.1618
9.79	2.6099	-9.1262	-0.8794	-0.0331	-0.0355	0.16
9.8	2.6928	-9.1571	-0.8868	-0.0092	-0.0137	0.1493
9.81	2.6726	-9.1637	-0.9421	0.0042	0.0114	0.1392
9.82	2.5421	-9.1844	-1.0215	0.0086	0.0345	0.1324
9.83	2.4109	-9.2212	-1.1115	0.0177	0.0624	0.1268
9.84	2.4192	-9.2693	-1.1184	0.0337	0.0837	0.1157
9.85	2.4349	-9.3555	-1.1162	0.0639	0.1088	0.1086
9.86	2.5465	-9.4208	-1.0604	0.1012	0.1236	0.1077
9.87	2.6018	-9.4494	-1.0267	0.1359	0.142	0.1064
9.88	2.6365	-9.5134	-1.0373	0.1584	0.1487	0.1107
9.89	2.623	-9.556	-1.0288	0.1632	0.155	0.1146
9.9	2.603	-9.5621	-1.0207	0.1633	0.1624	0.1131
9.91	2.6185	-9.5224	-0.9934	0.1582	0.1692	0.1086
9.92	2.615	-9.4771	-0.9985	0.1524	0.1759	0.099
9.93	2.6403	-9.4171	-0.9913	0.1508	0.1792	0.0933
9.94	2.6947	-9.3284	-1.0204	0.1462	0.1791	0.0785
9.95	2.7376	-9.2557	-1.0633	0.1539	0.1774	0.0673
9.96	2.7524	-9.2308	-1.1288	0.1505	0.1727	0.056
9.97	2.7283	-9.2404	-1.2417	0.1466	0.1685	0.051
9.98	2.704	-9.2528	-1.3229	0.1349	0.1604	0.0507
9.99	2.724	-9.2058	-1.345	0.1253	0.1506	0.0462
10	2.7198	-9.1222	-1.3352	0.1135	0.1421	0.0392
10.01	2.7079	-9.0687	-1.3056	0.1063	0.1263	0.0339
10.02	2.6965	-9.0414	-1.2738	0.1143	0.1178	0.0267
10.03	2.6871	-8.9975	-1.2053	0.122	0.1115	0.0207
10.04	2.6264	-8.9663	-1.1751	0.1391	0.1021	0.0156
10.05	2.541	-8.895	-1.1532	0.1496	0.0963	0.007
10.06	2.4737	-8.7996	-1.104	0.1571	0.0898	-0.011
10.07	2.43	-8.7182	-1.0309	0.1665	0.0906	-0.0264
10.08	2.3726	-8.6623	-0.9813	0.176	0.0948	-0.0495
10.09	2.314	-8.6527	-0.925	0.1889	0.0976	-0.0687
10.1	2.269	-8.7077	-0.8701	0.2045	0.0944	-0.0848
10.11	2.3079	-8.8017	-0.8223	0.2465	0.1017	-0.1016
10.12	2.3924	-8.9701	-0.7582	0.2465	0.1017	-0.1016
10.13	2.5155	-9.2717	-0.7476	0.2598	0.1102	-0.1002
10.14	2.6811	-9.7021	-0.8	0.2547	0.1116	-0.0795
10.15	2.8585	-10.1057	-0.8427	0.2265	0.1152	-0.0603
10.16	2.9496	-10.3088	-0.8658	0.179	0.1133	-0.0387
10.17	2.9252	-10.2407	-0.8728	0.1346	0.1104	-0.0373
10.18	2.8145	-10.0272	-0.8375	0.1218	0.1129	-0.0514
10.19	2.6559	-9.7932	-0.7543	0.1565	0.1239	-0.0675
10.2	2.4554	-9.6234	-0.6169	0.2378	0.1449	-0.0674
10.21	2.2912	-9.5859	-0.494	0.3383	0.1706	-0.0628
10.22	2.213	-9.658	-0.4233	0.4166	0.1852	-0.0575
10.23	2.1976	-9.8041	-0.4674	0.4498	0.1953	-0.0479
10.24	2.2302	-9.9689	-0.5615	0.4129	0.2004	-0.0314
10.25	2.3038	-10.0494	-0.6452	0.3343	0.1984	-0.0177
10.26	2.4261	-10.0731	-0.6954	0.235	0.1909	-0.0108
10.27	2.5797	-10.0112	-0.6792	0.1618	0.1757	-0.002
10.28	2.7126	-9.879	-0.5974	0.1251	0.1573	0.0096
10.29	2.7972	-9.735	-0.5613	0.1239	0.146	0.0122
10.3	2.8238	-9.5879	-0.5508	0.1415	0.1293	0.0148
10.31	2.8094	-9.461	-0.5731	0.1734	0.1088	0.0179
10.32	2.7836	-9.4481	-0.6143	0.1939	0.0937	0.0179
10.33	2.7569	-9.4953	-0.6574	0.2017	0.0767	0.0142
10.34	2.7532	-9.5402	-0.7192	0.186	0.0586	0.0135
10.35	2.7466	-9.5706	-0.735	0.1619	0.041	0.014
10.36	2.7306	-9.5763	-0.7272	0.1392	0.0253	0.0135
10.37	2.6895	-9.5708	-0.7242	0.1223	0.0136	0.02
10.38	2.6507	-9.55	-0.6803	0.1162	0.0078	0.0285
10.39	2.617	-9.5495	-0.6593	0.1227	0.0078	0.032
10.4	2.5967	-9.5564	-0.6425	0.1326	0.0082	0.0427
10.41	2.5741	-9.5321	-0.6154	0.1444	0.0076	0.0469
10.42	2.572	-9.5293	-0.6027	0.1525	0.0086	0.0509
10.43	2.5789	-9.5744	-0.5979	0.1506	0.0034	0.0567
10.44	2.6044	-9.6026	-0.5895	0.1393	-0.0031	0.0609
10.45	2.6209	-9.6256	-0.5817	0.123	-0.011	0.0631
10.46	2.6609	-9.6366	-0.5749	0.1102	-0.0185	0.0654
10.47	2.7034	-9.6113	-0.543	0.1072	-0.0215	0.0649
10.48	2.7409	-9.5714	-0.4832	0.113	-0.0316	0.063
10.49	2.758	-9.5551	-0.4118	0.123	-0.0374	0.0604
10.5	2.7409	-9.5542	-0.3742	0.1349	-0.0484	0.0577
10.51	2.6991	-9.5784	-0.3515	0.1371	-0.0547	0.0585
10.52	2.652	-9.6056	-0.3482	0.1291	-0.0577	0.0545
10.53	2.6375	-9.6327	-0.3514	0.1149	-0.0652	0.0569
10.54	2.6311	-9.6848	-0.3469	0.0911	-0.0706	0.0586
10.55	2.6086	-9.7161	-0.3638	0.0664	-0.0751	0.0576
10.56	2.5997	-9.6983	-0.3643	0.0451	-0.0837	0.0566
10.57	2.626	-9.6622	-0.3368	0.0321	-0.0861	0.0534
10.58	2.6577	-9.5844	-0.319	0.029	-0.0893	0.0505
10.59	2.6514	-9.4933	-0.3316	0.0321	-0.0856	0.052
10.6	2.6242	-9.4202	-0.3297	0.0485	-0.0865	0.0493
10.61	2.5741	-9.3967	-0.3419	0.068	-0.0827	0.0476
10.62	2.5533	-9.3751	-0.364	0.0878	-0.0876	0.0448
10.63	2.5492	-9.3412	-0.3757	0.0962	-0.0869	0.036
10.64	2.5133	-9.3435	-0.3406	0.1025	-0.0858	0.035
10.65	2.4607	-9.3782	-0.2949	0.1052	-0.0854	0.0376
10.66	2.3808	-9.3827	-0.2387	0.0939	-0.0859	0.0381
10.67	2.3278	-9.3294	-0.1795	0.0806	-0.0888	0.0432
10.68	2.2854	-9.2952	-0.1322	0.0721	-0.0822	0.0414
10.69	2.2692	-9.251	-0.0556	0.0683	-0.0789	0.0344
10.7	2.2872	-9.2058	-0.0288	0.0706	-0.0731	0.0286
10.71	2.3113	-9.214	-0.0154	0.0714	-0.0733	0.021
10.72	2.354	-9.2597	-0.0231	0.0739	-0.0752	0.0146
10.73	2.3996	-9.3514	-0.0557	0.0641	-0.0828	0.0118
10.74	2.4599	-9.4792	-0.1214	0.0477	-0.0884	0.0048
10.75	2.513	-9.5781	-0.1861	0.0241	-0.0959	-0.0088
10.76	2.5531	-9.634	-0.2201	-0.0006	-0.1089	-0.0241
10.77	2.562	-9.6384	-0.1937	-0.0041	-0.1144	-0.0378
10.78	2.5518	-9.6256	-0.1241	0.0089	-0.1175	-0.0477
10.79	2.5298	-9.5982	-0.0631	0.038	-0.1141	-0.0601
10.8	2.458	-9.5873	0.0109	0.0773	-0.1143	-0.0686
10.81	2.3909	-9.5811	0.0694	0.1121	-0.1011	-0.0721
10.82	2.3459	-9.6562	0.1056	0.1341	-0.09	-0.0698
10.83	2.329	-9.7686	0.1313	0.1442	-0.0715	-0.0652
10.84	2.293	-9.8156	0.1395	0.1342	-0.0555	-0.0545
10.85	2.2341	-9.8111	0.1456	0.1226	-0.0377	-0.0484
10.86	2.1582	-9.8018	0.1695	0.1121	-0.0243	-0.0425
10.87	1.9806	-9.8042	0.2071	0.1187	-0.0137	-0.0342
10.88	1.9806	-9.8042	0.2071	0.1185	0.0103	-0.0321
10.89	2.0521	-9.7915	0.1359	0.1115	0.0215	-0.0289
10.9	2.091	-9.8057	0.134	0.1008	0.0295	-0.0179
10.91	2.1952	-9.8673	0.095	0.0891	0.0343	-0.0088
10.92	2.3096	-9.9117	0.0303	0.065	0.0345	0.0044
10.93	2.403	-9.9409	-0.0448	0.0424	0.0346	0.0111
10.94	2.4701	-9.9698	-0.0878	0.0195	0.0304	0.0229
10.95	2.5367	-10.0046	-0.1329	-0.0021	0.0235	0.0334
10.96	2.603	-9.9926	-0.2478	-0.0134	0.0167	0.0324
10.97	2.603	-9.9926	-0.2478	-0.0239	0.0096	0.0322
10.98	2.5606	-9.9752	-0.3395	-0.0226	-0.0025	0.0273
10.99	2.5253	-9.9971	-0.3983	-0.0176	-0.0146	0.0243
11	2.5419	-10.0107	-0.4023	-0.009	-0.0217	0.0237
11.01	2.5765	-10.02	-0.4402	-0.0155	-0.0374	0.0204
11.02	2.5765	-10.02	-0.4402	-0.0291	-0.0512	0.015
11.03	2.6041	-10.0447	-0.4633	-0.0521	-0.0692	0.0108
11.04	2.583	-10.0101	-0.4008	-0.0918	-0.0753	0.0054
11.05	2.5528	-9.9635	-0.3659	-0.1173	-0.0909	-0.0016
11.06	2.531	-9.925	-0.3521	-0.1465	-0.1003	-0.0048
11.07	2.5119	-9.8252	-0.3497	-0.1668	-0.1096	-0.0082
11.08	2.5166	-9.7305	-0.3712	-0.1828	-0.1246	-0.0085
11.09	2.4995	-9.6429	-0.3771	-0.1931	-0.1349	-0.0118
11.1	2.5124	-9.5239	-0.3421	-0.1958	-0.1392	-0.014
11.11	2.5194	-9.4244	-0.2772	-0.1964	-0.1453	-0.022
11.12	2.5047	-9.3396	-0.2532	-0.1844	-0.1504	-0.0292
11.13	2.4511	-9.2623	-0.2185	-0.1718	-0.145	-0.0379
11.14	2.3612	-9.1935	-0.1627	-0.1591	-0.1301	-0.0444
11.15	2.2554	-9.1851	-0.166	-0.1473	-0.1224	-0.0517
11.16	2.1483	-9.1944	-0.1657	-0.1328	-0.1021	-0.0567
11.17	2.0846	-9.1856	-0.1605	-0.1241	-0.0844	-0.062
11.18	2.0419	-9.161	-0.1365	-0.1196	-0.0613	-0.0647
11.19	2.0467	-9.1475	-0.1013	-0.1153	-0.0379	-0.0634
11.2	2.0942	-9.1237	-0.07	-0.1117	-0.0245	-0.0615
11.21	2.1333	-9.078	-0.0306	-0.1019	-0.0004	-0.0619
11.22	2.1685	-9.0294	0.0025	-0.0865	0.017	-0.0712
11.23	2.235	-9.0582	0.0306	-0.0751	0.0331	-0.0785
11.24	2.3143	-9.1692	0.0115	-0.0645	0.0455	-0.0905
11.25	2.4157	-9.4042	-0.0527	-0.0566	0.0654	-0.0927
11.26	2.5632	-9.7722	-0.1552	-0.0615	0.0802	-0.0928
11.27	2.7568	-10.1011	-0.2409	-0.0723	0.0984	-0.0831
11.28	2.918	-10.2572	-0.3346	-0.0976	0.1127	-0.0743
11.29	3.0064	-10.2634	-0.4578	-0.13	0.1218	-0.0695
11.3	3.0196	-10.1645	-0.586	-0.1694	0.1273	-0.0718
11.31	2.9976	-10.0079	-0.7261	-0.1903	0.1315	-0.0797
11.32	2.922	-9.8613	-0.8438	-0.1835	0.1419	-0.0833
11.33	2.8383	-9.7941	-0.88	-0.1453	0.1527	-0.0839
11.34	2.7846	-9.7936	-0.8355	-0.0768	0.1678	-0.0756
11.35	2.7243	-9.7722	-0.6771	-0.0024	0.1828	-0.0675
11.36	2.6537	-9.7317	-0.5168	0.0427	0.1986	-0.0614
11.37	2.5878	-9.6737	-0.4251	0.0492	0.2062	-0.0563
11.38	2.5858	-9.5892	-0.3419	0.0195	0.2079	-0.0548
11.39	2.6147	-9.5209	-0.4188	-0.0323	0.1919	-0.0522
11.4	2.7166	-9.4704	-0.4372	-0.075	0.1865	-0.0578
11.41	2.8268	-9.4845	-0.5153	-0.0987	0.1732	-0.0523
11.42	3.0079	-9.429	-0.5648	-0.1096	0.1634	-0.0432
11.43	3.1414	-9.2699	-0.6792	-0.1123	0.1402	-0.039
11.44	3.1757	-9.1467	-0.6822	-0.1251	0.1192	-0.0422
11.45	3.1249	-9.0684	-0.6614	-0.1449	0.0993	-0.0426
11.46	3.0639	-9.0546	-0.6801	-0.1708	0.0703	-0.0509
11.47	2.9571	-9.0086	-0.6581	-0.2019	0.0496	-0.0605
11.48	2.8363	-8.8926	-0.6361	-0.2296	0.0282	-0.0681
11.49	2.7643	-8.7796	-0.6529	-0.2472	0.0095	-0.0754
11.5	2.7512	-8.6707	-0.6245	-0.2414	-0.005	-0.0786
11.51	2.7177	-8.5243	-0.5366	-0.209	-0.0106	-0.0757
11.52	2.6757	-8.3466	-0.4315	-0.166	-0.0081	-0.0622
11.53	2.5587	-8.1732	-0.3352	-0.1269	-0.0038	-0.0536
11.54	2.4241	-8.108	-0.3244	-0.0948	0.0065	-0.0456
11.55	2.3309	-8.2814	-0.3328	-0.0603	0.0166	-0.0334
11.56	2.3509	-8.638	-0.3174	-0.0225	0.0273	-0.0121
11.57	2.4785	-8.9765	-0.3124	-0.0002	0.0385	0.0169
11.58	2.6685	-9.1821	-0.3117	-0.0011	0.0407	0.0371
11.59	2.8137	-9.3213	-0.257	-0.0243	0.0368	0.0525
11.6	2.8862	-9.4466	-0.2104	-0.0628	0.0258	0.0588
11.61	2.954	-9.59	-0.1872	-0.0949	0.0177	0.065
11.62	2.9712	-9.7343	-0.1973	-0.1094	0.0121	0.0768
11.63	2.9336	-9.8408	-0.264	-0.1045	0.0047	0.0905
11.64	2.8734	-9.8995	-0.3671	-0.0879	0.0021	0.1076
11.65	2.8695	-9.9144	-0.4982	-0.0664	-0.0025	0.1214
11.66	2.915	-9.924	-0.6004	-0.0398	-0.0032	0.1222
11.67	3.0439	-9.942	-0.666	-0.0131	-0.0148	0.1292
11.68	3.1697	-9.9417	-0.7072	0.0128	-0.0291	0.1354
11.69	3.2282	-9.9785	-0.7132	0.0335	-0.0452	0.1477
11.7	3.1981	-10.1165	-0.693	0.058	-0.0614	0.1562
11.71	3.0983	-10.2072	-0.6266	0.0804	-0.0783	0.1714
11.72	2.9698	-10.2123	-0.5059	0.0984	-0.0916	0.177
11.73	2.8489	-10.1352	-0.4073	0.0925	-0.0983	0.1759
11.74	2.7605	-10.0488	-0.3581	0.0717	-0.1098	0.1728
11.75	2.6759	-9.9175	-0.3235	0.0361	-0.1188	0.1708
11.76	2.5825	-9.749	-0.3159	0.0012	-0.1326	0.1738
11.77	2.5088	-9.5766	-0.3428	-0.0249	-0.1409	0.1787
11.78	2.4769	-9.3904	-0.3992	-0.0273	-0.1482	0.1784
11.79	2.476	-9.2173	-0.4261	-0.017	-0.1561	0.1795
11.8	2.5143	-9.06	-0.4297	0.0038	-0.1659	0.18
11.81	2.5116	-8.9573	-0.4296	0.0512	-0.168	0.185
11.82	2.4898	-8.9603	-0.4805	0.0628	-0.1637	0.1911
11.83	2.5137	-8.9954	-0.5059	0.0628	-0.1637	0.1911
11.84	2.5155	-9.0021	-0.5042	0.0559	-0.1683	0.1995
11.85	2.5101	-8.9518	-0.5226	0.0402	-0.1663	0.1934
11.86	2.4913	-8.9048	-0.5333	0.0236	-0.1663	0.1878
11.87	2.5386	-8.9455	-0.5543	0.023	-0.1672	0.1889
11.88	2.5827	-9.0053	-0.5481	0.023	-0.1672	0.1889
11.89	2.6705	-9.035	-0.5622	0.0484	-0.1751	0.1864
11.9	2.6889	-9.0684	-0.563	0.0582	-0.1754	0.1881
11.91	2.6944	-9.1605	-0.5631	0.0576	-0.1828	0.1854
11.92	2.7184	-9.2731	-0.5947	0.0502	-0.1917	0.1854
11.93	2.7217	-9.3901	-0.6015	0.0379	-0.2009	0.1779
11.94	2.6874	-9.4683	-0.6082	0.0252	-0.2098	0.1721
11.95	2.6195	-9.5119	-0.6283	0.0133	-0.216	0.1593
11.96	2.5299	-9.5023	-0.626	0.022	-0.2204	0.1424
11.97	2.4559	-9.4824	-0.6314	0.0396	-0.2281	0.1287
11.98	2.358	-9.5034	-0.6377	0.0797	-0.2342	0.1159
11.99	2.3422	-9.5438	-0.6323	0.1201	-0.2427	0.105
12	2.3852	-9.5627	-0.6915	0.1486	-0.254	0.0911
12.01	2.3813	-9.4876	-0.7624	0.1605	-0.2592	0.0776
12.02	2.3678	-9.4181	-0.8343	0.1722	-0.267	0.0804
12.03	2.3052	-9.4855	-0.8067	0.2014	-0.2631	0.0877
12.04	2.2066	-9.5924	-0.6896	0.2376	-0.2553	0.0971
12.05	2.0876	-9.7277	-0.4937	0.2715	-0.2441	0.1074
12.06	1.9784	-9.8853	-0.2366	0.2798	-0.2324	0.1204
12.07	1.8783	-10.022	0.0175	0.241	-0.2241	0.1236
12.08	1.7931	-10.0871	0.1371	0.1533	-0.2207	0.1147
12.09	1.7391	-10.0827	0.0518	0.0359	-0.2231	0.1052
12.1	1.7516	-10.0482	-0.1185	-0.0668	-0.227	0.0999
12.11	1.7952	-9.9668	-0.2087	-0.1175	-0.2246	0.0996
12.12	1.9482	-9.8482	-0.2958	-0.106	-0.1984	0.0926
12.13	2.2347	-9.6244	-0.2168	-0.0331	-0.1823	0.0895
12.14	2.4608	-9.4222	-0.1497	0.0734	-0.1591	0.0993
12.15	2.4802	-9.4535	-0.1889	0.168	-0.1385	0.1213
12.16	2.2842	-9.6731	-0.3771	0.2212	-0.1166	0.1568
12.17	1.9737	-9.9518	-0.5655	0.2273	-0.0964	0.1958
12.18	1.6589	-10.2226	-0.7044	0.1779	-0.0841	0.2338
12.19	1.4536	-10.3297	-0.7377	0.0956	-0.0675	0.2523
12.2	1.3919	-10.1922	-0.701	0.0167	-0.0696	0.26
12.21	1.4365	-9.947	-0.6233	-0.0253	-0.0739	0.2608
12.22	1.5345	-9.6895	-0.4912	-0.0188	-0.0793	0.2588
12.23	1.6412	-9.4413	-0.3743	0.0269	-0.0875	0.2605
12.24	1.7645	-9.2275	-0.2974	0.0936	-0.0975	0.2614
12.25	1.8402	-9.149	-0.2636	0.1525	-0.1148	0.2701
12.26	1.8547	-9.213	-0.334	0.1863	-0.13	0.2796
12.27	1.8333	-9.3322	-0.4311	0.1957	-0.1487	0.2918
12.28	1.8051	-9.4647	-0.5126	0.17	-0.1669	0.2978
12.29	1.7653	-9.6068	-0.5271	0.1303	-0.1834	0.3091
12.3	1.7206	-9.701	-0.5009	0.0868	-0.2034	0.3157
12.31	1.6722	-9.7155	-0.4608	0.0422	-0.2105	0.3137
12.32	1.6106	-9.6988	-0.4211	0.0218	-0.2197	0.3154
12.33	1.561	-9.6594	-0.3794	0.0243	-0.2153	0.31
12.34	1.567	-9.5939	-0.3208	0.0383	-0.2083	0.3015
12.35	1.5928	-9.5486	-0.3075	0.0526	-0.2037	0.2853
12.36	1.5744	-9.4809	-0.331	0.055	-0.1997	0.2589
12.37	1.515	-9.447	-0.3751	0.0537	-0.193	0.2341
12.38	1.4662	-9.5335	-0.4726	0.0494	-0.1946	0.2193
12.39	1.4248	-9.6683	-0.5456	0.0423	-0.1998	0.2113
12.4	1.4185	-9.8134	-0.6042	0.0313	-0.1994	0.2044
12.41	1.4287	-9.9655	-0.6193	0.0254	-0.2058	0.2041
12.42	1.5001	-10.1218	-0.6257	0.0132	-0.2128	0.2089
12.43	1.541	-10.2136	-0.6194	0.0025	-0.2236	0.2093
12.44	1.5482	-10.2539	-0.5914	-0.0128	-0.2215	0.1941
12.45	1.563	-10.2109	-0.5598	-0.0258	-0.2323	0.1696
12.46	1.5386	-10.056	-0.4871	-0.0273	-0.2366	0.1447
12.47	1.4439	-9.8702	-0.4315	-0.0108	-0.2463	0.1158
12.48	1.3484	-9.6902	-0.3611	0.0249	-0.2457	0.095
12.49	1.2206	-9.5763	-0.3088	0.0788	-0.2371	0.0769
12.5	1.0953	-9.5037	-0.2478	0.1319	-0.2189	0.0685
12.51	1.0203	-9.461	-0.2309	0.1704	-0.2031	0.0628
12.52	0.9708	-9.4713	-0.2354	0.1845	-0.1964	0.0672
12.53	0.8904	-9.5814	-0.2886	0.1714	-0.1691	0.0668
12.54	0.9639	-9.7051	-0.2902	0.1306	-0.149	0.0739
12.55	1.0588	-9.7959	-0.2006	0.0805	-0.1366	0.078
12.56	1.0928	-9.8535	-0.1311	0.0361	-0.127	0.0782
12.57	1.1704	-9.9252	-0.1131	0.0002	-0.1052	0.071
12.58	1.2193	-9.9181	-0.1172	-0.021	-0.0971	0.0574
12.59	1.2148	-9.8549	-0.0734	-0.0334	-0.0936	0.0467
12.6	1.1692	-9.8296	-0.0788	-0.0371	-0.0885	0.0406
12.61	1.1226	-9.8519	-0.1555	-0.0459	-0.0814	0.0324
12.62	1.086	-9.8242	-0.221	-0.0584	-0.0798	0.0254
12.63	1.0847	-9.798	-0.2687	-0.0696	-0.0743	0.0172
12.64	1.0847	-9.798	-0.2687	-0.0786	-0.0723	0.0151
12.65	1.1386	-9.7224	-0.2612	-0.0784	-0.0691	0.0126
12.66	1.143	-9.6481	-0.2179	-0.0694	-0.0613	0.0104
12.67	1.143	-9.6481	-0.2179	-0.047	-0.0548	0.0036
12.68	1.026	-9.6417	-0.1314	-0.0166	-0.0469	0.0014
12.69	0.9476	-9.6908	-0.1178	0.0189	-0.0337	0.0017
12.7	0.8586	-9.7911	-0.1308	0.0443	-0.0235	0.0023
12.71	0.7885	-9.9169	-0.1483	0.0546	-0.0128	0.0108
12.72	0.7414	-10.0145	-0.1567	0.041	-0.0029	0.0248
12.73	0.729	-10.0567	-0.1576	0.0165	0.012	0.0375
12.74	0.709	-10.051	-0.1364	-0.0151	0.0232	0.0523
12.75	0.6696	-10.005	-0.1043	-0.0446	0.033	0.067
12.76	0.6452	-9.9288	-0.0557	-0.0517	0.046	0.0848
12.77	0.641	-9.8538	0.0126	-0.0533	0.0664	0.0971
12.78	0.6392	-9.8107	0.0355	-0.0348	0.0812	0.1097
12.79	0.6295	-9.8045	0.056	-0.0102	0.096	0.1167
12.8	0.6448	-9.8748	0.0315	0.0125	0.108	0.1227
12.81	0.7119	-9.9745	-0.0468	0.0233	0.1193	0.131
12.82	0.7828	-10.0915	-0.1164	0.0171	0.1222	0.1406
12.83	0.8589	-10.2094	-0.1807	0.0016	0.1235	0.1477
12.84	0.9079	-10.3106	-0.2481	-0.0244	0.124	0.1624
12.85	0.9154	-10.3918	-0.3232	-0.048	0.1126	0.171
12.86	0.8943	-10.3945	-0.3252	-0.0603	0.1022	0.1778
12.87	0.8454	-10.3251	-0.3222	-0.0699	0.0837	0.1852
12.88	0.8235	-10.1875	-0.3371	-0.0821	0.0653	0.1868
12.89	0.7799	-10.0281	-0.3325	-0.1011	0.0522	0.1776
12.9	0.702	-9.8853	-0.3061	-0.1121	0.0479	0.1655
12.91	0.6505	-9.7726	-0.2777	-0.1099	0.0482	0.149
12.92	0.598	-9.7373	-0.2475	-0.098	0.0526	0.1383
12.93	0.5567	-9.7251	-0.2267	-0.0732	0.0629	0.1285
12.94	0.5357	-9.7185	-0.2462	-0.0506	0.0639	0.1251
12.95	0.5122	-9.7088	-0.2898	-0.0379	0.0682	0.1192
12.96	0.5394	-9.7178	-0.3301	-0.037	0.0713	0.1182
12.97	0.594	-9.6971	-0.3518	-0.0528	0.0763	0.1198
12.98	0.6545	-9.6686	-0.3592	-0.0808	0.077	0.1235
12.99	0.718	-9.6243	-0.3939	-0.113	0.0744	0.1239
13	0.7757	-9.5531	-0.4269	-0.1531	0.0719	0.12
13.01	0.8367	-9.553	-0.4687	-0.1837	0.0616	0.1169
13.02	0.8638	-9.6373	-0.497	-0.1934	0.0385	0.1208
13.03	0.8946	-9.71	-0.4656	-0.186	0.03	0.1184
13.04	0.8548	-9.7809	-0.4408	-0.1814	0.014	0.1117
13.05	0.7904	-9.903	-0.4832	-0.1791	0.0024	0.1023
13.06	0.773	-10.0377	-0.5235	-0.1836	-0.0149	0.096
13.07	0.7309	-10.1495	-0.5691	-0.1967	-0.0325	0.0921
13.08	0.7147	-10.2001	-0.6127	-0.2214	-0.0412	0.0862
13.09	0.6509	-10.1974	-0.6839	-0.2458	-0.0489	0.076
13.1	0.5565	-10.1275	-0.747	-0.2653	-0.0474	0.0652
13.11	0.5288	-10.0338	-0.7964	-0.27	-0.0432	0.0558
13.12	0.5189	-9.9494	-0.8451	-0.2556	-0.0379	0.0493
13.13	0.5002	-9.9055	-0.831	-0.2064	-0.0248	0.0604
13.14	0.5633	-9.9168	-0.8743	-0.1457	-0.032	0.0792
13.15	0.6773	-9.8682	-0.8724	-0.0868	-0.0117	0.0977
13.16	0.7679	-9.8477	-0.8727	-0.0394	-0.0235	0.1276
13.17	0.8568	-9.839	-0.7293	-0.0078	-0.0163	0.1535
13.18	0.9085	-9.8631	-0.6597	0.0153	-0.0228	0.1719
13.19	0.8412	-9.8693	-0.56	0.027	-0.02	0.1748
13.2	0.7022	-9.9434	-0.5715	0.03	-0.0294	0.1741
13.21	0.5695	-10.0307	-0.5932	0.0185	-0.0405	0.1723
13.22	0.4718	-10.0948	-0.6569	-0.0059	-0.0556	0.1662
13.23	0.4261	-10.1036	-0.7404	-0.0492	-0.0641	0.157
13.24	0.3911	-10.0632	-0.8246	-0.1067	-0.0884	0.1489
13.25	0.3605	-9.9803	-0.8862	-0.1675	-0.096	0.1358
13.26	0.3903	-9.8598	-1.02	-0.2225	-0.1161	0.1234
13.27	0.4212	-9.7723	-1.1503	-0.2487	-0.1386	0.1172
13.28	0.4907	-9.6794	-1.2504	-0.2535	-0.1647	0.1093
13.29	0.585	-9.5324	-1.2386	-0.2334	-0.1815	0.1029
13.3	0.6176	-9.4093	-1.1662	-0.1912	-0.1939	0.0891
13.31	0.6311	-9.363	-1.2366	-0.1544	-0.2053	0.076
13.32	0.6457	-9.3923	-1.3606	-0.1245	-0.2195	0.0581
13.33	0.6565	-9.4331	-1.4149	-0.1085	-0.2331	0.0403
13.34	0.6732	-9.4701	-1.3947	-0.1006	-0.2475	0.0256
13.35	0.6257	-9.4683	-1.3507	-0.1023	-0.2577	0.0135
13.36	0.6031	-9.4151	-1.3164	-0.1034	-0.2707	-0.0021
13.37	0.5877	-9.4329	-1.3489	-0.1005	-0.2938	-0.0196
13.38	0.5992	-9.513	-1.3066	-0.081	-0.3173	-0.0228
13.39	0.6433	-9.5082	-1.1574	-0.043	-0.3358	-0.0236
13.4	0.7216	-9.5245	-0.9346	-0.0055	-0.3388	-0.0276
13.41	0.8379	-9.6459	-0.7504	0.0345	-0.3365	-0.0315
13.42	0.9278	-9.7557	-0.7113	0.0479	-0.3344	-0.0288
13.43	0.9525	-9.801	-0.7467	0.0251	-0.3303	-0.0165
13.44	0.8983	-9.7657	-0.8559	-0.0203	-0.3362	-0.0042
13.45	0.747	-9.6496	-0.8469	-0.0729	-0.329	-0.007
13.46	0.549	-9.5136	-0.8015	-0.1061	-0.3159	-0.0215
13.47	0.3571	-9.3914	-0.7547	-0.1071	-0.3066	-0.0429
13.48	0.1356	-9.3387	-0.7171	-0.0084	-0.265	-0.1086
13.49	0.0049	-9.1502	-0.733	-0.0084	-0.265	-0.1086
13.5	-0.1008	-9.0261	-0.7612	0.0765	-0.2057	-0.1771
13.51	-0.1494	-8.9455	-0.7266	0.094	-0.175	-0.2002
13.52	-0.1013	-8.954	-0.7407	0.1106	-0.1431	-0.212
13.53	0.0168	-9.076	-0.7604	0.1216	-0.1045	-0.2136
13.54	0.1606	-9.2722	-0.7744	0.1423	-0.0693	-0.2108
13.55	0.3054	-9.4867	-0.7555	0.1806	-0.0307	-0.2068
13.56	0.399	-9.7238	-0.7143	0.2137	-0.007	-0.1989
13.57	0.473	-9.9539	-0.7149	0.2394	0.011	-0.195
13.58	0.5264	-10.1836	-0.7215	0.2412	0.0256	-0.1858
13.59	0.5442	-10.3626	-0.8085	0.215	0.0436	-0.1799
13.6	0.4792	-10.3952	-0.8373	0.172	0.0554	-0.1795
13.61	0.4142	-10.2855	-0.8725	0.1303	0.0638	-0.1779
13.62	0.3843	-10.1829	-0.8935	0.1097	0.0805	-0.1774
13.63	0.331	-10.0407	-0.8974	0.1102	0.0962	-0.1727
13.64	0.2619	-9.8974	-0.8793	0.1471	0.1144	-0.1593
13.65	0.1782	-9.8135	-0.8352	0.1963	0.1298	-0.1444
13.66	0.1919	-9.786	-0.8096	0.2505	0.1453	-0.1301
13.67	0.2105	-9.7699	-0.7543	0.2776	0.1488	-0.1124
13.68	0.273	-9.7786	-0.8081	0.2834	0.1531	-0.0979
13.69	0.3012	-9.8201	-0.8231	0.2572	0.1607	-0.0944
13.7	0.3553	-9.7723	-0.8091	0.2124	0.1503	-0.0927
13.71	0.4581	-9.8014	-0.9055	0.171	0.1457	-0.093
13.72	0.5357	-9.7948	-0.8838	0.1501	0.1428	-0.094
13.73	0.5845	-9.7164	-0.7871	0.1438	0.1249	-0.0949
13.74	0.6307	-9.6998	-0.8195	0.1572	0.1144	-0.0942
13.75	0.6942	-9.7027	-0.828	0.1691	0.1004	-0.0955
13.76	0.7399	-9.6775	-0.837	0.1782	0.0926	-0.0998
13.77	0.717	-9.6646	-0.8151	0.1788	0.0766	-0.1027
13.78	0.7092	-9.6826	-0.8169	0.1716	0.0655	-0.1041
13.79	0.7101	-9.6622	-0.7873	0.1494	0.0629	-0.1165
13.8	0.7074	-9.5582	-0.7297	0.1237	0.0541	-0.139
13.81	0.6938	-9.4668	-0.7102	0.1094	0.0454	-0.1506
13.82	0.6621	-9.4338	-0.6981	0.1165	0.0412	-0.1598
13.83	0.6729	-9.4222	-0.7258	0.1309	0.0385	-0.1684
13.84	0.6653	-9.4114	-0.7128	0.1599	0.0371	-0.1778
13.85	0.6698	-9.4163	-0.6702	0.1888	0.0414	-0.1842
13.86	0.6476	-9.4655	-0.6247	0.2149	0.0475	-0.2008
13.87	0.6872	-9.5085	-0.5532	0.2267	0.0492	-0.2205
13.88	0.7122	-9.5429	-0.4778	0.2295	0.0561	-0.2341
13.89	0.6738	-9.5673	-0.4164	0.2199	0.0722	-0.2463
13.9	0.5835	-9.5336	-0.3643	0.2136	0.0858	-0.2661
13.91	0.5039	-9.4755	-0.3347	0.212	0.1039	-0.2842
13.92	0.4789	-9.4858	-0.3079	0.2195	0.1144	-0.2881
13.93	0.5252	-9.6229	-0.2619	0.2329	0.1397	-0.2791
13.94	0.6713	-9.8684	-0.1827	0.2471	0.1634	-0.2578
13.95	0.9262	-10.1015	-0.1089	0.246	0.1787	-0.2204
13.96	1.1854	-10.2725	-0.128	0.2298	0.1909	-0.1768
13.97	1.3773	-10.316	-0.1606	0.2121	0.1986	-0.1312
13.98	1.5089	-10.2334	-0.1435	0.1894	0.2123	-0.1023
13.99	1.5604	-10.0104	-0.1053	0.1721	0.2279	-0.0906
14	1.4446	-9.8004	-0.0806	0.1804	0.2373	-0.0827
14.01	1.2206	-9.7157	-0.0826	0.2139	0.255	-0.0795
14.02	1.0299	-9.787	-0.0373	0.2505	0.2664	-0.0747
14.03	0.8946	-9.922	0.0066	0.2681	0.2721	-0.0668
14.04	0.8764	-10.0812	0.0336	0.2405	0.2678	-0.0569
14.05	0.8904	-10.2123	-0.0785	0.175	0.2569	-0.049
14.06	0.9509	-10.2689	-0.183	0.0927	0.2486	-0.0518
14.07	1.094	-10.2278	-0.1458	0.0313	0.2396	-0.0557
14.08	1.2581	-10.114	-0.028	0.0058	0.2264	-0.0565
14.09	1.4494	-9.9623	0.086	0.0279	0.2144	-0.0619
14.1	1.6106	-9.826	0.1641	0.0783	0.1923	-0.0767
14.11	1.7319	-9.7669	0.2237	0.1266	0.1739	-0.091
14.12	1.8792	-9.7776	0.23	0.1529	0.1444	-0.1102
14.13	1.974	-9.8209	0.1435	0.1334	0.1128	-0.1313
14.14	2.0617	-9.9282	0.0124	0.075	0.0758	-0.1539
14.15	2.182	-10.011	-0.1103	-0.0015	0.0376	-0.1716
14.16	2.3065	-10.0699	-0.1385	-0.0677	-0.0117	-0.1875
14.17	2.4334	-10.0813	-0.145	-0.1061	-0.0565	-0.2035
14.18	2.5657	-10.0618	-0.1266	-0.1154	-0.0978	-0.2199
14.19	2.6825	-9.9607	-0.1091	-0.1117	-0.1382	-0.2458
14.2	2.7758	-9.8041	-0.1936	-0.1025	-0.1831	-0.2816
14.21	2.9322	-9.6653	-0.3932	-0.0961	-0.2199	-0.3114
14.22	3.1011	-9.4659	-0.5625	-0.0856	-0.2527	-0.3454
14.23	3.1708	-9.2419	-0.6006	-0.0671	-0.2901	-0.3677
14.24	3.1859	-9.1003	-0.5492	-0.0412	-0.3179	-0.3919
14.25	3.2441	-9.0438	-0.491	-0.0113	-0.3405	-0.4212
14.26	3.2492	-8.9852	-0.4348	0.0129	-0.3521	-0.4495
14.27	3.1089	-8.9422	-0.3936	0.0327	-0.363	-0.4754
14.28	2.7938	-8.9792	-0.3864	0.0531	-0.3694	-0.4997
14.29	2.4232	-9.0876	-0.3514	0.0601	-0.3507	-0.504
14.3	2.0434	-9.2268	-0.2896	0.0538	-0.3155	-0.5126
14.31	1.7846	-9.3236	-0.3353	0.0345	-0.2977	-0.5288
14.32	1.7229	-9.3727	-0.4089	0.0024	-0.3053	-0.5507
14.33	1.7308	-9.3836	-0.5056	-0.0229	-0.2849	-0.5564
14.34	1.8835	-9.3832	-0.3082	-0.0119	-0.2869	-0.5573
14.35	2.1122	-9.5422	-0.1214	0.0438	-0.286	-0.5407
14.36	2.235	-9.8679	0.052	0.1259	-0.273	-0.5231
14.37	2.3473	-10.1287	-0.0021	0.1706	-0.2855	-0.506
14.38	2.452	-10.1949	-0.132	0.1548	-0.3071	-0.505
14.39	2.6032	-10.2515	-0.2486	0.079	-0.3436	-0.5143
14.4	2.761	-10.4087	-0.1223	-0.0069	-0.371	-0.5335
14.41	3.0559	-10.4659	0.172	-0.0696	-0.3849	-0.5599
14.42	3.4051	-10.5433	0.2705	-0.106	-0.4163	-0.5784
14.43	3.5409	-10.5635	0.1863	-0.1211	-0.4518	-0.5805
14.44	3.5409	-10.5635	0.1863	-0.1461	-0.4826	-0.5872
14.45	3.5415	-10.3407	-0.2881	-0.1777	-0.5178	-0.5931
14.46	3.4174	-10.2628	-0.448	-0.2095	-0.5507	-0.5798
14.47	3.2478	-10.1669	-0.5035	-0.2252	-0.5705	-0.559
14.48	2.9875	-9.988	-0.4862	-0.2342	-0.585	-0.5328
14.49	2.6645	-9.7984	-0.255	-0.2156	-0.5806	-0.5026
14.5	2.3114	-9.7362	0.1441	-0.1605	-0.5635	-0.46
14.51	1.9073	-9.7154	0.4476	-0.1067	-0.5547	-0.4347
14.52	1.6559	-9.6003	0.619	-0.0682	-0.5309	-0.4303
14.53	1.6641	-9.5546	0.689	-0.0725	-0.4954	-0.4252
14.54	1.753	-9.6012	0.736	-0.1098	-0.4349	-0.4128
14.55	1.9012	-9.4989	0.6544	-0.1735	-0.3896	-0.3927
14.56	2.0314	-9.3116	0.4723	-0.2408	-0.3527	-0.3776
14.57	2.111	-9.045	0.3367	-0.29	-0.3191	-0.3527
14.58	2.1535	-8.6523	0.3317	-0.2993	-0.2816	-0.3209
14.59	2.2073	-8.3189	0.3256	-0.2618	-0.2409	-0.2878
14.6	2.1838	-8.0998	0.2329	-0.1881	-0.1983	-0.2461
14.61	2.0594	-8.1068	0.0734	-0.1042	-0.1437	-0.1954
14.62	2.0907	-8.3085	-0.1091	-0.0194	-0.0931	-0.139
14.63	2.3534	-8.6099	-0.2586	0.0382	-0.0534	-0.0917
14.64	2.6436	-9.009	-0.3643	0.0534	-0.0166	-0.0467
14.65	3.0145	-9.3192	-0.5059	0.0214	0.006	-0.0053
14.66	3.2995	-9.4406	-0.5448	-0.0336	0.0145	0.0348
14.67	3.4159	-9.4535	-0.4942	-0.0748	0.0097	0.0617
14.68	3.3957	-9.4114	-0.3763	-0.0721	0.0033	0.0792
14.69	3.3755	-9.3146	-0.2934	-0.0235	-0.0029	0.0865
14.7	3.359	-9.2822	-0.2751	0.0531	-0.0124	0.0887
14.71	3.2944	-9.3901	-0.3392	0.1268	-0.0088	0.0885
14.72	3.2821	-9.5946	-0.4026	0.1731	-0.0106	0.0869
14.73	3.3157	-9.7975	-0.3482	0.1877	-0.0168	0.0953
14.74	3.4182	-9.8784	-0.2318	0.1745	-0.0273	0.1096
14.75	3.4893	-9.8501	-0.1675	0.1341	-0.0313	0.1175
14.76	3.4849	-9.7719	-0.1149	0.0797	-0.0244	0.1158
14.77	3.4601	-9.7567	-0.1019	0.0331	-0.0131	0.1106
14.78	3.3937	-9.7941	-0.088	0.019	-0.0047	0.1163
14.79	3.3683	-9.7837	-0.0886	0.0361	0.0053	0.1282
14.8	3.3512	-9.7022	-0.1056	0.0661	0.0146	0.1368
14.81	3.3073	-9.5789	-0.1455	0.0947	0.0155	0.1403
14.82	3.2545	-9.4932	-0.229	0.0985	0.0057	0.1376
14.83	3.1219	-9.4649	-0.3148	0.0876	-0.0022	0.1337
14.84	3.0085	-9.4521	-0.3419	0.0649	-0.006	0.1232
14.85	3.0121	-9.4488	-0.3081	0.0443	-0.01	0.1143
14.86	3.0373	-9.3712	-0.2603	0.0289	-0.0054	0.1094
14.87	3.0298	-9.226	-0.2111	0.0193	0.0086	0.1093
14.88	2.9773	-9.0499	-0.2167	0.0133	0.0228	0.1107
14.89	2.814	-8.9361	-0.2529	0.008	0.0405	0.1107
14.9	2.6615	-8.8676	-0.3025	0.0028	0.0664	0.1134
14.91	2.5335	-8.8282	-0.3442	-0.0026	0.0895	0.1189
14.92	2.4544	-8.7303	-0.3482	-0.0021	0.1163	0.1385
14.93	2.4043	-8.5531	-0.3093	0.003	0.1465	0.1533
14.94	2.3354	-8.3971	-0.3127	0.0157	0.1668	0.1633
14.95	2.3423	-8.3413	-0.3635	0.0445	0.1809	0.1633
14.96	2.4661	-8.4438	-0.4765	0.069	0.1879	0.1583
14.97	2.6974	-8.717	-0.5679	0.0802	0.1896	0.1571
14.98	2.9997	-9.0507	-0.6618	0.0569	0.1826	0.1615
14.99	3.3068	-9.3421	-0.6999	-0.0138	0.1611	0.1534
15	3.5524	-9.6716	-0.7309	-0.1066	0.1353	0.1386
15.01	3.645	-10.056	-0.8333	-0.2076	0.1005	0.1277
15.02	3.5652	-10.4462	-0.928	-0.2781	0.0417	0.138
15.03	3.4922	-10.6843	-0.9292	-0.3073	0.0011	0.1604
15.04	3.4687	-10.6837	-0.8993	-0.3011	-0.0176	0.1853
15.05	3.311	-10.4229	-0.8358	-0.272	-0.0243	0.202
15.06	3.1294	-10.2226	-0.6717	-0.214	-0.0183	0.2181
15.07	2.9833	-10.1594	-0.4296	-0.1081	0.0065	0.2318
15.08	2.8327	-10.1261	-0.177	0.0128	0.0331	0.2337
15.09	2.5352	-10.1724	-0.1305	0.0929	0.0713	0.2162
15.1	2.2352	-10.333	-0.2381	0.1004	0.1137	0.1959
15.11	2.0569	-10.519	-0.2953	0.0409	0.1589	0.1721
15.12	2.0876	-10.652	-0.2962	-0.0557	0.1955	0.1482
15.13	2.2993	-10.5818	-0.4112	-0.1735	0.2058	0.1265
15.14	2.3879	-10.4481	-0.4738	-0.2697	0.2169	0.1208
15.15	2.3991	-10.1995	-0.4608	-0.3186	0.2329	0.1297
15.16	2.3754	-9.8462	-0.4152	-0.3095	0.24	0.1369
15.17	2.3143	-9.4743	-0.2394	-0.1897	0.2629	0.1568
15.18	2.2704	-9.1412	-0.0743	-0.1897	0.2629	0.1568
15.19	2.2863	-8.9233	-0.0462	-0.1247	0.2717	0.1695
15.2	2.3125	-8.8499	-0.0851	-0.0994	0.2685	0.208
15.21	2.3347	-8.9073	-0.2137	-0.1317	0.2677	0.2307
15.22	2.3335	-8.9711	-0.279	-0.1317	0.2677	0.2307
15.23	2.3073	-8.9872	-0.2691	-0.2081	0.2547	0.2597
15.24	2.2481	-8.9515	-0.22	-0.2236	0.2508	0.271
15.25	2.203	-8.9248	-0.1791	-0.2041	0.2446	0.2817
15.26	2.2117	-8.9106	-0.128	-0.163	0.2467	0.296
15.27	2.2078	-8.9301	-0.0421	-0.1122	0.2514	0.3086
15.28	2.1113	-8.9497	-0.0051	-0.0679	0.2632	0.3174
15.29	1.9935	-8.9759	0.0087	-0.032	0.2815	0.3249
15.3	1.8955	-9.0461	0.03	-0.0021	0.3003	0.3358
15.31	1.8047	-9.1306	0.0784	0.0233	0.316	0.351
15.32	1.7187	-9.2444	0.0823	0.0525	0.3294	0.3681
15.33	1.6734	-9.3261	0.0827	0.0927	0.3428	0.3863
15.34	1.6701	-9.4013	0.0914	0.1401	0.3536	0.3962
15.35	1.7756	-9.4416	0.1617	0.1937	0.3615	0.4062
15.36	1.8988	-9.5149	0.2472	0.2409	0.363	0.4028
15.37	1.98	-9.646	0.2394	0.256	0.3646	0.3953
15.38	2.0154	-9.768	0.1389	0.2483	0.3576	0.3841
15.39	1.9779	-9.8733	0.0027	0.2132	0.3524	0.3767
15.4	1.9298	-9.9394	-0.1356	0.1664	0.3457	0.3699
15.41	1.9942	-9.9279	-0.1833	0.1298	0.3387	0.3676
15.42	2.0699	-9.8633	-0.2104	0.1056	0.3298	0.3593
15.43	2.0819	-9.7549	-0.2272	0.0922	0.3243	0.3524
15.44	2.0552	-9.6474	-0.2672	0.0941	0.3158	0.35
15.45	2.0173	-9.5657	-0.2726	0.1068	0.3023	0.3442
15.46	2.0124	-9.5596	-0.2836	0.1186	0.2839	0.3357
15.47	2.0443	-9.6556	-0.3112	0.1245	0.2628	0.3329
15.48	2.0669	-9.8477	-0.3712	0.1107	0.2497	0.3286
15.49	2.0952	-10.0311	-0.4155	0.0746	0.2135	0.3331
15.5	2.0988	-10.1439	-0.4581	0.0222	0.1784	0.3329
15.51	2.1444	-10.2374	-0.4964	-0.0481	0.1366	0.3289
15.52	2.2629	-10.2364	-0.5137	-0.1002	0.0923	0.3192
15.53	2.3477	-10.1899	-0.4581	-0.1298	0.0457	0.3013
15.54	2.4097	-10.1387	-0.408	-0.1247	0.0006	0.2845
15.55	2.4226	-10.0797	-0.3497	-0.0995	-0.0389	0.2705
15.56	2.3706	-10.0103	-0.2997	-0.0628	-0.0681	0.2589
15.57	2.2804	-9.9457	-0.2938	-0.0159	-0.0947	0.2442
15.58	2.1746	-9.9018	-0.2817	0.0155	-0.1088	0.233
15.59	2.0202	-9.8183	-0.2582	0.0287	-0.118	0.2202
15.6	1.8216	-9.6985	-0.2357	0.0229	-0.1229	0.2112
15.61	1.5483	-9.6336	-0.2258	0.0057	-0.12	0.1951
15.62	1.2876	-9.6427	-0.2366	-0.0138	-0.1159	0.193
15.63	1.0887	-9.6967	-0.2071	-0.0363	-0.1051	0.1917
15.64	0.9801	-9.7244	-0.1794	-0.0557	-0.0892	0.1928
15.65	0.9232	-9.7272	-0.1885	-0.0718	-0.0813	0.1928
15.66	0.9518	-9.7013	-0.2435	-0.0916	-0.0684	0.1895
15.67	1.0381	-9.6564	-0.2955	-0.0939	-0.0611	0.185
15.68	1.1329	-9.6402	-0.3211	-0.0934	-0.0567	0.1781
15.69	1.2223	-9.6246	-0.3619	-0.0821	-0.0586	0.1636
15.7	1.272	-9.6047	-0.4046	-0.0678	-0.0506	0.1446
15.71	1.2426	-9.6201	-0.4288	-0.0438	-0.0472	0.1285
15.72	1.1927	-9.6883	-0.4546	-0.0222	-0.0417	0.124
15.73	1.1207	-9.7945	-0.4393	0.0076	-0.0379	0.1247
15.74	1.0901	-9.9123	-0.3993	0.0283	-0.0363	0.1283
15.75	1.1225	-10.0286	-0.3484	0.042	-0.0299	0.1305
15.76	1.1819	-10.0921	-0.3168	0.0426	-0.0281	0.1241
15.77	1.2293	-10.0946	-0.2811	0.0243	-0.0356	0.1187
15.78	1.2792	-10.0512	-0.2502	-0.0044	-0.0369	0.1051
15.79	1.2536	-9.9972	-0.237	-0.038	-0.0395	0.0922
15.8	1.2551	-9.9751	-0.266	-0.0667	-0.0391	0.0788
15.81	1.233	-9.9703	-0.2899	-0.0914	-0.0427	0.0743
15.82	1.2494	-10.0035	-0.3473	-0.1138	-0.057	0.0824
15.83	1.275	-10.1035	-0.4594	-0.1411	-0.0574	0.0915
15.84	1.3144	-10.1649	-0.5465	-0.1715	-0.0541	0.0933
15.85	1.3636	-10.1812	-0.6368	-0.2073	-0.0572	0.0984
15.86	1.368	-10.2007	-0.693	-0.2408	-0.06	0.1141
15.87	1.3588	-10.1654	-0.7428	-0.2699	-0.0706	0.1256
15.88	1.2984	-10.0927	-0.7796	-0.2821	-0.0807	0.1319
15.89	1.2504	-9.9451	-0.83	-0.2861	-0.0862	0.1315
15.9	1.2098	-9.8288	-0.8493	-0.2811	-0.088	0.1407
15.91	1.2145	-9.7317	-0.9083	-0.269	-0.0947	0.147
15.92	1.1951	-9.6582	-0.9881	-0.2616	-0.1125	0.1496
15.93	1.184	-9.5844	-1.0796	-0.2511	-0.1242	0.1526
15.94	1.1255	-9.5249	-1.0786	-0.2415	-0.13	0.1427
15.95	1.0892	-9.4234	-1.0381	-0.2319	-0.1374	0.1276
15.96	1.0652	-9.3296	-0.9653	-0.2242	-0.1292	0.1172
15.97	1.0092	-9.2883	-0.8844	-0.206	-0.1146	0.1103
15.98	0.9202	-9.3275	-0.8024	-0.1658	-0.0987	0.1079
15.99	0.836	-9.4251	-0.7058	-0.1208	-0.0832	0.1011
16	0.7604	-9.5125	-0.6605	-0.0934	-0.0688	0.0939
16.01	0.7177	-9.6562	-0.7988	-0.0845	-0.0557	0.0874
16.02	0.7553	-9.7597	-0.9113	-0.1023	-0.0458	0.0786
16.03	0.8331	-9.8712	-0.9882	-0.1243	-0.0403	0.0769
16.04	0.9154	-9.9482	-1.0237	-0.1451	-0.03	0.0725
16.05	0.9154	-9.9482	-1.0237	-0.1461	-0.021	0.0738
16.06	0.9922	-9.9034	-1.0107	-0.1356	-0.0162	0.0818
16.07	1.012	-9.8248	-1.0074	-0.12	-0.0129	0.088
16.08	0.9767	-9.7125	-0.9942	-0.1112	-0.0169	0.0998
16.09	0.8865	-9.6142	-1.0006	-0.109	-0.0155	0.1102
16.1	0.7747	-9.5201	-0.9842	-0.1157	-0.0166	0.1221
16.11	0.6879	-9.4446	-0.95	-0.1203	-0.0124	0.1263
16.12	0.6385	-9.4084	-0.9482	-0.1179	-0.0149	0.1334
16.13	0.6239	-9.3667	-0.9452	-0.1106	-0.014	0.1388
16.14	0.6265	-9.34	-0.9735	-0.0989	-0.0128	0.1478
16.15	0.6146	-9.3197	-0.9849	-0.0802	-0.0035	0.154
16.16	0.6076	-9.3162	-1.0131	-0.066	0.0069	0.1552
16.17	0.623	-9.3543	-1.0239	-0.0518	0.0126	0.1563
16.18	0.6825	-9.4019	-1.0421	-0.0397	0.0167	0.1554
16.19	0.7197	-9.5067	-1.0618	-0.0392	0.013	0.1497
16.2	0.7345	-9.6635	-1.0859	-0.0421	0.0035	0.1537
16.21	0.7326	-9.796	-1.1082	-0.0591	-0.0038	0.1626
16.22	0.7356	-9.8633	-1.0965	-0.0788	-0.0058	0.1608
16.23	0.7138	-9.9151	-1.0866	-0.104	-0.0016	0.1483
16.24	0.6713	-10.001	-1.1223	-0.1257	0.0068	0.1327
16.25	0.6374	-10.1027	-1.1968	-0.1359	0.0178	0.1196
16.26	0.6335	-10.1988	-1.3045	-0.1434	0.0214	0.1124
16.27	0.6403	-10.2827	-1.414	-0.1418	0.0311	0.1092
16.28	0.6479	-10.3563	-1.5007	-0.1429	0.0349	0.1175
16.29	0.6729	-10.3798	-1.5769	-0.1385	0.0362	0.1279
16.3	0.6905	-10.3512	-1.631	-0.1321	0.0344	0.1409
16.31	0.6469	-10.232	-1.6342	-0.1214	0.03	0.1554
16.32	0.5534	-10.0242	-1.6063	-0.1156	0.0219	0.1728
16.33	0.4444	-9.7521	-1.5672	-0.1061	0.0121	0.1798
16.34	0.3843	-9.502	-1.4921	-0.0909	0.0017	0.1771
16.35	0.3763	-9.3063	-1.3507	-0.0666	-0.0082	0.1667
16.36	0.3706	-9.1945	-1.2522	-0.0342	-0.0156	0.1526
16.37	0.3512	-9.1941	-1.1709	0.0076	-0.0132	0.1459
16.38	0.3458	-9.2615	-1.1187	0.0467	-0.0156	0.132
16.39	0.37	-9.3696	-1.1094	0.0721	-0.0194	0.1214
16.4	0.3674	-9.4992	-1.1229	0.0806	-0.0231	0.1218
16.41	0.3771	-9.6023	-1.138	0.068	-0.0274	0.1267
16.42	0.3809	-9.646	-1.1446	0.0315	-0.0281	0.1324
16.43	0.3371	-9.6529	-1.1683	-0.0053	-0.0265	0.1478
16.44	0.3	-9.6241	-1.1655	-0.0409	-0.0269	0.1617
16.45	0.2122	-9.5876	-1.1751	-0.0652	-0.0285	0.1733
16.46	0.1014	-9.5515	-1.204	-0.0708	-0.0314	0.1863
16.47	0.015	-9.4882	-1.1789	-0.0634	-0.0387	0.2012
16.48	0.0085	-9.437	-1.0866	-0.0465	-0.0448	0.2119
16.49	0.0814	-9.4729	-1.0017	-0.0187	-0.047	0.218
16.5	0.2141	-9.5976	-0.9813	0.0111	-0.0594	0.2186
16.51	0.3457	-9.7903	-1.0131	0.0368	-0.0746	0.2159
16.52	0.4187	-9.9574	-1.0733	0.055	-0.0901	0.2012
16.53	0.3941	-10.072	-1.1084	0.0569	-0.1041	0.1749
16.54	0.2832	-10.1818	-1.1547	0.0411	-0.1125	0.1417
16.55	0.1425	-10.2467	-1.2185	0.0218	-0.1116	0.1045
16.56	0.0187	-10.286	-1.2587	0.0012	-0.1054	0.0709
16.57	-0.0975	-10.2557	-1.2792	-0.0099	-0.0924	0.0475
16.58	-0.2186	-10.1372	-1.3165	-0.0029	-0.0746	0.0333
16.59	-0.2285	-9.9694	-1.3249	0.0194	-0.0588	0.0344
16.6	-0.1729	-9.7962	-1.3096	0.0583	-0.0524	0.0451
16.61	-0.0473	-9.6597	-1.3092	0.0983	-0.0559	0.0626
16.62	0.122	-9.5799	-1.3149	0.1325	-0.0618	0.0818
16.63	0.2176	-9.5137	-1.3205	0.1533	-0.0698	0.091
16.64	0.23	-9.4981	-1.2883	0.1572	-0.0793	0.105
16.65	0.2279	-9.4485	-1.2789	0.1409	-0.0889	0.117
16.66	0.1717	-9.3985	-1.233	0.1139	-0.0959	0.1232
16.67	0.145	-9.3084	-1.2085	0.0927	-0.1086	0.1312
16.68	0.0859	-9.2044	-1.1987	0.0698	-0.1166	0.1339
16.69	0.0099	-9.1064	-1.2267	0.0563	-0.1258	0.129
16.7	-0.0604	-9.0207	-1.2663	0.0524	-0.1386	0.1224
16.71	-0.1494	-8.9779	-1.2951	0.0546	-0.1494	0.1162
16.72	-0.2585	-8.9633	-1.3315	0.0565	-0.1526	0.1107
16.73	-0.3511	-8.9882	-1.3376	0.0753	-0.1523	0.1046
16.74	-0.4215	-9.0505	-1.3032	0.1046	-0.1494	0.0935
16.75	-0.4023	-9.116	-1.2245	0.1443	-0.155	0.0795
16.76	-0.3235	-9.2007	-1.1253	0.1909	-0.1607	0.0596
16.77	-0.2315	-9.314	-1.0423	0.2276	-0.1719	0.0429
16.78	-0.1821	-9.4322	-0.9371	0.2494	-0.1832	0.0281
16.79	-0.1669	-9.5438	-0.8198	0.2598	-0.1914	0.0152
16.8	-0.1543	-9.6024	-0.7113	0.2629	-0.2001	0.0025
16.81	-0.1438	-9.6044	-0.6166	0.2652	-0.2056	-0.0065
16.82	-0.1429	-9.5333	-0.505	0.2756	-0.2065	-0.0172
16.83	-0.1731	-9.4184	-0.3391	0.301	-0.1969	-0.0173
16.84	-0.2333	-9.3042	-0.1765	0.3378	-0.1831	-0.0104
16.85	-0.2483	-9.2217	-0.0734	0.3778	-0.1729	0.0093
16.86	-0.166	-9.2262	-0.0288	0.4078	-0.17	0.0404
16.87	-0.1437	-9.3249	-0.0634	0.4058	-0.1462	0.0844
16.88	-0.1401	-9.5145	-0.1382	0.4058	-0.1462	0.0844
16.89	-0.1572	-9.8147	-0.2538	0.3244	-0.1378	0.0783
16.9	-0.2096	-10.0913	-0.3578	0.2762	-0.1312	0.0531
16.91	-0.273	-10.2825	-0.4644	0.2279	-0.1433	0.0193
16.92	-0.3174	-10.3509	-0.491	0.1966	-0.1725	-0.0065
16.93	-0.2483	-10.4244	-0.527	0.1852	-0.2021	-0.0127
16.94	-0.0734	-10.522	-0.6137	0.1811	-0.2202	-0.002
16.95	0.0529	-10.4949	-0.6563	0.1957	-0.222	0.018
16.96	0.092	-10.3641	-0.6374	0.2236	-0.2318	0.0533
16.97	0.0454	-10.2347	-0.5893	0.266	-0.2343	0.0887
16.98	-0.0211	-10.0948	-0.4999	0.3208	-0.2383	0.1161
16.99	-0.0547	-9.919	-0.411	0.3642	-0.2406	0.1281
17	-0.0902	-9.8197	-0.3367	0.3984	-0.2413	0.1273
17.01	-0.1346	-9.8102	-0.2574	0.4193	-0.2383	0.1127
17.02	-0.1461	-9.8453	-0.1477	0.4132	-0.2363	0.0897
17.03	-0.1916	-9.904	-0.1043	0.3723	-0.2347	0.0613
17.04	-0.2376	-9.9589	-0.0995	0.3162	-0.2353	0.0261
17.05	-0.2678	-10.0026	-0.1079	0.2506	-0.236	-0.0043
17.06	-0.2753	-10.0064	-0.1043	0.2007	-0.2347	-0.0313
17.07	-0.2829	-9.9532	-0.0845	0.1692	-0.2328	-0.0478
17.08	-0.2525	-9.8922	-0.0817	0.1663	-0.2282	-0.061
17.09	-0.2242	-9.8601	-0.0438	0.1811	-0.2155	-0.062
17.1	-0.2311	-9.8257	0.0289	0.2115	-0.2019	-0.0576
17.11	-0.2643	-9.8717	0.1019	0.2329	-0.184	-0.0551
17.12	-0.3082	-9.9599	0.1479	0.2328	-0.1648	-0.0627
17.13	-0.3283	-10.0299	0.1148	0.2035	-0.1509	-0.07
17.14	-0.3283	-10.1023	0.0799	0.1537	-0.1424	-0.0833
17.15	-0.2955	-10.1537	0.0583	0.0942	-0.1421	-0.0988
17.16	-0.235	-10.1774	0.0641	0.0469	-0.1401	-0.1148
17.17	-0.1744	-10.1899	0.067	0.0229	-0.1401	-0.1354
17.18	-0.0905	-10.1886	0.12	0.0384	-0.1386	-0.161
17.19	-0.0321	-10.1919	0.1849	0.0808	-0.1338	-0.1857
17.2	-0.0304	-10.2616	0.239	0.1271	-0.1186	-0.2014
17.21	-0.0931	-10.3555	0.2825	0.1642	-0.0999	-0.219
17.22	-0.1323	-10.4496	0.338	0.171	-0.0757	-0.2314
17.23	-0.1609	-10.5479	0.3664	0.1515	-0.0464	-0.2411
17.24	-0.1872	-10.6185	0.377	0.1007	-0.0149	-0.2499
17.25	-0.2089	-10.6326	0.4011	0.0446	0.0164	-0.2642
17.26	-0.223	-10.5785	0.454	0.0022	0.0518	-0.2738
17.27	-0.1949	-10.4601	0.4582	-0.0399	0.0742	-0.2886
17.28	-0.1407	-10.2939	0.4073	-0.0476	0.0836	-0.2934
17.29	-0.0676	-10.1402	0.3294	-0.0226	0.0901	-0.3059
17.3	0.0172	-10.0157	0.3482	0.0097	0.0829	-0.3143
17.31	0.1629	-9.9049	0.2696	0.027	0.0783	-0.33
17.32	0.3487	-9.7573	0.0823	0.0109	0.0758	-0.3471
17.33	0.5161	-9.5522	-0.0533	-0.0285	0.0744	-0.3647
17.34	0.5745	-9.3532	-0.0614	-0.0678	0.0711	-0.3686
17.35	0.6001	-9.1809	0.049	-0.0763	0.0567	-0.369
17.36	0.6506	-9.1322	0.1572	-0.0491	0.0386	-0.379
17.37	0.7067	-9.1458	0.2183	0.0028	0.0267	-0.388
17.38	0.7449	-9.1836	0.2953	0.0454	0.0257	-0.3916
17.39	0.7966	-9.2284	0.3697	0.0735	0.0281	-0.3956
17.4	0.8205	-9.3017	0.4026	0.0771	0.0248	-0.3971
17.41	0.7967	-9.4139	0.3914	0.0586	0.0164	-0.3964
17.42	0.7555	-9.5605	0.3767	0.0319	0.0067	-0.3955
17.43	0.7414	-9.6898	0.4067	0.0113	0.0009	-0.3955
17.44	0.6839	-9.7972	0.4582	-0.0003	0.0043	-0.3985
17.45	0.5917	-9.8801	0.5369	0.0015	0.0238	-0.4056
17.46	0.4668	-9.9322	0.6239	0.0114	0.0526	-0.405
17.47	0.3256	-9.9279	0.7129	0.0271	0.0657	-0.4075
17.48	0.2796	-9.9431	0.8246	0.0402	0.089	-0.4091
17.49	0.3238	-9.9674	0.9313	0.0342	0.1175	-0.4173
17.5	0.4419	-9.9497	0.9603	0.015	0.1502	-0.4307
17.51	0.4867	-9.9255	1.0042	-0.0013	0.1821	-0.452
17.52	0.4464	-9.9866	1.0408	-0.0032	0.2018	-0.4504
17.53	0.4125	-10.0951	0.9955	-0.0066	0.2198	-0.4342
17.54	0.4273	-10.1787	0.9127	-0.0041	0.2445	-0.4085
17.55	0.5015	-10.1955	0.8487	-0.0046	0.2684	-0.3758
17.56	0.6007	-10.1319	0.7547	-0.0091	0.2894	-0.3409
17.57	0.6792	-10.0224	0.6382	-0.0141	0.3032	-0.3157
17.58	0.7452	-9.8531	0.5375	-0.0107	0.3166	-0.2919
17.59	0.7819	-9.707	0.5501	0.0008	0.3237	-0.2895
17.6	0.8688	-9.6253	0.5983	0.0114	0.3263	-0.287
17.61	1.0204	-9.642	0.6034	0.0175	0.332	-0.2939
17.62	1.1833	-9.7361	0.5815	0.0035	0.3396	-0.2951
17.63	1.3399	-9.8432	0.5604	-0.0172	0.3546	-0.298
17.64	1.4239	-9.9659	0.5845	-0.0457	0.3486	-0.2903
17.65	1.4941	-10.1322	0.5041	-0.0819	0.3429	-0.2867
17.66	1.585	-10.2869	0.41	-0.1248	0.3293	-0.2695
17.67	1.6881	-10.3672	0.3216	-0.1812	0.3194	-0.2579
17.68	1.8218	-10.4355	0.2221	-0.2331	0.3012	-0.2432
17.69	2.0333	-10.3997	0.145	-0.2803	0.278	-0.2328
17.7	2.2896	-10.1736	0.0355	-0.3135	0.2466	-0.2178
17.71	2.4301	-9.8185	-0.0601	-0.3159	0.2033	-0.2033
17.72	2.2548	-9.2411	-0.0644	-0.2842	0.1697	-0.188
17.73	2.0852	-9.0493	-0.0471	-0.2218	0.1389	-0.1836
17.74	1.927	-9.0639	0.0686	-0.1273	0.1161	-0.1888
17.75	1.8204	-9.263	0.2246	-0.0224	0.11	-0.2004
17.76	1.8204	-9.263	0.2246	0.0678	0.1124	-0.2152
17.77	1.5969	-9.9309	0.3846	0.1086	0.1107	-0.2224
17.78	1.5771	-10.2036	0.3983	0.0877	0.1126	-0.2313
17.79	1.6351	-10.3694	0.3598	0.0047	0.1028	-0.2417
17.8	1.7471	-10.3811	0.301	-0.1068	0.0906	-0.2458
17.81	1.8215	-10.2178	0.3619	-0.2068	0.0839	-0.2355
17.82	1.8357	-9.9439	0.49	-0.2462	0.0812	-0.2154
17.83	1.7756	-9.6781	0.6021	-0.2119	0.0862	-0.1856
17.84	1.6686	-9.5201	0.6461	-0.1199	0.0885	-0.1553
17.85	1.5627	-9.4774	0.6569	-0.0173	0.1039	-0.1318
17.86	1.509	-9.4788	0.5791	0.047	0.1152	-0.1197
17.87	1.5354	-9.5792	0.376	0.0422	0.1176	-0.1102
17.88	1.5735	-9.8799	0.1563	-0.0271	0.115	-0.0986
17.89	1.6868	-10.2009	0.0342	-0.1219	0.1111	-0.0937
17.9	1.8281	-10.4069	-0.0346	-0.2016	0.1039	-0.0781
17.91	1.9252	-10.443	-0.0761	-0.2621	0.0922	-0.052
17.92	1.9767	-10.2801	-0.082	-0.2888	0.0809	-0.0129
17.93	2.0052	-10.0233	-0.0459	-0.2859	0.0721	0.0042
17.94	2.0121	-9.8263	-0.0611	-0.2593	0.0653	0.0178
17.95	1.9764	-9.7557	-0.0929	-0.216	0.0688	0.0241
17.96	1.9211	-9.7755	-0.1172	-0.1785	0.0741	0.0244
17.97	1.8917	-9.8609	-0.2065	-0.1612	0.0808	0.0219
17.98	1.8565	-9.9857	-0.3481	-0.1798	0.0848	0.0211
17.99	1.8968	-10.0473	-0.4633	-0.225	0.0815	0.0238
18	1.9467	-9.9886	-0.4832	-0.2777	0.0775	0.026
18.01	2.017	-9.8729	-0.4594	-0.3161	0.0676	0.0285
18.02	2.0644	-9.722	-0.4121	-0.3189	0.0592	0.0301
18.03	2.0958	-9.5724	-0.3637	-0.2919	0.0498	0.037
18.04	2.1003	-9.4434	-0.3307	-0.2425	0.0388	0.0521
18.05	2.068	-9.3555	-0.2699	-0.1936	0.0307	0.0718
18.06	2.0133	-9.3159	-0.2192	-0.1542	0.0254	0.0915
18.07	1.9374	-9.3018	-0.1997	-0.1309	0.0207	0.1035
18.08	1.8944	-9.309	-0.1948	-0.1273	0.0074	0.1067
18.09	1.8457	-9.397	-0.1749	-0.1369	0.0025	0.1099
18.1	1.8009	-9.5056	-0.1779	-0.1505	-0.0094	0.1112
18.11	1.8129	-9.613	-0.1876	-0.1736	-0.0224	0.112
18.12	1.8654	-9.722	-0.1912	-0.2021	-0.0334	0.1096
18.13	1.8754	-9.8249	-0.2197	-0.2289	-0.0498	0.1095
18.14	1.8745	-9.8757	-0.2771	-0.2654	-0.0598	0.1105
18.15	1.884	-9.8138	-0.3299	-0.2995	-0.0651	0.1128
18.16	1.8329	-9.7523	-0.3908	-0.3203	-0.0563	0.1115
18.17	1.7017	-9.6956	-0.4539	-0.3256	-0.0457	0.1181
18.18	1.5513	-9.6222	-0.5274	-0.3117	-0.0341	0.1265
18.19	1.4067	-9.5104	-0.5976	-0.2886	-0.0214	0.1361
18.2	1.2991	-9.4392	-0.6669	-0.2587	-0.007	0.1411
18.21	1.2632	-9.3865	-0.7216	-0.2251	0.0107	0.1423
18.22	1.3063	-9.3712	-0.733	-0.2013	0.0319	0.1358
18.23	1.3403	-9.4076	-0.7086	-0.1808	0.0447	0.133
18.24	1.379	-9.4613	-0.6551	-0.1689	0.0528	0.1336
18.25	1.4352	-9.5038	-0.6085	-0.1563	0.0666	0.1276
18.26	1.5477	-9.5669	-0.5694	-0.1499	0.0842	0.1202
18.27	1.6385	-9.6614	-0.6161	-0.1468	0.094	0.1165
18.28	1.6635	-9.7927	-0.7074	-0.1502	0.099	0.1203
18.29	1.667	-9.9458	-0.7754	-0.1597	0.1058	0.1231
18.3	1.6369	-10.0501	-0.7829	-0.1652	0.1074	0.1279
18.31	1.5849	-10.0927	-0.7871	-0.1757	0.108	0.1339
18.32	1.5312	-10.0305	-0.7961	-0.1876	0.1105	0.1383
18.33	1.4833	-9.8637	-0.7928	-0.2118	0.1102	0.1453
18.34	1.4368	-9.6573	-0.7955	-0.2325	0.1073	0.1457
18.35	1.4502	-9.4383	-0.7225	-0.235	0.1073	0.1416
18.36	1.4565	-9.2844	-0.6407	-0.2181	0.1084	0.1345
18.37	1.4705	-9.2095	-0.5537	-0.1711	0.1102	0.128
18.38	1.507	-9.1905	-0.5053	-0.108	0.111	0.1156
18.39	1.515	-9.2638	-0.4997	-0.0468	0.1178	0.1027
18.4	1.5017	-9.4058	-0.5271	0.0011	0.12	0.0915
18.41	1.4962	-9.6056	-0.5805	0.0174	0.1253	0.0893
18.42	1.5425	-9.8482	-0.65	0.0099	0.1242	0.0884
18.43	1.604	-10.0575	-0.7366	-0.0225	0.1259	0.0974
18.44	1.6674	-10.1899	-0.8087	-0.0747	0.1247	0.1058
18.45	1.7161	-10.2012	-0.8832	-0.1306	0.1185	0.1129
18.46	1.7434	-10.106	-0.9674	-0.1785	0.1052	0.1212
18.47	1.7316	-9.921	-1.0606	-0.2103	0.0896	0.1193
18.48	1.7005	-9.692	-1.0822	-0.2105	0.0759	0.1121
18.49	1.6709	-9.4568	-1.1058	-0.1861	0.0667	0.0996
18.5	1.6298	-9.2797	-1.1285	-0.137	0.0543	0.0885
18.51	1.5651	-9.1686	-1.1644	-0.082	0.0489	0.0769
18.52	1.5224	-9.1372	-1.1884	-0.0399	0.0401	0.0652
18.53	1.4626	-9.1948	-1.2342	-0.0138	0.0373	0.0545
18.54	1.403	-9.2952	-1.2302	-0.0099	0.0394	0.058
18.55	1.3558	-9.3838	-1.1361	-0.0086	0.0424	0.0617
18.56	1.3243	-9.4484	-1.0508	-0.0077	0.054	0.0691
18.57	1.272	-9.47	-0.948	-0.0017	0.0833	0.0724
18.58	1.2309	-9.4691	-0.8605	-0.0011	0.0955	0.072
18.59	1.2028	-9.4788	-0.8304	-0.0115	0.1074	0.0686
18.6	1.1773	-9.5115	-0.8316	-0.0297	0.1176	0.0602
18.61	1.1936	-9.5771	-0.8614	-0.0297	0.1176	0.0602
18.62	1.2426	-9.6364	-0.8868	-0.073	0.1228	0.0524
18.63	1.2879	-9.6661	-0.9554	-0.1015	0.111	0.0517
18.64	1.3406	-9.674	-1.0093	-0.1283	0.0976	0.0516
18.65	1.3896	-9.6878	-1.1075	-0.1381	0.0842	0.0516
18.66	1.4962	-9.7003	-1.1731	-0.1369	0.0655	0.0593
18.67	1.6541	-9.7167	-1.1813	-0.1206	0.0459	0.0672
18.68	1.7719	-9.7382	-1.1626	-0.1037	0.0275	0.0775
18.69	1.8296	-9.7638	-1.1616	-0.0819	0.0136	0.0854
18.7	1.8219	-9.8198	-1.1482	-0.0642	0.0023	0.0976
18.71	1.7831	-9.9201	-1.1575	-0.0557	-0.0055	0.1086
18.72	1.7157	-10.0044	-1.1634	-0.0582	-0.0139	0.1196
18.73	1.6168	-10.0711	-1.1667	-0.0678	-0.0251	0.131
18.74	1.4849	-10.0792	-1.1745	-0.0806	-0.0319	0.1381
18.75	1.3143	-10.0662	-1.18	-0.0958	-0.0297	0.1398
18.76	1.1425	-10.0184	-1.2118	-0.0959	-0.0328	0.1335
18.77	1.0493	-9.942	-1.1783	-0.0844	-0.0335	0.1321
18.78	0.9933	-9.8986	-1.1523	-0.0638	-0.0423	0.1366
18.79	0.9479	-9.8493	-1.1187	-0.0478	-0.0419	0.1442
18.8	0.9074	-9.7696	-1.1241	-0.0395	-0.0405	0.1482
18.81	0.9184	-9.6594	-1.1563	-0.0245	-0.0547	0.148
18.82	1.0269	-9.5347	-1.1105	-0.0162	-0.0732	0.1503
18.83	1.107	-9.4593	-1.0529	-0.0044	-0.0948	0.1541
18.84	1.1264	-9.4145	-1.0335	0.009	-0.1118	0.1542
18.85	1.1554	-9.3661	-1.0201	0.0238	-0.1323	0.1597
18.86	1.1917	-9.3667	-1.0213	0.0389	-0.1522	0.1652
18.87	1.2197	-9.37	-1.0339	0.0454	-0.1697	0.1709
18.88	1.2594	-9.3526	-1.0399	0.0442	-0.1845	0.1778
18.89	1.2196	-9.3266	-1.0839	0.0305	-0.1949	0.1754
18.9	1.1775	-9.2906	-1.1205	0.0192	-0.2048	0.1661
18.91	1.1109	-9.2639	-1.1757	0.003	-0.2091	0.1481
18.92	1.021	-9.2274	-1.2498	-0.0087	-0.2143	0.1348
18.93	0.8782	-9.2181	-1.3319	-0.0194	-0.2188	0.1217
18.94	0.7518	-9.29	-1.4124	-0.0098	-0.2128	0.1138
18.95	0.7275	-9.4583	-1.4469	0.0186	-0.2056	0.1263
18.96	0.7661	-9.7389	-1.4175	0.0636	-0.191	0.1463
18.97	0.824	-10.0666	-1.3556	0.1001	-0.1797	0.1815
18.98	0.8943	-10.3883	-1.2925	0.1092	-0.1741	0.2221
18.99	0.9728	-10.5971	-1.2492	0.0801	-0.1753	0.2525
19	0.9945	-10.6318	-1.1965	0.0072	-0.1837	0.2724
19.01	0.996	-10.5558	-1.158	-0.0677	-0.1984	0.2855
19.02	0.9501	-10.427	-1.1199	-0.1233	-0.2172	0.285
19.03	0.8793	-10.2755	-1.0938	-0.1435	-0.2371	0.2812
19.04	0.782	-10.1197	-1.0916	-0.1247	-0.2591	0.2731
19.05	0.7242	-9.9611	-1.1307	-0.073	-0.2753	0.2707
19.06	0.6837	-9.8687	-1.1593	-0.0144	-0.2943	0.2717
19.07	0.6298	-9.8074	-1.1882	0.0271	-0.303	0.2755
19.08	0.6316	-9.7623	-1.2507	0.0467	-0.3104	0.2857
19.09	0.6493	-9.7361	-1.2996	0.045	-0.3136	0.2902
19.1	0.6863	-9.737	-1.3125	0.0259	-0.3135	0.2872
19.11	0.6897	-9.6908	-1.3198	-0.0052	-0.3154	0.2778
19.12	0.6626	-9.6029	-1.2834	-0.0269	-0.3189	0.2696
19.13	0.5886	-9.5091	-1.2148	-0.0399	-0.3248	0.2579
19.14	0.4748	-9.401	-1.1371	-0.0345	-0.3248	0.2501
19.15	0.3794	-9.3102	-1.0306	-0.0045	-0.3223	0.238
19.16	0.3025	-9.262	-0.8908	0.0316	-0.3147	0.2326
19.17	0.1839	-9.3258	-0.7897	0.073	-0.2941	0.2377
19.18	0.0466	-9.4213	-0.7703	0.0952	-0.2703	0.231
19.19	-0.085	-9.5293	-0.7984	0.0922	-0.2381	0.2269
19.2	-0.1828	-9.6547	-0.9043	0.0611	-0.2085	0.2221
19.21	-0.2538	-9.8146	-1.0477	0.0208	-0.1838	0.2192
19.22	-0.3196	-9.9727	-1.1368	-0.0264	-0.1594	0.216
19.23	-0.4001	-10.0581	-1.2275	-0.0768	-0.1425	0.2121
19.24	-0.4387	-10.0227	-1.3116	-0.1105	-0.1191	0.2174
19.25	-0.4578	-9.9376	-1.357	-0.1209	-0.1014	0.2216
19.26	-0.4471	-9.8141	-1.3845	-0.1086	-0.0919	0.2283
19.27	-0.4518	-9.7109	-1.3719	-0.0646	-0.0825	0.2392
19.28	-0.4398	-9.6354	-1.3205	-0.0075	-0.0851	0.2485
19.29	-0.2898	-9.5946	-1.2236	0.0448	-0.0995	0.2532
19.3	-0.1326	-9.5925	-1.1291	0.0781	-0.1187	0.2539
19.31	0.0045	-9.5979	-1.0585	0.0848	-0.1454	0.2475
19.32	0.1074	-9.6303	-1.0432	0.0712	-0.1786	0.2447
19.33	0.1785	-9.6842	-0.9985	0.056	-0.2122	0.2425
19.34	0.1726	-9.8207	-0.9292	0.0513	-0.2352	0.2481
19.35	0.024	-9.9626	-0.9002	0.061	-0.2525	0.25
19.36	-0.1943	-10.0687	-0.919	0.0702	-0.2545	0.2496
19.37	-0.4208	-10.0988	-0.8987	0.0746	-0.2539	0.2493
19.38	-0.6586	-10.0909	-0.8755	0.0699	-0.2422	0.2437
19.39	-1.029	-10.0076	-0.8556	0.048	-0.2295	0.2258
19.4	-1.029	-10.0076	-0.8556	0.0222	-0.2195	0.2036
19.41	-1.1658	-9.9805	-0.8352	-0.0049	-0.2106	0.1752
19.42	-1.1909	-10.0545	-0.6457	-0.0343	-0.2088	0.1449
19.43	-1.0796	-10.0423	-0.6836	-0.0802	-0.2021	0.1148
19.44	-0.9765	-10.0124	-0.7582	-0.1444	-0.1917	0.086
19.45	-0.8908	-10.025	-0.837	-0.2112	-0.1834	0.0703
19.46	-0.8908	-10.025	-0.837	-0.2599	-0.1818	0.0674
19.47	-0.7931	-9.9971	-1.1359	-0.2937	-0.1895	0.0637
19.48	-0.4886	-9.7684	-1.4415	-0.3121	-0.2054	0.0565
19.49	-0.105	-9.3696	-1.6995	-0.3096	-0.226	0.0488
19.5	0.085	-9.1121	-1.7227	-0.2555	-0.2236	0.0671
19.51	0.0779	-9.1502	-1.5095	-0.131	-0.1958	0.1146
19.52	0.0647	-9.2335	-1.3868	0.0303	-0.1745	0.1665
19.53	0.0138	-9.2112	-1.5019	0.1633	-0.175	0.1957
19.54	-0.1842	-9.2181	-1.625	0.2269	-0.1756	0.2068
19.55	-0.4579	-9.3197	-1.6998	0.2227	-0.1834	0.2121
19.56	-0.7056	-9.5252	-1.7334	0.1729	-0.1871	0.2149
19.57	-0.9152	-9.7446	-1.7352	0.1148	-0.1682	0.2238
19.58	-1.0302	-9.8877	-1.6592	0.0755	-0.1371	0.2377
19.59	-1.0562	-9.933	-1.502	0.0642	-0.099	0.2408
19.6	-1.0164	-9.9085	-1.3691	0.083	-0.0682	0.2336
19.61	-1.0003	-9.8538	-1.254	0.117	-0.0375	0.2178
19.62	-0.989	-9.7938	-1.1896	0.1302	-0.0139	0.2079
19.63	-0.9885	-9.72	-1.1872	0.1245	0.0064	0.2042
19.64	-0.9937	-9.6661	-1.1969	0.0922	0.0296	0.2032
19.65	-1.0577	-9.6108	-1.213	0.0496	0.0465	0.1973
19.66	-1.2055	-9.5443	-1.2375	0.0105	0.0676	0.1936
19.67	-1.3143	-9.4753	-1.2501	-0.011	0.0828	0.1926
19.68	-1.3196	-9.4659	-1.3122	-0.0192	0.1022	0.1923
19.69	-1.26	-9.4915	-1.3453	-0.0037	0.1291	0.194
19.7	-1.1987	-9.5642	-1.3259	0.0269	0.158	0.1919
19.71	-1.1439	-9.6289	-1.2819	0.0623	0.1911	0.1786
19.72	-1.1211	-9.6758	-1.2573	0.0774	0.2177	0.1644
19.73	-1.1267	-9.6468	-1.2245	0.0569	0.2514	0.154
19.74	-1.1473	-9.594	-1.1476	0.0142	0.2774	0.1547
19.75	-1.1222	-9.5103	-1.0893	-0.0382	0.3105	0.155
19.76	-0.9921	-9.3661	-1.0397	-0.0829	0.3386	0.1495
19.77	-0.8256	-9.3165	-1.0396	-0.1075	0.3562	0.1373
19.78	-0.7486	-9.3778	-1.0717	-0.0937	0.3741	0.1279
19.79	-0.8166	-9.4562	-1.0871	-0.0609	0.3946	0.1061
19.8	-0.8736	-9.5512	-1.095	-0.0224	0.3978	0.0749
19.81	-0.8766	-9.6417	-1.0613	0.0037	0.4009	0.0464
19.82	-0.7898	-9.7066	-1.0269	0.0074	0.3995	0.0169
19.83	-0.7365	-9.8071	-1.0053	-0.0122	0.3885	-0.0023
19.84	-0.7052	-9.9147	-0.9999	-0.0306	0.3674	-0.0109
19.85	-0.631	-9.936	-0.9648	-0.0459	0.3466	-0.0209
19.86	-0.5504	-9.9022	-0.8664	-0.039	0.3302	-0.0273
19.87	-0.4275	-9.7747	-0.6188	-0.0086	0.3273	-0.039
19.88	-0.3283	-9.706	-0.4059	0.0585	0.3236	-0.0426
19.89	-0.2833	-9.8736	-0.4796	0.1323	0.3127	-0.0248
19.9	-0.2441	-10.0166	-0.6562	0.1865	0.3014	-0.0104
19.91	-0.2832	-10.1024	-0.6965	0.191	0.2921	-0.0166
19.92	-0.4398	-10.278	-0.7918	0.1549	0.2869	-0.039
19.93	-0.6022	-10.4436	-0.9488	0.0871	0.2806	-0.0742
19.94	-0.745	-10.4748	-1.0949	0.0109	0.2737	-0.115
19.95	-0.8937	-10.3894	-1.146	-0.0481	0.2698	-0.1458
19.96	-0.9447	-10.308	-1.1815	-0.0724	0.2522	-0.1489
19.97	-0.8259	-10.258	-1.1565	-0.058	0.2318	-0.1275
19.98	-0.6563	-10.2234	-1.1849	-0.027	0.2098	-0.1014
19.99	-0.4987	-10.1778	-1.2348	0.0093	0.1885	-0.0826
20	-0.377	-10.1296	-1.2485	0.0403	0.1688	-0.0705
20.01	-0.325	-10.0507	-1.2254	0.0524	0.1569	-0.0625
20.02	-0.3141	-9.9042	-1.173	0.0568	0.1495	-0.0638
20.03	-0.3361	-9.7382	-1.1343	0.0468	0.1412	-0.069
20.04	-0.4116	-9.5673	-1.0759	0.0348	0.1402	-0.0839
20.05	-0.5523	-9.4334	-1.0636	0.0218	0.137	-0.1039
20.06	-0.6851	-9.329	-1.0938	0.0036	0.1363	-0.1258
20.07	-0.7676	-9.2816	-1.1135	-0.0014	0.1347	-0.1347
20.08	-0.7871	-9.2985	-1.081	0.001	0.1343	-0.1355
20.09	-0.7658	-9.3439	-1.0863	0.0051	0.1383	-0.1301
[truncated: 982 more rows]
