# Supplementary material for: Smartphone Technology to Facilitate Remote Postural Balance Assessment in Acute Concussion Management: Pilot Study
Source: Sensors (Basel). 2024 Oct 26;24(21):6870. doi: 10.3390/s24216870 (PMC11548566; doi:10.3390/s24216870)
Supplement: Supplementary file 1 [file sensors-24-06870-s001.zip › CON002-FOAMEO.csv]

time	accx	accy	accz	gyrx	gyry	gyrz
0.11	0.3476	-9.4599	-1.0442	-0.0312	0.0463	0.0726
0.12	0.3328	-9.3785	-0.9386	0.0003	0.0265	0.0747
0.13	0.2691	-9.3859	-0.8772	0.0425	0.0095	0.078
0.14	0.2096	-9.4586	-0.8433	0.0867	-0.007	0.0802
0.15	0.1368	-9.5594	-0.8024	0.1137	-0.0265	0.0842
0.16	0.0391	-9.6739	-0.7859	0.1217	-0.0433	0.0852
0.17	-0.0658	-9.7839	-0.7964	0.1088	-0.0593	0.0808
0.18	-0.168	-9.8744	-0.7955	0.0747	-0.0729	0.077
0.19	-0.2769	-9.9123	-0.7906	0.0329	-0.0803	0.0678
0.2	-0.3694	-9.9024	-0.7603	-0.0092	-0.0871	0.0613
0.21	-0.4019	-9.8804	-0.7192	-0.0307	-0.0825	0.0551
0.22	-0.3614	-9.8772	-0.7137	-0.0306	-0.0858	0.0512
0.23	-0.2751	-9.9208	-0.708	-0.0109	-0.0831	0.0541
0.24	-0.1744	-9.9886	-0.7326	0.0171	-0.0867	0.0665
0.25	-0.0306	-10.0495	-0.7991	0.0435	-0.0931	0.0758
0.26	0.1073	-10.1513	-0.8532	0.0625	-0.1027	0.089
0.27	0.2029	-10.2584	-0.9023	0.0647	-0.1112	0.1017
0.28	0.2099	-10.3605	-0.9443	0.0621	-0.1232	0.1195
0.29	0.1041	-10.4415	-0.9515	0.0548	-0.1352	0.1364
0.3	-0.0118	-10.4619	-0.9792	0.0485	-0.1429	0.1422
0.31	-0.0862	-10.4568	-1.0279	0.0385	-0.1549	0.1338
0.32	-0.1227	-10.4907	-1.0745	0.0351	-0.1767	0.1225
0.33	-0.2314	-10.4872	-1.1159	0.0305	-0.1905	0.0954
0.34	-0.3238	-10.5248	-1.1713	0.0264	-0.2025	0.0623
0.35	-0.3813	-10.5591	-1.2563	0.026	-0.2198	0.0316
0.36	-0.3193	-10.5653	-1.2528	0.0174	-0.2303	0.0087
0.37	-0.2363	-10.4961	-1.2366	0.0074	-0.2465	0.0034
0.38	-0.1894	-10.2995	-1.1969	-0.0088	-0.248	0.002
0.39	-0.1533	-10.0103	-1.1945	-0.0273	-0.2422	-0.0015
0.4	-0.1937	-9.7464	-1.1578	-0.0384	-0.2274	-0.0093
0.41	-0.246	-9.4938	-1.134	-0.0425	-0.2023	-0.0222
0.42	-0.3193	-9.2368	-1.1234	-0.0431	-0.1695	-0.0325
0.43	-0.4064	-9.0035	-1.1331	-0.0419	-0.1332	-0.0422
0.44	-0.4476	-8.7967	-1.1412	-0.0406	-0.0933	-0.0494
0.45	-0.4563	-8.6407	-1.2107	-0.0365	-0.028	-0.0539
0.46	-0.4614	-8.5279	-1.244	-0.0271	-0.0025	-0.0531
0.47	-0.4701	-8.4909	-1.2669	-0.0153	0.0169	-0.0547
0.48	-0.4618	-8.5137	-1.3059	-0.01	0.032	-0.0569
0.49	-0.422	-8.5711	-1.3331	-0.0146	0.047	-0.058
0.5	-0.3637	-8.7064	-1.352	-0.0241	0.0665	-0.0531
0.51	-0.3276	-8.8526	-1.3376	-0.041	0.0803	-0.0523
0.52	-0.3475	-8.9903	-1.3122	-0.041	0.0803	-0.0523
0.53	-0.3914	-9.1358	-1.3005	-0.0712	0.1146	-0.0641
0.54	-0.3409	-9.3005	-1.327	-0.0744	0.1248	-0.0635
0.55	-0.2408	-9.5016	-1.3102	-0.0744	0.1248	-0.0635
0.56	-0.141	-9.7157	-1.2949	-0.0702	0.1289	-0.0174
0.57	-0.0232	-9.8822	-1.2733	-0.0726	0.1198	0.017
0.58	0.1513	-9.9896	-1.2771	-0.0759	0.0977	0.0557
0.59	0.3398	-10.0308	-1.2816	-0.0778	0.0679	0.0913
0.6	0.4906	-10.0142	-1.2771	-0.0745	0.0334	0.1207
0.61	0.5255	-9.9998	-1.2557	-0.0466	0.0018	0.1467
0.62	0.3824	-9.9932	-1.1845	0.0007	-0.0277	0.1512
0.63	0.1545	-10.0083	-1.1565	0.0518	-0.0539	0.1402
0.64	-0.1406	-10.0892	-1.1273	0.1066	-0.0601	0.1156
0.65	-0.5098	-10.2263	-1.0336	0.1444	-0.0619	0.0786
0.66	-0.8156	-10.3817	-0.9539	0.1585	-0.0658	0.0371
0.67	-0.9434	-10.4991	-0.9088	0.1338	-0.0703	-0.0049
0.68	-0.8908	-10.5526	-0.917	0.0789	-0.0806	-0.0307
0.69	-0.6677	-10.5013	-0.9468	0.0187	-0.0926	-0.037
0.7	-0.3611	-10.3694	-0.913	-0.0205	-0.1048	-0.0367
0.71	-0.0027	-10.186	-0.8676	-0.0184	-0.117	-0.0377
0.72	0.2829	-9.9856	-0.8405	0.0174	-0.1175	-0.044
0.73	0.4229	-9.8291	-0.8361	0.0751	-0.1188	-0.0367
0.74	0.4246	-9.7274	-0.8629	0.1209	-0.1116	-0.03
0.75	0.3205	-9.6829	-0.9079	0.1577	-0.1027	-0.02
0.76	-0.0724	-9.799	-1.0089	0.1599	-0.0835	-0.0069
0.77	-0.0724	-9.799	-1.0089	0.1385	-0.0702	0.011
0.78	-0.2628	-9.9133	-1.0535	0.0998	-0.0609	0.0345
0.79	-0.4082	-10.0089	-1.063	0.056	-0.0511	0.0588
0.8	-0.5291	-10.0125	-1.0487	0.0144	-0.0418	0.081
0.81	-0.6385	-9.907	-1.0098	-0.0096	-0.0342	0.0937
0.82	-0.6719	-9.7548	-0.9332	-0.0189	-0.0268	0.0968
0.83	-0.6977	-9.6276	-0.8637	-0.0077	-0.0113	0.0985
0.84	-0.7282	-9.5673	-0.8312	0.0098	0.0015	0.1079
0.85	-0.7342	-9.5594	-0.8381	0.0169	0.0111	0.1047
0.86	-0.6837	-9.5594	-0.8716	0.0125	0.0176	0.1068
0.87	-0.6389	-9.5858	-0.9026	-0.0054	0.0219	0.101
0.88	-0.6022	-9.6234	-0.9516	-0.037	0.0179	0.0951
0.89	-0.5274	-9.6406	-0.9909	-0.0507	0.0126	0.0794
0.9	-0.4573	-9.6694	-0.9961	-0.0511	0.0096	0.0616
0.91	-0.3966	-9.6785	-0.9779	-0.0429	0.0001	0.0449
0.92	-0.3527	-9.6704	-0.9608	-0.0214	-0.0029	0.0225
0.93	-0.3094	-9.6207	-0.9283	-0.0027	-0.0149	0.0054
0.94	-0.2772	-9.5606	-0.8998	0.0045	-0.0239	-0.0141
0.95	-0.2354	-9.4822	-0.8926	0.0066	-0.0261	-0.0321
0.96	-0.205	-9.3964	-0.8965	0.0019	-0.0195	-0.052
0.97	-0.1985	-9.3595	-0.9013	0.0128	-0.011	-0.0659
0.98	-0.1916	-9.3964	-0.8824	0.0267	-0.0015	-0.0734
0.99	-0.2059	-9.4782	-0.889	0.0443	0.0139	-0.0738
1	-0.2998	-9.6056	-0.9415	0.0592	0.034	-0.0697
1.01	-0.3385	-9.7626	-0.9881	0.0731	0.0497	-0.0654
1.02	-0.272	-9.9133	-1.0056	0.0705	0.0594	-0.0559
1.03	-0.2417	-10.0328	-0.9792	0.0698	0.0648	-0.0526
1.04	-0.205	-10.1045	-0.9206	0.0642	0.0727	-0.0534
1.05	-0.1909	-10.1598	-0.8277	0.0603	0.0841	-0.051
1.06	-0.266	-10.234	-0.7189	0.0589	0.1026	-0.0454
1.07	-0.3798	-10.246	-0.6242	0.054	0.1197	-0.0339
1.08	-0.5277	-10.24	-0.5886	0.0471	0.1385	-0.0223
1.09	-0.6962	-10.2	-0.5869	0.0349	0.1498	-0.0188
1.1	-0.7864	-10.127	-0.5973	0.0164	0.1609	-0.0129
1.11	-0.8315	-10.0951	-0.6239	-0.0046	0.1726	-0.0072
1.12	-0.818	-10.0819	-0.6574	-0.0277	0.185	-0.0036
1.13	-0.7354	-10.0485	-0.7137	-0.0548	0.1972	-0.0014
1.14	-0.6236	-9.9526	-0.788	-0.0819	0.212	0.0076
1.15	-0.5213	-9.8299	-0.9055	-0.0921	0.2233	0.0156
1.16	-0.4654	-9.6946	-0.9788	-0.0853	0.2346	0.0189
1.17	-0.432	-9.5667	-1.0228	-0.0546	0.2354	0.0209
1.18	-0.4074	-9.4278	-1.0484	-0.0084	0.2382	0.0131
1.19	-0.3825	-9.3448	-1.0195	0.0416	0.2358	0.003
1.2	-0.3297	-9.3448	-1.0198	0.0871	0.231	-0.0008
1.21	-0.2771	-9.4311	-1.0248	0.1184	0.227	-0.0061
1.22	-0.215	-9.5503	-1.0047	0.1273	0.2228	-0.0091
1.23	-0.178	-9.6679	-0.9587	0.1181	0.2192	-0.0044
1.24	-0.1725	-9.7908	-0.9032	0.0968	0.2122	0.0023
1.25	-0.157	-9.9315	-0.8481	0.0749	0.205	0.0113
1.26	-0.1341	-10.0798	-0.8223	0.0498	0.1973	0.022
1.27	-0.1331	-10.1833	-0.8099	0.0382	0.1892	0.0318
1.28	-0.1738	-10.253	-0.7444	0.0269	0.1782	0.038
1.29	-0.3168	-10.2284	-0.6535	0.0195	0.1722	0.0379
1.3	-0.3168	-10.2284	-0.6535	0.008	0.1619	0.0355
1.31	-0.4004	-9.9755	-0.6972	-0.0092	0.1516	0.0297
1.32	-0.3777	-9.8956	-0.7516	-0.0361	0.1452	0.0143
1.33	-0.3777	-9.8956	-0.7516	-0.0564	0.135	0.0057
1.34	-0.3427	-9.6812	-0.7762	-0.0727	0.1309	-0.0042
1.35	-0.2994	-9.6125	-0.7871	-0.0669	0.1217	-0.0039
1.36	-0.2592	-9.55	-0.8144	-0.0448	0.1159	-0.0011
1.37	-0.233	-9.4794	-0.7949	-0.0113	0.1109	-0.0013
1.38	-0.251	-9.4469	-0.784	0.037	0.1071	-0.0022
1.39	-0.2799	-9.4809	-0.7556	0.078	0.1047	-0.0087
1.4	-0.3015	-9.5816	-0.7071	0.1155	0.1095	-0.0208
1.41	-0.2941	-9.7406	-0.6683	0.1399	0.1109	-0.0256
1.42	-0.2664	-9.8822	-0.6374	0.1489	0.1024	-0.0314
1.43	-0.2201	-9.9655	-0.6136	0.1316	0.0911	-0.0314
1.44	-0.1648	-10.0008	-0.616	0.0921	0.0832	-0.0339
1.45	-0.1133	-9.9562	-0.6479	0.0376	0.0719	-0.0291
1.46	-0.098	-9.8357	-0.6568	-0.0148	0.0545	-0.0328
1.47	-0.0866	-9.7293	-0.6971	-0.0539	0.038	-0.0452
1.48	-0.0578	-9.6626	-0.8172	-0.0715	0.042	-0.0578
1.49	-0.1004	-9.6358	-0.9329	-0.0622	0.0527	-0.0652
1.5	-0.163	-9.6755	-0.9334	-0.0223	0.0577	-0.0649
1.51	-0.1764	-9.7749	-0.8175	0.046	0.0619	-0.0731
1.52	-0.2126	-9.8251	-0.7272	0.1061	0.0716	-0.0682
1.53	-0.1822	-9.7849	-0.6624	0.1316	0.071	-0.0698
1.54	-0.138	-9.7854	-0.622	0.1173	0.0625	-0.0707
1.55	-0.0935	-9.8706	-0.5908	0.0789	0.0507	-0.0806
1.56	-0.086	-9.9496	-0.5847	0.0316	0.0423	-0.0932
1.57	-0.0722	-9.976	-0.6143	-0.013	0.0332	-0.1001
1.58	-0.0682	-9.9695	-0.6505	-0.052	0.027	-0.1112
1.59	-0.0769	-9.9508	-0.6284	-0.0635	0.027	-0.1189
1.6	-0.0535	-9.9025	-0.5749	-0.0483	0.0317	-0.125
1.61	-0.018	-9.8471	-0.5006	-0.0162	0.0363	-0.1262
1.62	0	-9.8095	-0.4739	0.0163	0.0404	-0.132
1.63	-0.0042	-9.8123	-0.476	0.0379	0.0459	-0.1365
1.64	-0.0091	-9.8525	-0.4943	0.0433	0.0509	-0.1357
1.65	-0.0394	-9.8739	-0.5642	0.0319	0.0515	-0.1252
1.66	-0.0408	-9.8922	-0.6708	0.0023	0.0432	-0.115
1.67	-0.0381	-9.8936	-0.7876	-0.0248	0.0349	-0.1038
1.68	-0.0196	-9.8648	-0.8656	-0.0433	0.0258	-0.0959
1.69	0.05	-9.8676	-0.8908	-0.0372	0.0128	-0.0886
1.7	0.099	-9.9153	-0.8803	-0.0078	0.0003	-0.0797
1.71	0.1428	-9.9845	-0.9128	0.0397	-0.0017	-0.0791
1.72	0.1287	-10.0468	-0.8806	0.087	-0.013	-0.0747
1.73	0.0839	-10.1111	-0.7915	0.127	-0.0207	-0.0753
1.74	0.0809	-10.1454	-0.7212	0.1346	-0.0245	-0.0786
1.75	0.1134	-10.167	-0.7384	0.1082	-0.0256	-0.0841
1.76	0.1244	-10.1547	-0.812	0.0489	-0.0242	-0.0865
1.77	0.1525	-10.1658	-0.8812	-0.0161	-0.0264	-0.0838
1.78	0.1813	-10.1492	-0.9109	-0.0614	-0.0326	-0.0722
1.79	0.2249	-10.0328	-0.8787	-0.0762	-0.0399	-0.0568
1.8	0.2787	-9.8763	-0.8484	-0.0626	-0.0574	-0.0457
1.81	0.3479	-9.7464	-0.8883	-0.0267	-0.0752	-0.0311
1.82	0.3815	-9.6673	-0.957	0.0095	-0.1007	-0.0242
1.83	0.3668	-9.6511	-0.9863	0.042	-0.1169	-0.0132
1.84	0.3174	-9.6602	-0.9761	0.065	-0.1348	0.0006
1.85	0.2212	-9.6376	-0.8878	0.0784	-0.1461	0.0013
1.86	0.1115	-9.5807	-0.7883	0.0833	-0.1486	-0.0007
1.87	-0.0271	-9.5633	-0.791	0.0821	-0.1505	-0.0019
1.88	-0.1148	-9.5757	-0.883	0.0745	-0.1507	-0.0034
1.89	-0.2024	-9.5636	-0.9441	0.0587	-0.1513	-0.0082
1.9	-0.2601	-9.553	-0.9068	0.0462	-0.1418	-0.013
1.91	-0.2562	-9.5264	-0.8775	0.0365	-0.1286	-0.0228
1.92	-0.1937	-9.5456	-0.9113	0.0217	-0.118	-0.0369
1.93	-0.0848	-9.6213	-0.9432	0.0094	-0.1058	-0.0422
1.94	0.0327	-9.7554	-0.9415	-0.004	-0.1033	-0.0508
1.95	0.1654	-9.8961	-0.9076	-0.0093	-0.0984	-0.048
1.96	0.2866	-9.9999	-0.8727	-0.016	-0.1059	-0.0479
1.97	0.3709	-10.0671	-0.8671	-0.0214	-0.1093	-0.0474
1.98	0.4104	-10.0686	-0.8883	-0.0347	-0.1168	-0.0476
1.99	0.4082	-9.9871	-0.9305	-0.0527	-0.123	-0.0585
2	0.37	-9.8603	-0.9603	-0.0759	-0.1266	-0.0749
2.01	0.298	-9.726	-0.9596	-0.0893	-0.1269	-0.0913
2.02	0.1898	-9.6349	-0.9498	-0.0863	-0.1296	-0.1015
2.03	0.0966	-9.5654	-0.9322	-0.0778	-0.1315	-0.1098
2.04	0.062	-9.5621	-0.8904	-0.0558	-0.1295	-0.1069
2.05	0.0908	-9.6051	-0.8367	-0.0258	-0.1199	-0.0998
2.06	0.153	-9.6385	-0.7518	0.0021	-0.1055	-0.0886
2.07	0.232	-9.6742	-0.7071	0.0185	-0.0912	-0.083
2.08	0.2538	-9.738	-0.6719	0.0217	-0.0803	-0.0752
2.09	0.2517	-9.8089	-0.6779	0.0148	-0.0705	-0.0755
2.1	0.2459	-9.8736	-0.6995	-0.0071	-0.0608	-0.0764
2.11	0.2595	-9.9565	-0.6993	-0.0271	-0.0473	-0.081
2.12	0.2471	-10.0167	-0.717	-0.0487	-0.0366	-0.0828
2.13	0.2508	-10.0501	-0.7362	-0.0691	-0.034	-0.08
2.14	0.2718	-10.0582	-0.764	-0.0929	-0.0269	-0.0767
2.15	0.2822	-10.0957	-0.8126	-0.105	-0.0201	-0.0697
2.16	0.3217	-10.1302	-0.8433	-0.1162	-0.0047	-0.0436
2.17	0.3602	-10.1604	-0.8508	-0.1039	0.0001	-0.028
2.18	0.3891	-10.1607	-0.8715	-0.0914	0.0009	-0.0185
2.19	0.4242	-10.1191	-0.8715	-0.0763	0.002	-0.0089
2.2	0.4131	-10.0422	-0.885	-0.0648	0.005	0.0039
2.21	0.3836	-9.968	-0.8986	-0.0554	-0.0016	0.0124
2.22	0.3544	-9.9258	-0.9187	-0.0485	-0.0016	0.0173
2.23	0.3055	-9.8558	-0.9155	-0.0493	0.0001	0.0211
2.24	0.2778	-9.8134	-0.9067	-0.0487	0.0049	0.0238
2.25	0.2227	-9.8362	-0.9188	-0.0559	0.0042	0.0265
2.26	0.1527	-9.8462	-0.9299	-0.0559	0.0042	0.0265
2.27	0.0907	-9.83	-0.9432	-0.0762	0.0095	0.0279
2.28	0.0583	-9.8044	-0.9746	-0.0849	0.0132	0.0174
2.29	0.0166	-9.8023	-1.0158	-0.0911	0.0098	0.011
2.3	-0.0301	-9.8369	-1.0373	-0.0868	0.0128	0.0013
2.31	-0.0127	-9.9079	-1.0376	-0.0791	0.0137	-0.0054
2.32	-0.0027	-9.9799	-1.0278	-0.0736	0.0173	-0.0172
2.33	0.0103	-10.0076	-1.0382	-0.085	0.0193	-0.0283
2.34	0.0112	-10.0214	-1.0916	-0.1129	0.0191	-0.0441
2.35	0.0172	-10.0112	-1.1225	-0.155	0.0252	-0.0485
2.36	0.0485	-9.9893	-1.1728	-0.1856	0.0237	-0.0564
2.37	0.091	-9.9425	-1.1716	-0.2042	0.0259	-0.0721
2.38	0.1462	-9.8559	-1.1395	-0.2099	0.0277	-0.0848
2.39	0.1644	-9.7463	-1.1392	-0.1942	0.0355	-0.0951
2.4	0.2069	-9.6517	-1.127	-0.1707	0.0394	-0.1059
2.41	0.2681	-9.5978	-1.1344	-0.1445	0.0467	-0.1132
2.42	0.3488	-9.5401	-1.1376	-0.1194	0.0531	-0.1203
2.43	0.4089	-9.4634	-1.1891	-0.1107	0.0636	-0.1177
2.44	0.4209	-9.4042	-1.2282	-0.1022	0.0759	-0.1186
2.45	0.4154	-9.3579	-1.205	-0.091	0.0881	-0.1159
2.46	0.4127	-9.3264	-1.1779	-0.072	0.1016	-0.1141
2.47	0.4014	-9.3162	-1.1352	-0.0524	0.113	-0.1052
2.48	0.3515	-9.3111	-1.088	-0.0299	0.1306	-0.0948
2.49	0.3132	-9.3041	-1.0212	-0.0109	0.1445	-0.081
2.5	0.2889	-9.3324	-0.9948	-0.0028	0.1612	-0.0668
2.51	0.2886	-9.4148	-0.966	-0.0077	0.1789	-0.042
2.52	0.3078	-9.5104	-0.9582	-0.0195	0.1989	-0.0206
2.53	0.2865	-9.6195	-0.9492	-0.0415	0.2149	-0.0047
2.54	0.2585	-9.7095	-0.9558	-0.0579	0.2272	0.0144
2.55	0.2345	-9.7788	-0.9557	-0.0667	0.2366	0.041
2.56	0.2342	-9.8092	-0.9617	-0.0764	0.2414	0.0611
2.57	0.2612	-9.803	-0.9955	-0.0763	0.2424	0.0729
2.58	0.3192	-9.7843	-1.0624	-0.0791	0.2423	0.0818
2.59	0.3529	-9.7758	-1.1364	-0.0717	0.242	0.0864
2.6	0.3631	-9.7935	-1.2029	-0.0595	0.2408	0.0886
2.61	0.3394	-9.8267	-1.2312	-0.0344	0.2334	0.0855
2.62	0.2986	-9.8735	-1.2492	0.0001	0.2248	0.0798
2.63	0.2631	-9.9043	-1.2218	0.0296	0.2216	0.0657
2.64	0.2273	-9.9348	-1.198	0.0551	0.2134	0.0555
2.65	0.2096	-9.9844	-1.1764	0.061	0.2008	0.0422
2.66	0.2357	-10.0152	-1.1754	0.0468	0.1893	0.0229
2.67	0.3443	-9.9845	-1.1855	0.0107	0.1718	0.0012
2.68	0.4513	-9.9282	-1.2175	-0.0284	0.1556	-0.0148
2.69	0.4943	-9.8564	-1.2059	-0.0602	0.1393	-0.0321
2.7	0.5561	-9.7484	-1.1839	-0.063	0.1271	-0.0488
2.71	0.5965	-9.6514	-1.1533	-0.0398	0.1083	-0.0593
2.72	0.6024	-9.5702	-1.1064	0.0041	0.1027	-0.0671
2.73	0.6214	-9.5462	-1.0787	0.0514	0.0984	-0.0655
2.74	0.5971	-9.5491	-1.073	0.0853	0.0952	-0.0626
2.75	0.5316	-9.5825	-1.0983	0.0993	0.0952	-0.0595
2.76	0.4569	-9.636	-1.1171	0.0917	0.0946	-0.0515
2.77	0.3542	-9.7101	-1.135	0.0632	0.1026	-0.0438
2.78	0.2964	-9.7914	-1.1171	0.0368	0.1071	-0.039
2.79	0.2264	-9.848	-1.0955	0.0153	0.1151	-0.0337
2.8	0.2054	-9.8882	-1.0535	0.0035	0.1283	-0.0274
2.81	0.1903	-9.9078	-0.9949	0.0119	0.1368	-0.0237
2.82	0.1876	-9.9325	-0.9353	0.0378	0.1489	-0.0156
2.83	0.2231	-9.9851	-0.9215	0.0613	0.1555	0.0011
2.84	0.2723	-10.0711	-0.9383	0.0766	0.1613	0.0118
2.85	0.3449	-10.164	-0.9755	0.0724	0.1657	0.0226
2.86	0.422	-10.2364	-1.0015	0.0593	0.1681	0.0337
2.87	0.4973	-10.2887	-1.0426	0.0318	0.1629	0.0413
2.88	0.5543	-10.2977	-1.0825	0.0003	0.1512	0.0492
2.89	0.6185	-10.2392	-1.1048	-0.0128	0.1383	0.0538
2.9	0.6415	-10.0861	-1.1151	-0.0161	0.1232	0.0526
2.91	0.6698	-9.881	-1.1019	-0.0035	0.1061	0.0472
2.92	0.6422	-9.6926	-1.0702	0.0297	0.0945	0.0399
2.93	0.6196	-9.5383	-1.0293	0.0688	0.0836	0.0321
2.94	0.5661	-9.4619	-1.0185	0.1065	0.076	0.029
2.95	0.525	-9.4338	-1.0024	0.1312	0.0659	0.0307
2.96	0.4981	-9.4425	-0.9937	0.1397	0.0559	0.0311
2.97	0.4843	-9.4822	-0.9939	0.1289	0.0502	0.0277
2.98	0.4846	-9.5279	-1.0018	0.1064	0.0414	0.025
2.99	0.4894	-9.6051	-0.989	0.0784	0.0323	0.0239
3	0.5048	-9.6041	-0.9949	0.0522	0.0255	0.0231
3.01	0.5101	-9.6033	-1.0101	0.0319	0.0162	0.0193
3.02	0.5101	-9.6033	-1.0101	0.0239	0.0099	0.0169
3.03	0.5096	-9.5495	-1.0341	0.0237	0.0006	0.0138
3.04	0.5024	-9.5305	-1.0555	0.0265	-0.0071	0.0081
3.05	0.5039	-9.5266	-1.0624	0.0332	-0.0162	-0.0003
3.06	0.5033	-9.536	-1.0787	0.0442	-0.0214	-0.0071
3.07	0.5143	-9.5467	-1.0555	0.0534	-0.0278	-0.0179
3.08	0.5057	-9.5452	-0.9966	0.0607	-0.0332	-0.0314
3.09	0.4754	-9.5419	-0.9858	0.0598	-0.0386	-0.0422
3.1	0.4763	-9.5584	-0.9776	0.0571	-0.0332	-0.0562
3.11	0.5182	-9.5823	-0.9567	0.0549	-0.0273	-0.0679
3.12	0.5547	-9.6351	-0.919	0.0553	-0.0202	-0.0765
3.13	0.6096	-9.7254	-0.9211	0.0635	-0.0171	-0.0751
3.14	0.6831	-9.8197	-0.9426	0.0687	-0.0119	-0.0685
3.15	0.779	-9.9106	-0.981	0.0679	-0.011	-0.0538
3.16	0.8448	-9.9866	-1.0221	0.0555	-0.0151	-0.0328
3.17	0.8847	-10.0507	-1.0848	0.0331	-0.0297	-0.0031
3.18	0.9032	-10.0966	-1.1177	0.0086	-0.0465	0.0291
3.19	0.8414	-10.1146	-1.1326	-0.0106	-0.0642	0.0516
3.2	0.7278	-10.1197	-1.1286	-0.0124	-0.0776	0.076
3.21	0.6302	-10.1093	-1.0783	0.0067	-0.0859	0.0948
3.22	0.4594	-10.0372	-1.051	0.0465	-0.0923	0.1086
3.23	0.3157	-9.885	-1.0023	0.0896	-0.0985	0.106
3.24	0.1882	-9.7071	-0.9569	0.1323	-0.1029	0.0974
3.25	0.1025	-9.5525	-0.9079	0.1535	-0.1111	0.0793
3.26	0.0761	-9.5591	-0.9118	0.1552	-0.1259	0.0591
3.27	0.1085	-9.6884	-0.8616	0.1409	-0.133	0.0371
3.28	0.1819	-9.918	-0.8334	0.1182	-0.1469	0.0116
3.29	0.2627	-10.1785	-0.796	0.099	-0.1559	-0.0111
3.3	0.3569	-10.3691	-0.7278	0.0824	-0.164	-0.0318
3.31	0.4904	-10.4429	-0.7037	0.0649	-0.1779	-0.0515
3.32	0.583	-10.3828	-0.7252	0.0408	-0.1825	-0.0682
3.33	0.6187	-10.2277	-0.7562	0.0087	-0.1907	-0.0803
3.34	0.6323	-10.0344	-0.8018	-0.0183	-0.1899	-0.0966
3.35	0.6097	-9.8263	-0.8394	-0.0308	-0.193	-0.112
3.36	0.5535	-9.6379	-0.87	-0.0343	-0.1888	-0.1298
3.37	0.4741	-9.5178	-0.8803	-0.0208	-0.1795	-0.1387
3.38	0.3806	-9.4463	-0.8635	0.0079	-0.1671	-0.141
3.39	0.3015	-9.4433	-0.8477	0.0487	-0.1518	-0.1474
3.4	0.2619	-9.5028	-0.8421	0.0915	-0.13	-0.1426
3.41	0.269	-9.5868	-0.8172	0.1212	-0.1083	-0.1334
3.42	0.3159	-9.6766	-0.7732	0.1305	-0.0881	-0.1136
3.43	0.3888	-9.7575	-0.75	0.1227	-0.0704	-0.0923
3.44	0.4491	-9.7962	-0.7135	0.0946	-0.0596	-0.0775
3.45	0.4882	-9.8132	-0.6876	0.0597	-0.0524	-0.0633
3.46	0.4924	-9.781	-0.6663	0.0248	-0.0395	-0.0552
3.47	0.4735	-9.7407	-0.6304	0.002	-0.0287	-0.0572
3.48	0.438	-9.6923	-0.6049	-0.003	-0.019	-0.0589
3.49	0.402	-9.6403	-0.5651	0.0087	-0.006	-0.0633
3.5	0.4007	-9.5685	-0.5534	0.0256	0.0018	-0.071
3.51	0.4371	-9.5191	-0.5676	0.0463	0.0071	-0.0759
3.52	0.4829	-9.499	-0.6024	0.0629	0.0122	-0.0831
3.53	0.5264	-9.4996	-0.6196	0.0722	0.0176	-0.0849
3.54	0.5486	-9.5243	-0.6332	0.083	0.0147	-0.0867
3.55	0.5661	-9.5431	-0.6191	0.0958	0.0142	-0.0794
3.56	0.5709	-9.5688	-0.595	0.1103	0.0168	-0.0772
3.57	0.5968	-9.5945	-0.5665	0.1228	0.0174	-0.0729
3.58	0.6229	-9.6027	-0.5487	0.1273	0.0241	-0.0749
3.59	0.6223	-9.6198	-0.558	0.1137	0.0333	-0.0727
3.6	0.6111	-9.6283	-0.5832	0.0856	0.0296	-0.074
3.61	0.632	-9.6658	-0.5923	0.0571	0.0317	-0.0676
3.62	0.6409	-9.7514	-0.6247	0.0287	0.0317	-0.0503
3.63	0.6586	-9.8992	-0.6311	0.0134	0.0325	-0.0343
3.64	0.6699	-10.0639	-0.6349	0.0163	0.0384	-0.0143
3.65	0.698	-10.2028	-0.6151	0.03	0.0409	0.0005
3.66	0.6672	-10.3417	-0.6341	0.0558	0.0464	0.0143
3.67	0.6541	-10.415	-0.6078	0.0828	0.0427	0.0243
3.68	0.7049	-10.4412	-0.6021	0.0986	0.0384	0.0347
3.69	0.7288	-10.3844	-0.6436	0.1107	0.0237	0.0385
3.7	0.6989	-10.2744	-0.6466	0.1135	0.0019	0.0386
3.71	0.6873	-10.114	-0.6371	0.1107	-0.0198	0.022
3.72	0.66	-10.0239	-0.6139	0.1105	-0.0419	-0.0015
3.73	0.6301	-10.0115	-0.5327	0.1093	-0.0611	-0.024
3.74	0.6371	-10.0361	-0.4638	0.1113	-0.0724	-0.0472
3.75	0.649	-10.0916	-0.4226	0.1096	-0.0777	-0.0571
3.76	0.6845	-10.0865	-0.3536	0.1031	-0.0847	-0.0657
3.77	0.723	-10.0068	-0.2872	0.089	-0.0853	-0.0741
3.78	0.7404	-9.8918	-0.2807	0.0732	-0.0836	-0.0798
3.79	0.7372	-9.7644	-0.3073	0.0563	-0.0737	-0.0887
3.8	0.7056	-9.6255	-0.3159	0.0463	-0.0609	-0.0996
3.81	0.6924	-9.4954	-0.3837	0.0383	-0.0423	-0.1179
3.82	0.6505	-9.4274	-0.4546	0.0377	-0.0214	-0.1298
3.83	0.5925	-9.4183	-0.511	0.0396	-0.0046	-0.1363
3.84	0.5829	-9.4037	-0.5505	0.0307	0.0177	-0.1169
3.85	0.6034	-9.4175	-0.5583	0.0265	0.0191	-0.0915
3.86	0.6767	-9.4563	-0.5613	0.0265	0.0191	-0.0915
3.87	0.7979	-9.4996	-0.5405	0.0288	0.0173	-0.066
3.88	0.9073	-9.5118	-0.4958	0.0424	0.0161	-0.0419
3.89	0.9566	-9.5323	-0.4363	0.0969	0.0088	-0.0252
3.9	0.9474	-9.5976	-0.3881	0.1139	0.0028	-0.0312
3.91	0.9184	-9.7161	-0.3739	0.1223	0.0029	-0.0397
3.92	0.8962	-9.8792	-0.3649	0.1065	0.0001	-0.0535
3.93	0.8817	-10.0597	-0.3712	0.0709	0.0008	-0.0671
3.94	0.8805	-10.1839	-0.3969	0.0246	0.0053	-0.0793
3.95	0.9221	-10.2529	-0.4305	-0.022	0.0011	-0.0888
3.96	1.0026	-10.2685	-0.4801	-0.0553	-0.0026	-0.0807
3.97	1.0263	-10.2697	-0.4951	-0.0639	-0.0074	-0.0785
3.98	1.0601	-10.169	-0.4838	-0.0546	-0.0095	-0.0768
3.99	1.0801	-10.0217	-0.4792	-0.0279	-0.0145	-0.0716
4	1.0645	-9.8865	-0.4757	-0.0016	-0.0196	-0.0733
4.01	1.0266	-9.8264	-0.5162	0.0206	-0.0185	-0.0782
4.02	0.9918	-9.7719	-0.5249	0.0313	-0.0228	-0.0881
4.03	0.974	-9.7424	-0.5361	0.0237	-0.0227	-0.0926
4.04	0.9413	-9.7172	-0.5261	0.0053	-0.0282	-0.1055
4.05	0.9304	-9.6653	-0.5196	-0.0192	-0.0338	-0.109
4.06	0.9482	-9.6204	-0.4951	-0.0288	-0.0341	-0.1184
4.07	0.9373	-9.5392	-0.4327	-0.0243	-0.0347	-0.1254
4.08	0.9176	-9.465	-0.361	-0.0045	-0.0383	-0.1339
4.09	0.8917	-9.431	-0.3142	0.0269	-0.0386	-0.1353
4.1	0.8638	-9.4262	-0.2634	0.0475	-0.0373	-0.1361
4.11	0.871	-9.4502	-0.2089	0.0648	-0.0332	-0.1369
4.12	0.8842	-9.4701	-0.1596	0.0612	-0.031	-0.133
4.13	0.9169	-9.4947	-0.1296	0.0517	-0.0272	-0.1364
4.14	0.9349	-9.5354	-0.1104	0.0443	-0.028	-0.1375
4.15	0.9275	-9.6017	-0.0626	0.0426	-0.0235	-0.1384
4.16	0.9512	-9.6668	-0.0387	0.0537	-0.0238	-0.134
4.17	0.9815	-9.723	-0.0129	0.0667	-0.0215	-0.1353
4.18	0.977	-9.7792	-0.013	0.0832	-0.016	-0.131
4.19	0.9483	-9.8401	-0.0126	0.1017	-0.0065	-0.1295
4.2	0.9429	-9.9448	0.0025	0.1133	0.001	-0.1255
4.21	0.9549	-10.0756	0.0243	0.1211	0.007	-0.1113
4.22	0.9909	-10.2647	0.0039	0.131	0.0171	-0.0883
4.23	1.0311	-10.4803	-0.0022	0.1282	0.0218	-0.0645
4.24	1.1165	-10.6123	-0.0055	0.1162	0.0262	-0.0452
4.25	1.2244	-10.6766	0.0051	0.0936	0.0242	-0.0268
4.26	1.2716	-10.6831	-0.0042	0.0629	0.0227	-0.0114
4.27	1.2542	-10.6769	-0.0748	0.0369	0.0233	0.0028
4.28	1.1809	-10.6543	-0.1397	0.0178	0.0285	0.0133
4.29	1.1231	-10.587	-0.1728	0.0045	0.0345	0.0283
4.3	1.0842	-10.4312	-0.2039	-0.0093	0.0398	0.0409
4.31	1.0311	-10.2094	-0.2613	-0.0169	0.0435	0.0437
4.32	0.9653	-9.9731	-0.3205	-0.0222	0.0472	0.0415
4.33	0.9224	-9.7929	-0.3556	-0.0181	0.0503	0.0393
4.34	0.8902	-9.6513	-0.3415	-0.0119	0.0539	0.0413
4.35	0.8725	-9.5548	-0.3316	-0.0026	0.0559	0.0461
4.36	0.8667	-9.4559	-0.3457	-0.0023	0.0573	0.0523
4.37	0.8739	-9.3477	-0.3557	-0.0048	0.0587	0.0583
4.38	0.8932	-9.2398	-0.3566	-0.0106	0.0617	0.0642
4.39	0.8944	-9.1343	-0.3481	-0.0193	0.0593	0.0648
4.4	0.8718	-9.0293	-0.3497	-0.027	0.0589	0.0623
4.41	0.8661	-8.9567	-0.3659	-0.0322	0.0591	0.0606
4.42	0.8969	-8.9686	-0.3882	-0.0295	0.0606	0.0665
4.43	0.9507	-9.061	-0.4056	-0.0193	0.0531	0.0662
4.44	1.0294	-9.1592	-0.4236	-0.0148	0.0494	0.0695
4.45	1.0835	-9.2984	-0.4516	-0.0079	0.0489	0.0732
4.46	1.1292	-9.4162	-0.4491	-0.0065	0.0479	0.0747
4.47	1.1646	-9.5567	-0.4175	0.0039	0.0407	0.0741
4.48	1.1885	-9.7112	-0.3652	0.0094	0.0377	0.0691
4.49	1.1906	-9.8461	-0.2884	0.0211	0.0319	0.0654
4.5	1.1671	-9.9641	-0.2335	0.0245	0.0274	0.0668
4.51	1.1323	-10.0663	-0.1878	0.0265	0.0205	0.0666
4.52	1.1157	-10.1215	-0.1668	0.0264	0.0108	0.0715
4.53	1.0866	-10.1279	-0.1599	0.0226	0.0003	0.0763
4.54	1.0637	-10.1183	-0.1498	0.0237	-0.0111	0.0847
4.55	1.0278	-10.0937	-0.1453	0.0287	-0.0197	0.0854
4.56	0.9912	-10.0874	-0.1188	0.0379	-0.0328	0.0841
4.57	0.9344	-10.1014	-0.111	0.0526	-0.0328	0.0785
4.58	0.8703	-10.1068	-0.1041	0.0531	-0.0334	0.0753
4.59	0.825	-10.108	-0.1199	0.0537	-0.0304	0.0678
4.6	0.8034	-10.0671	-0.1223	0.0391	-0.0234	0.0589
4.61	0.8117	-9.9844	-0.1302	0.0148	-0.0148	0.0519
4.62	0.8243	-9.8895	-0.1513	-0.0051	-0.0123	0.0494
4.63	0.8713	-9.8057	-0.1488	-0.0107	-0.0094	0.0419
4.64	0.934	-9.7449	-0.1307	-0.0032	-0.0083	0.0397
4.65	0.966	-9.7034	-0.1319	0.0153	-0.0029	0.0366
4.66	0.9683	-9.7179	-0.1209	0.0338	0.0007	0.0342
4.67	0.9546	-9.7469	-0.147	0.0478	0.0104	0.0329
4.68	0.8782	-9.8956	-0.215	0.0439	0.0187	0.0336
4.69	0.8426	-9.9379	-0.2411	0.0299	0.0238	0.0384
4.7	0.839	-9.9475	-0.2914	-0.0026	0.0341	0.0359
4.71	0.839	-9.9475	-0.2914	-0.0404	0.0363	0.0334
4.72	0.8079	-9.8607	-0.3069	-0.0694	0.0457	0.0292
4.73	0.8037	-9.7909	-0.2627	-0.0799	0.0548	0.0246
4.74	0.8037	-9.7909	-0.2627	-0.0718	0.0624	0.0199
4.75	0.7524	-9.7301	-0.1842	-0.0396	0.0697	0.014
4.76	0.758	-9.7529	-0.1265	-0.0024	0.0742	0.0062
4.77	0.7813	-9.7824	-0.1068	0.0217	0.0753	-0.0006
4.78	0.7813	-9.7824	-0.1068	0.0244	0.0748	-0.008
4.79	0.8207	-9.8783	-0.1779	0.0061	0.0738	-0.0164
4.8	0.8441	-9.8886	-0.1818	-0.0259	0.0628	-0.0289
4.81	0.9205	-9.8354	-0.1606	-0.0619	0.0552	-0.0395
4.82	1.0336	-9.7726	-0.1284	-0.0888	0.0602	-0.0457
4.83	1.1219	-9.7125	-0.0799	-0.0889	0.0677	-0.0554
4.84	1.1652	-9.6288	-0.0288	-0.0799	0.0722	-0.0614
4.85	1.1589	-9.5414	-0.0078	-0.053	0.081	-0.0704
4.86	1.0718	-9.4533	-0.0343	-0.0337	0.0851	-0.0836
4.87	0.9527	-9.4368	-0.0718	-0.0181	0.094	-0.0989
4.88	0.8366	-9.4762	-0.1028	-0.0093	0.1079	-0.1128
4.89	0.7521	-9.5503	-0.1302	-0.0084	0.1245	-0.119
4.9	0.6716	-9.654	-0.1479	-0.0082	0.1489	-0.1238
4.91	0.6331	-9.7398	-0.1504	-0.0046	0.1693	-0.1254
4.92	0.6379	-9.8174	-0.1365	0.01	0.1905	-0.118
4.93	0.6735	-9.8823	-0.1193	0.019	0.2067	-0.1149
4.94	0.7149	-9.9274	-0.1157	0.0237	0.2237	-0.11
4.95	0.744	-9.9508	-0.0989	0.019	0.2353	-0.1081
4.96	0.8018	-9.9788	-0.0878	0.0107	0.2439	-0.1104
4.97	0.8689	-10.0113	-0.0766	0.0038	0.2496	-0.1087
4.98	0.9109	-10.0443	-0.0592	-0.0005	0.2523	-0.109
4.99	0.9456	-10.0389	-0.0381	0.0056	0.2574	-0.1058
5	0.9561	-10.0145	-0.0118	0.0173	0.2574	-0.1038
5.01	0.9608	-10.0058	-0.0273	0.0289	0.2542	-0.1004
5.02	0.9428	-9.9812	-0.0482	0.0319	0.2558	-0.0966
5.03	0.9302	-9.9235	-0.0592	0.0231	0.2544	-0.0955
5.04	0.9259	-9.8768	-0.0722	0.0069	0.25	-0.0937
5.05	0.9161	-9.8458	-0.1118	-0.0113	0.248	-0.0893
5.06	0.8993	-9.8128	-0.128	-0.0235	0.2392	-0.0865
5.07	0.9202	-9.778	-0.12	-0.0272	0.2334	-0.0811
5.08	0.9497	-9.7428	-0.1247	-0.0205	0.2286	-0.0778
5.09	0.9888	-9.7359	-0.1121	-0.0074	0.2236	-0.0696
5.1	1.0171	-9.7404	-0.1203	0.0017	0.2152	-0.067
5.11	1.036	-9.7689	-0.1334	0.0051	0.2068	-0.0589
5.12	1.0604	-9.7806	-0.147	-0.0059	0.2035	-0.0511
5.13	1.0795	-9.8099	-0.1518	-0.0195	0.197	-0.0457
5.14	1.0789	-9.8405	-0.1624	-0.0391	0.1878	-0.0417
5.15	1.0929	-9.8047	-0.1602	-0.0586	0.1801	-0.0361
5.16	1.0964	-9.7618	-0.1927	-0.0727	0.1721	-0.0398
5.17	1.0959	-9.7464	-0.186	-0.0724	0.1589	-0.0387
5.18	1.1115	-9.7527	-0.1726	-0.0584	0.1511	-0.0387
5.19	1.1376	-9.7633	-0.1654	-0.0358	0.143	-0.0345
5.2	1.1422	-9.8123	-0.1555	-0.0131	0.1369	-0.0317
5.21	1.1574	-9.8964	-0.1606	-0.0002	0.13	-0.0181
5.22	1.1902	-9.9993	-0.1566	0.0061	0.1195	-0.005
5.23	1.2194	-10.0725	-0.1669	-0.0013	0.1031	0.0101
5.24	1.2486	-10.0611	-0.1717	-0.0174	0.0875	0.0224
5.25	1.2724	-9.9758	-0.1539	-0.0401	0.0718	0.0305
5.26	1.2413	-9.884	-0.1585	-0.0582	0.0572	0.0329
5.27	1.1924	-9.8164	-0.1495	-0.0686	0.0448	0.0342
5.28	1.1754	-9.7954	-0.122	-0.0656	0.0392	0.0303
5.29	1.1748	-9.8183	-0.0911	-0.0424	0.0274	0.0301
5.3	1.1532	-9.8492	-0.1067	-0.0161	0.0196	0.025
5.31	1.1517	-9.8968	-0.1308	-0.0003	0.0108	0.0189
5.32	1.1703	-9.9476	-0.1182	0.0147	0.0079	0.0219
5.33	1.1972	-10.0152	-0.1097	0.0201	0.0026	0.0273
5.34	1.2258	-10.0471	-0.0454	0.0207	-0.0004	0.0357
5.35	1.2488	-10.0104	0.0004	0.0133	-0.0078	0.0412
5.36	1.2294	-9.9539	0.0063	-0.0017	-0.0131	0.047
5.37	1.2086	-9.9689	-0.0297	-0.0214	-0.023	0.0503
5.38	1.2031	-10.0046	-0.0752	-0.0309	-0.036	0.0513
5.39	1.1813	-10.0101	-0.1004	-0.0324	-0.0428	0.0456
5.4	1.1656	-10.0247	-0.1344	-0.0285	-0.0536	0.0391
5.41	1.1407	-10.0456	-0.183	-0.0193	-0.0616	0.0307
5.42	1.1446	-10.0906	-0.2309	-0.0134	-0.0698	0.0237
5.43	1.1822	-10.1529	-0.2564	-0.0129	-0.0768	0.0196
5.44	1.2396	-10.1841	-0.2189	-0.0167	-0.0761	0.0142
5.45	1.2744	-10.1233	-0.1912	-0.0235	-0.0743	0.0068
5.46	1.2716	-9.9899	-0.1483	-0.0317	-0.0629	-0.002
5.47	1.2276	-9.8222	-0.1471	-0.045	-0.0503	-0.0231
5.48	1.1697	-9.6974	-0.1599	-0.0562	-0.0352	-0.0414
5.49	1.0989	-9.6387	-0.2045	-0.0566	-0.0239	-0.0554
5.5	1.0802	-9.6451	-0.2827	-0.0595	-0.0135	-0.0618
5.51	1.1087	-9.6468	-0.3897	-0.0644	-0.0083	-0.0649
5.52	1.2128	-9.5808	-0.5041	-0.1068	-0.0067	-0.0605
5.53	1.3439	-9.4875	-0.6033	-0.135	-0.0134	-0.0569
5.54	1.4457	-9.4099	-0.693	-0.135	-0.0134	-0.0569
5.55	1.5386	-9.3839	-0.7513	-0.1737	-0.0336	-0.0469
5.56	1.5847	-9.3836	-0.7494	-0.168	-0.0411	-0.0423
5.57	1.6201	-9.3992	-0.7504	-0.1481	-0.0457	-0.0442
5.58	1.6186	-9.4317	-0.7128	-0.1262	-0.0542	-0.0449
5.59	1.5636	-9.452	-0.7052	-0.1151	-0.0605	-0.0494
5.6	1.505	-9.4741	-0.7134	-0.1014	-0.0613	-0.0547
5.61	1.4521	-9.5467	-0.7058	-0.0837	-0.0723	-0.0525
5.62	1.4043	-9.6818	-0.6461	-0.0626	-0.0721	-0.0403
5.63	1.3661	-9.7666	-0.5358	-0.0501	-0.0738	-0.0278
5.64	1.3603	-9.8117	-0.4633	-0.0492	-0.0691	-0.0255
5.65	1.3379	-9.8374	-0.4206	-0.0504	-0.0649	-0.015
5.66	1.2579	-9.8669	-0.3975	-0.0518	-0.0579	-0.014
5.67	1.2158	-9.9033	-0.3828	-0.0506	-0.0547	-0.0196
5.68	1.2344	-9.9502	-0.3571	-0.0449	-0.0543	-0.0242
5.69	1.2717	-9.974	-0.2844	-0.0385	-0.0568	-0.029
5.7	1.2826	-9.9914	-0.279	-0.0411	-0.0645	-0.0312
5.71	1.2892	-10.0199	-0.2884	-0.0531	-0.0684	-0.0363
5.72	1.3286	-10.0043	-0.3025	-0.0709	-0.0724	-0.0395
5.73	1.3324	-9.9473	-0.3183	-0.095	-0.0714	-0.0474
5.74	1.3122	-9.845	-0.3448	-0.1165	-0.0768	-0.0573
5.75	1.2799	-9.7275	-0.3858	-0.1257	-0.0724	-0.0669
5.76	1.2629	-9.6321	-0.4317	-0.1236	-0.0662	-0.0737
5.77	1.2279	-9.5369	-0.4772	-0.1132	-0.0596	-0.0785
5.78	1.1719	-9.4451	-0.554	-0.1066	-0.0497	-0.0807
5.79	1.158	-9.3657	-0.6295	-0.0952	-0.0414	-0.0772
5.8	1.2019	-9.3243	-0.6941	-0.0894	-0.0521	-0.0699
5.81	1.2402	-9.3006	-0.7441	-0.099	-0.024	-0.0633
5.82	1.2495	-9.2719	-0.8587	-0.1057	-0.0282	-0.0641
5.83	1.2994	-9.2641	-0.9265	-0.1028	-0.0293	-0.0619
5.84	1.2958	-9.2978	-0.9268	-0.0955	-0.0303	-0.05
5.85	1.3177	-9.3947	-0.9506	-0.0789	-0.0278	-0.0426
5.86	1.3697	-9.5449	-0.9122	-0.0555	-0.0237	-0.0293
5.87	1.4158	-9.6839	-0.8557	-0.0406	-0.0231	-0.0182
5.88	1.4538	-9.737	-0.7922	-0.0313	-0.0177	-0.0155
5.89	1.4651	-9.7058	-0.7296	-0.0352	-0.0158	-0.0161
5.9	1.449	-9.6541	-0.6651	-0.0351	-0.01	-0.0242
5.91	1.4	-9.6532	-0.61	-0.0251	-0.0017	-0.0265
5.92	1.3528	-9.7178	-0.5519	0.0014	0.01	-0.0261
5.93	1.3222	-9.8357	-0.5012	0.0277	0.0174	-0.0171
5.94	1.3107	-9.9707	-0.4823	0.0416	0.0337	-0.0121
5.95	1.3297	-10.035	-0.5104	0.0345	0.0397	-0.0085
5.96	1.367	-10.026	-0.5472	0.0013	0.049	-0.0064
5.97	1.3944	-9.9697	-0.5935	-0.0356	0.0511	-0.0093
5.98	1.4376	-9.9369	-0.6221	-0.066	0.051	-0.009
5.99	1.4885	-9.937	-0.6421	-0.0777	0.0501	-0.0074
6	1.555	-9.9274	-0.66	-0.0714	0.0498	-0.003
6.01	1.6354	-9.8763	-0.6728	-0.0606	0.0473	-0.0055
6.02	1.6688	-9.8075	-0.7258	-0.044	0.0427	-0.0041
6.03	1.6602	-9.7221	-0.7672	-0.0354	0.0387	-0.0043
6.04	1.6256	-9.6375	-0.7802	-0.0286	0.034	-0.0042
6.05	1.5633	-9.5828	-0.7796	-0.025	0.0289	-0.006
6.06	1.4893	-9.5554	-0.7628	-0.0295	0.0293	-0.0067
6.07	1.3985	-9.5453	-0.7447	-0.0286	0.0321	-0.0054
6.08	1.3313	-9.5437	-0.7375	-0.0296	0.0354	-0.0095
6.09	1.3015	-9.5035	-0.7138	-0.0351	0.0406	-0.0145
6.1	1.2832	-9.431	-0.7251	-0.0435	0.0466	-0.0244
6.11	1.2841	-9.3768	-0.7167	-0.0445	0.0549	-0.0346
6.12	1.2991	-9.3926	-0.7022	-0.0382	0.0591	-0.0348
6.13	1.3026	-9.495	-0.7002	-0.0313	0.063	-0.0364
6.14	1.3059	-9.6288	-0.7134	-0.0302	0.069	-0.0325
6.15	1.3108	-9.7356	-0.7357	-0.0391	0.0765	-0.0306
6.16	1.3312	-9.8008	-0.7627	-0.0621	0.0824	-0.0232
6.17	1.3631	-9.8177	-0.7796	-0.083	0.0888	-0.0218
6.18	1.4052	-9.8026	-0.7618	-0.1011	0.0929	-0.0182
6.19	1.4671	-9.7993	-0.7531	-0.1054	0.096	-0.0142
6.2	1.5079	-9.8207	-0.7757	-0.0969	0.0967	-0.0072
6.21	1.5425	-9.8377	-0.7763	-0.0764	0.0928	-0.0013
6.22	1.5744	-9.8201	-0.7928	-0.0553	0.0886	-0.0021
6.23	1.5661	-9.7927	-0.8031	-0.0356	0.0849	-0.0083
6.24	1.5393	-9.7683	-0.8115	-0.015	0.0806	-0.008
6.25	1.4902	-9.7543	-0.8042	-0.0011	0.0713	-0.0118
6.26	1.4188	-9.7343	-0.8058	-0.002	0.0629	-0.0126
6.27	1.3537	-9.6929	-0.8075	-0.0164	0.0584	-0.0167
6.28	1.2922	-9.622	-0.8076	-0.0298	0.056	-0.0168
6.29	1.2714	-9.5873	-0.7957	-0.0367	0.0601	-0.0222
6.3	1.2847	-9.6032	-0.7386	-0.0242	0.0679	-0.0205
6.31	1.3192	-9.651	-0.6478	0.0006	0.0775	-0.0154
6.32	1.3289	-9.7013	-0.5537	0.0232	0.088	-0.0106
6.33	1.3393	-9.7293	-0.5225	0.0316	0.099	-0.0043
6.34	1.3451	-9.7097	-0.5187	0.0265	0.1046	-0.0004
6.35	1.3451	-9.7097	-0.5187	0.0088	0.1116	0.007
6.36	1.3535	-9.7202	-0.5234	-0.0018	0.1167	0.0102
6.37	1.3673	-9.759	-0.5147	-0.0181	0.1184	0.0166
6.38	1.44	-9.9009	-0.5802	-0.028	0.1154	0.0253
6.39	1.5212	-9.9728	-0.6361	-0.0265	0.1081	0.04
6.4	1.5709	-10.0137	-0.6798	-0.0318	0.096	0.0489
6.41	1.609	-10.034	-0.7371	-0.0372	0.0779	0.0545
6.42	1.6229	-10.0491	-0.7459	-0.0416	0.0629	0.0582
6.43	1.6039	-10.0423	-0.7201	-0.0431	0.0502	0.0634
6.44	1.5901	-10.0116	-0.7075	-0.0363	0.0383	0.0692
6.45	1.5601	-9.9863	-0.7255	-0.0308	0.0245	0.0766
6.46	1.4479	-9.8714	-0.7245	-0.0265	0.0175	0.08
6.47	1.3871	-9.7239	-0.7342	-0.0287	0.0082	0.0693
6.48	1.2909	-9.6767	-0.7245	-0.038	0.005	0.0626
6.49	1.2122	-9.7054	-0.7095	-0.0441	-0.0024	0.0606
6.5	1.2031	-9.6925	-0.6568	-0.0394	-0.0023	0.0627
6.51	1.2585	-9.6585	-0.613	-0.0255	-0.0031	0.059
6.52	1.2957	-9.5979	-0.5938	-0.0099	-0.0035	0.0588
6.53	1.3119	-9.5823	-0.6006	0.0028	-0.0026	0.0586
6.54	1.3177	-9.5871	-0.583	0.0121	-0.0013	0.0545
6.55	1.3321	-9.5949	-0.5901	0.0119	-0.0005	0.0501
6.56	1.354	-9.6258	-0.6084	0.0081	0.0002	0.0486
6.57	1.3785	-9.6817	-0.6034	0.0064	0.0006	0.0514
6.58	1.4112	-9.7071	-0.6042	0.0043	0.0032	0.0483
6.59	1.4248	-9.7175	-0.6233	0.0015	-0.0037	0.045
6.6	1.4278	-9.7314	-0.6708	-0.0021	-0.0123	0.0455
6.61	1.4112	-9.7496	-0.6939	-0.0086	-0.0172	0.0432
6.62	1.3922	-9.7295	-0.6929	-0.0072	-0.0209	0.0455
6.63	1.3556	-9.7142	-0.678	-0.0087	-0.0251	0.05
6.64	1.3268	-9.7098	-0.6717	-0.0011	-0.0226	0.0533
6.65	1.3226	-9.7166	-0.6416	0.0071	-0.0265	0.0545
6.66	1.3426	-9.7212	-0.6353	0.0152	-0.0293	0.061
6.67	1.358	-9.7274	-0.6329	0.0187	-0.0301	0.0599
6.68	1.3676	-9.7329	-0.6469	0.0087	-0.0337	0.0529
6.69	1.3628	-9.7448	-0.6761	-0.0054	-0.037	0.0501
6.7	1.3469	-9.7347	-0.6902	-0.0191	-0.0435	0.0459
6.71	1.3283	-9.7392	-0.7152	-0.023	-0.0426	0.0438
6.72	1.3352	-9.7422	-0.7102	-0.0276	-0.0477	0.0431
6.73	1.3484	-9.728	-0.7046	-0.021	-0.0498	0.0428
6.74	1.3651	-9.7304	-0.7183	-0.0162	-0.053	0.0422
6.75	1.3868	-9.7385	-0.7287	-0.0114	-0.0548	0.0411
6.76	1.4179	-9.7401	-0.7234	-0.009	-0.0587	0.0417
6.77	1.4164	-9.7284	-0.7326	-0.0168	-0.0628	0.0336
6.78	1.3836	-9.726	-0.7408	-0.0225	-0.0629	0.0319
6.79	1.3208	-9.7401	-0.7522	-0.0299	-0.0617	0.0293
6.8	1.2557	-9.756	-0.764	-0.0333	-0.0572	0.0255
6.81	1.1894	-9.7696	-0.7606	-0.0337	-0.0508	0.0235
6.82	1.1334	-9.7861	-0.7651	-0.032	-0.0413	0.0271
6.83	1.0994	-9.8059	-0.7787	-0.0279	-0.0311	0.0319
6.84	1.0792	-9.8432	-0.7895	-0.0309	-0.0298	0.0401
6.85	1.0896	-9.87	-0.8031	-0.0325	-0.0207	0.0498
6.86	1.1036	-9.8772	-0.7981	-0.0352	-0.0157	0.0579
6.87	1.0991	-9.8625	-0.7828	-0.0411	-0.0115	0.0669
6.88	1.1001	-9.8072	-0.7401	-0.0417	-0.0022	0.0735
6.89	1.092	-9.741	-0.7128	-0.0342	0.0032	0.0762
6.9	1.0531	-9.6844	-0.6861	-0.0211	0.0107	0.0782
6.91	1.0185	-9.6556	-0.6666	-0.0038	0.0126	0.0759
6.92	0.9967	-9.676	-0.6887	0.0018	0.0205	0.0708
6.93	0.9909	-9.7353	-0.748	0.0023	0.0232	0.0708
6.94	1.0027	-9.798	-0.7736	-0.0073	0.0239	0.0682
6.95	1.0225	-9.857	-0.7916	-0.0202	0.028	0.071
6.96	1.0339	-9.8952	-0.7904	-0.0343	0.0271	0.0766
6.97	1.0577	-9.8921	-0.7997	-0.0493	0.0206	0.0809
6.98	1.0799	-9.8691	-0.775	-0.059	0.0132	0.0826
6.99	1.1099	-9.8039	-0.7853	-0.0663	0.0041	0.0872
7	1.1484	-9.7385	-0.799	-0.0851	-0.0054	0.0835
7.01	1.1815	-9.7019	-0.7985	-0.0938	-0.0116	0.0811
7.02	1.1758	-9.7006	-0.8243	-0.1027	-0.0198	0.073
7.03	1.1505	-9.7244	-0.8297	-0.0977	-0.0279	0.0695
7.04	1.1024	-9.7523	-0.8196	-0.0896	-0.0346	0.0626
7.05	1.0745	-9.7536	-0.8297	-0.0782	-0.0354	0.057
7.06	1.0688	-9.7356	-0.8276	-0.064	-0.0357	0.0492
7.07	1.0507	-9.698	-0.8091	-0.063	-0.0386	0.0409
7.08	1.0171	-9.6376	-0.7921	-0.0572	-0.0344	0.0396
7.09	0.9657	-9.5847	-0.7936	-0.0584	-0.034	0.0376
7.1	0.9185	-9.5398	-0.7823	-0.0528	-0.0261	0.0297
7.11	0.8628	-9.4992	-0.7751	-0.0431	-0.0194	0.0226
7.12	0.8394	-9.5082	-0.7534	-0.0294	-0.0125	0.0193
7.13	0.8304	-9.6036	-0.7446	-0.013	-0.0018	0.0169
7.14	0.8784	-9.7758	-0.7589	0.0051	0.0053	0.0194
7.15	0.9698	-9.9999	-0.7834	0.0142	0.0139	0.0298
7.16	1.0777	-10.2043	-0.8139	0.013	0.0177	0.0514
7.17	1.1766	-10.2953	-0.8674	-0.0097	0.0153	0.0702
7.18	1.23	-10.2729	-0.9271	-0.0451	0.0102	0.0895
7.19	1.2413	-10.1911	-0.9579	-0.0825	0.0029	0.1065
7.2	1.1941	-10.0648	-0.9522	-0.1097	-0.0046	0.116
7.21	1.1054	-9.9355	-0.9332	-0.1034	-0.0141	0.1196
7.22	0.9997	-9.8077	-0.9034	-0.031	-0.0163	0.1286
7.23	0.8908	-9.723	-0.8809	0.0135	-0.0157	0.1269
7.24	0.8013	-9.6944	-0.9107	0.0362	-0.0145	0.1254
7.25	0.7494	-9.7049	-0.9341	0.0353	-0.009	0.1176
7.26	0.7041	-9.7499	-0.978	0.0105	-0.0087	0.1103
7.27	0.6851	-9.79	-1.017	-0.0215	-0.0062	0.1007
7.28	0.7081	-9.8047	-1.0213	-0.0526	-0.0074	0.0864
7.29	0.7598	-9.7704	-1.0209	-0.0636	-0.0062	0.0739
7.3	0.8207	-9.6961	-0.971	-0.062	-0.0148	0.063
7.31	0.8748	-9.5786	-0.938	-0.0473	-0.0229	0.0499
7.32	0.9385	-9.4785	-0.9196	-0.0287	-0.0339	0.0367
7.33	1.0012	-9.4139	-0.9022	-0.0118	-0.0431	0.0268
7.34	1.0387	-9.397	-0.8791	-0.001	-0.055	0.0145
7.35	1.0595	-9.4332	-0.8943	0.0028	-0.0619	0.0018
7.36	1.0487	-9.5005	-0.8866	0.0016	-0.0629	-0.0047
7.37	1.0222	-9.5663	-0.8748	-0.0109	-0.0626	-0.0154
7.38	0.9735	-9.6113	-0.8515	-0.0269	-0.0581	-0.0184
7.39	0.8981	-9.6369	-0.8423	-0.044	-0.0503	-0.0259
7.4	0.8127	-9.6459	-0.8459	-0.0527	-0.041	-0.0266
7.41	0.7443	-9.6387	-0.8409	-0.0564	-0.0277	-0.0276
7.42	0.6869	-9.5892	-0.8411	-0.0523	-0.0194	-0.0273
7.43	0.6413	-9.5136	-0.818	-0.0427	-0.0111	-0.0307
7.44	0.6211	-9.4542	-0.8088	-0.0257	-0.0006	-0.036
7.45	0.6118	-9.4479	-0.8055	-0.0087	0.0157	-0.0355
7.46	0.6085	-9.5273	-0.7847	0.0031	0.029	-0.0313
7.47	0.6559	-9.662	-0.7894	0.0119	0.0398	-0.0269
7.48	0.7333	-9.8598	-0.7916	0.0111	0.0551	-0.0178
7.49	0.8527	-10.0471	-0.7957	0.0008	0.0613	-0.0038
7.5	0.9824	-10.1935	-0.8247	-0.0223	0.0601	0.0134
7.51	1.0869	-10.3106	-0.8629	-0.0448	0.0618	0.032
7.52	1.1767	-10.3618	-0.874	-0.0624	0.0543	0.0432
7.53	1.2137	-10.3401	-0.8704	-0.0613	0.0458	0.0543
7.54	1.2014	-10.2571	-0.8641	-0.0458	0.041	0.0611
7.55	1.1276	-10.1143	-0.8526	-0.0246	0.0327	0.0598
7.56	1.0104	-9.9475	-0.8376	0.0037	0.0296	0.0556
7.57	0.8975	-9.8387	-0.8599	0.0283	0.026	0.0597
7.58	0.7966	-9.8167	-0.8769	0.0414	0.0245	0.0674
7.59	0.7255	-9.8237	-0.8803	0.0451	0.0282	0.0724
7.6	0.7143	-9.8278	-0.9038	0.0346	0.0238	0.0742
7.61	0.7272	-9.8072	-0.9596	0.0183	0.0197	0.0774
7.62	0.7441	-9.7671	-0.9894	0.0013	0.0135	0.0783
7.63	0.7589	-9.6905	-1.0045	-0.0025	0.0104	0.0726
7.64	0.7801	-9.6217	-1.0048	0.0045	0.0011	0.065
7.65	0.7937	-9.5623	-0.9964	0.0183	-0.0067	0.0521
7.66	0.8087	-9.5186	-0.9954	0.0348	-0.018	0.0423
7.67	0.8325	-9.5068	-0.9999	0.0407	-0.0268	0.0352
7.68	0.8622	-9.5372	-1.0143	0.0383	-0.0368	0.0276
7.69	0.9037	-9.6033	-1.015	0.0354	-0.0503	0.0281
7.7	0.9512	-9.6841	-1.0357	0.0303	-0.0613	0.0246
7.71	0.9942	-9.7759	-1.0489	0.0261	-0.0697	0.0209
7.72	1.018	-9.8504	-1.0429	0.0191	-0.0785	0.0193
7.73	1.027	-9.8991	-1.0456	0.0183	-0.0917	0.0171
7.74	1.0338	-9.9586	-1.0583	0.0193	-0.0975	0.0141
7.75	1.0218	-9.9911	-1.0667	0.01	-0.1065	0.0108
7.76	0.9821	-9.9811	-1.0663	0.0083	-0.1098	0.0073
7.77	0.9349	-9.9721	-1.0706	0.0029	-0.1095	0.009
7.78	0.8536	-9.9366	-1.0483	-0.0087	-0.1098	0.0126
7.79	0.7934	-9.8799	-1.0472	-0.0119	-0.1107	0.0202
7.8	0.7561	-9.821	-1.0375	-0.0163	-0.1027	0.0239
7.81	0.733	-9.7599	-1.0186	-0.0163	-0.1018	0.0271
7.82	0.7435	-9.6925	-1.0042	-0.0138	-0.0995	0.0296
7.83	0.7483	-9.6421	-1	-0.0076	-0.1	0.0326
7.84	0.7435	-9.6147	-0.968	0.0037	-0.0968	0.0349
7.85	0.7324	-9.6148	-0.972	0.0111	-0.0991	0.0372
7.86	0.7156	-9.6095	-0.9987	0.0086	-0.0992	0.0378
7.87	0.6942	-9.5766	-1.0275	-0.0076	-0.0978	0.0376
7.88	0.6813	-9.5059	-1.0423	-0.0289	-0.0943	0.0298
7.89	0.6746	-9.4304	-1.0347	-0.0461	-0.0917	0.0215
7.9	0.6759	-9.3851	-1.0231	-0.0542	-0.087	0.0173
7.91	0.69	-9.3793	-1.0227	-0.0472	-0.0841	0.015
7.92	0.7219	-9.422	-1.0204	-0.036	-0.0823	0.014
7.93	0.7539	-9.5083	-1.0429	-0.0213	-0.081	0.013
7.94	0.7859	-9.5685	-1.0309	-0.0134	-0.0795	0.0112
7.95	0.8162	-9.5762	-1.0288	-0.0149	-0.0839	0.0019
7.96	0.8145	-9.524	-1.0191	-0.0233	-0.0807	-0.0198
7.97	0.7933	-9.4445	-1.0003	-0.0259	-0.0838	-0.043
7.98	0.7402	-9.3724	-0.941	-0.0206	-0.0844	-0.0671
7.99	0.6702	-9.337	-0.9026	-0.011	-0.0834	-0.0853
8	0.6048	-9.4055	-0.8736	0.0106	-0.0756	-0.0919
8.01	0.6057	-9.5856	-0.843	0.0359	-0.0651	-0.0887
8.02	0.6942	-9.8768	-0.8015	0.0552	-0.0566	-0.0692
8.03	0.8291	-10.1812	-0.7648	0.0568	-0.0456	-0.0469
8.04	0.9486	-10.4174	-0.7459	0.0274	-0.0434	-0.022
8.05	1.0257	-10.5506	-0.7766	-0.0208	-0.0413	-0.0058
8.06	1.0216	-10.5046	-0.8438	-0.0738	-0.0449	0.0095
8.07	0.9672	-10.4002	-0.8391	-0.1177	-0.0487	0.0192
8.08	0.8956	-10.3019	-0.8205	-0.1387	-0.0406	0.0265
8.09	0.8205	-10.2361	-0.8628	-0.1295	-0.0448	0.0395
8.1	0.7778	-10.1913	-0.9292	-0.1183	-0.047	0.0543
8.11	0.7709	-10.1074	-0.989	-0.1079	-0.0516	0.0603
8.12	0.7709	-10.1074	-0.989	-0.109	-0.0548	0.0656
8.13	0.7113	-10.014	-1.1392	-0.1265	-0.0595	0.0729
8.14	0.6583	-9.9659	-1.1864	-0.1448	-0.0629	0.0732
8.15	0.6103	-9.9138	-1.2001	-0.1549	-0.0629	0.0629
8.16	0.6103	-9.9138	-1.2001	-0.1566	-0.0621	0.0477
8.17	0.496	-9.8619	-1.1743	-0.1498	-0.0603	0.0309
8.18	0.4921	-9.8597	-1.1791	-0.1431	-0.0547	0.0185
8.19	0.528	-9.8435	-1.2152	-0.1438	-0.0563	0.0062
8.2	0.5538	-9.8134	-1.2377	-0.1582	-0.0546	0.0045
8.21	0.6124	-9.7704	-1.2665	-0.1786	-0.0518	0.0014
8.22	0.6998	-9.7502	-1.2497	-0.1971	-0.052	0.0009
8.23	0.7736	-9.7356	-1.2005	-0.2021	-0.0549	-0.0017
8.24	0.8247	-9.7392	-1.1861	-0.1967	-0.0607	-0.0047
8.25	0.8081	-9.7404	-1.2058	-0.1884	-0.064	-0.0045
8.26	0.7591	-9.7485	-1.2417	-0.177	-0.0605	-0.0103
8.27	0.7234	-9.7546	-1.2458	-0.1604	-0.0623	-0.0183
8.28	0.6945	-9.7521	-1.2414	-0.1464	-0.0628	-0.0262
8.29	0.6663	-9.7771	-1.2486	-0.1377	-0.065	-0.0302
8.3	0.6527	-9.808	-1.2596	-0.1262	-0.0663	-0.0331
8.31	0.6511	-9.8198	-1.2627	-0.1231	-0.0614	-0.0314
8.32	0.6502	-9.823	-1.2599	-0.1172	-0.0605	-0.0352
8.33	0.663	-9.8143	-1.2614	-0.1073	-0.0623	-0.0362
8.34	0.7077	-9.8056	-1.2723	-0.0943	-0.0644	-0.0331
8.35	0.7479	-9.7749	-1.2939	-0.0894	-0.0642	-0.0303
8.36	0.7612	-9.7338	-1.2999	-0.0915	-0.0681	-0.0307
8.37	0.7518	-9.7326	-1.3351	-0.0917	-0.0718	-0.0282
8.38	0.7239	-9.7599	-1.3579	-0.0916	-0.0767	-0.0228
8.39	0.7474	-9.7962	-1.3549	-0.0898	-0.0772	-0.0129
8.4	0.8084	-9.7912	-1.333	-0.0913	-0.0783	-0.0066
8.41	0.8094	-9.7308	-1.3026	-0.0967	-0.0745	0.0003
8.42	0.7547	-9.6438	-1.2774	-0.1113	-0.07	0.0049
8.43	0.7125	-9.5907	-1.2552	-0.1239	-0.0674	0.0095
8.44	0.6508	-9.5278	-1.227	-0.1327	-0.0581	0.0097
8.45	0.5994	-9.4855	-1.2134	-0.1194	-0.0503	0.012
8.46	0.5442	-9.4783	-1.2363	-0.1007	-0.0433	0.0129
8.47	0.5217	-9.502	-1.2972	-0.0842	-0.0358	0.0204
8.48	0.5618	-9.5255	-1.3749	-0.0729	-0.035	0.0242
8.49	0.6442	-9.5408	-1.4353	-0.0694	-0.0327	0.0289
8.5	0.7005	-9.5443	-1.5083	-0.0745	-0.0346	0.0328
8.51	0.7781	-9.5371	-1.5589	-0.0881	-0.0404	0.0336
8.52	0.8397	-9.5393	-1.5844	-0.0951	-0.0508	0.0322
8.53	0.8772	-9.5594	-1.6166	-0.0865	-0.0613	0.0266
8.54	0.8734	-9.5921	-1.6372	-0.0745	-0.0732	0.0228
8.55	0.8809	-9.6546	-1.634	-0.0526	-0.0763	0.0109
8.56	0.8668	-9.7133	-1.64	-0.0338	-0.0756	0.004
8.57	0.8322	-9.7819	-1.6773	-0.0186	-0.0781	-0.0006
8.58	0.7819	-9.8609	-1.7245	-0.0225	-0.075	-0.0073
8.59	0.7243	-9.9417	-1.7896	-0.0314	-0.07	-0.0062
8.6	0.6687	-10.0077	-1.8257	-0.0488	-0.0681	-0.0059
8.61	0.6033	-10.0167	-1.8315	-0.0643	-0.0581	-0.0001
8.62	0.5358	-10.0016	-1.8393	-0.069	-0.0441	0.0064
8.63	0.4775	-9.9575	-1.8326	-0.0745	-0.0361	0.0148
8.64	0.478	-9.9226	-1.8236	-0.071	-0.0289	0.0241
8.65	0.4885	-9.836	-1.8285	-0.0671	-0.0247	0.0318
8.66	0.5273	-9.7227	-1.8231	-0.0624	-0.0232	0.0378
8.67	0.5719	-9.6021	-1.8203	-0.0677	-0.0208	0.0382
8.68	0.5998	-9.507	-1.8116	-0.0721	-0.0246	0.0392
8.69	0.5989	-9.4263	-1.7864	-0.0723	-0.0269	0.0342
8.7	0.5778	-9.3877	-1.7608	-0.0662	-0.0265	0.0289
8.71	0.5665	-9.3685	-1.7388	-0.0538	-0.0267	0.0186
8.72	0.5444	-9.3845	-1.7211	-0.0423	-0.0279	0.0155
8.73	0.5059	-9.3717	-1.7347	-0.0405	-0.0285	0.0129
8.74	0.494	-9.3561	-1.7591	-0.0485	-0.0309	0.0137
8.75	0.5051	-9.3396	-1.7687	-0.0636	-0.0292	0.014
8.76	0.5041	-9.3159	-1.7815	-0.0831	-0.0329	0.0174
8.77	0.5167	-9.3021	-1.794	-0.1014	-0.0297	0.0248
8.78	0.5322	-9.3014	-1.7928	-0.1063	-0.0281	0.0352
8.79	0.5579	-9.3054	-1.7948	-0.1091	-0.0318	0.0489
8.8	0.5619	-9.342	-1.8227	-0.1004	-0.0382	0.0701
8.81	0.5928	-9.3955	-1.842	-0.096	-0.0477	0.087
8.82	0.6253	-9.3732	-1.806	-0.1002	-0.05	0.0951
8.83	0.6346	-9.3823	-1.802	-0.1187	-0.0513	0.0866
8.84	0.5716	-9.4361	-1.8015	-0.1377	-0.0536	0.0721
8.85	0.5117	-9.523	-1.7888	-0.1568	-0.0608	0.0575
8.86	0.4747	-9.6166	-1.7684	-0.1619	-0.0685	0.0383
8.87	0.459	-9.7587	-1.7803	-0.1482	-0.073	0.0261
8.88	0.5053	-9.9312	-1.8341	-0.1226	-0.0796	0.0225
8.89	0.5856	-10.1179	-1.8829	-0.0664	-0.0962	0.0317
8.9	0.672	-10.2353	-1.9091	-0.0664	-0.0962	0.0317
8.91	0.7401	-10.2873	-1.9394	-0.0581	-0.1156	0.0313
8.92	0.761	-10.2791	-1.9304	-0.0641	-0.1273	0.022
8.93	0.7234	-10.2204	-1.9337	-0.0691	-0.1287	0.0078
8.94	0.6259	-10.1021	-1.9069	-0.0727	-0.1259	-0.0131
8.95	0.5051	-9.9796	-1.9	-0.0682	-0.1175	-0.0305
8.96	0.393	-9.9073	-1.8796	-0.0595	-0.1046	-0.0392
8.97	0.3358	-9.8486	-1.8786	-0.051	-0.0924	-0.0386
8.98	0.349	-9.7927	-1.886	-0.0468	-0.0832	-0.031
8.99	0.4157	-9.707	-1.8856	-0.0492	-0.0762	-0.0254
9	0.4861	-9.5856	-1.885	-0.0493	-0.0689	-0.0178
9.01	0.5415	-9.5019	-1.8705	-0.0491	-0.0642	-0.0104
9.02	0.5282	-9.4132	-1.8472	-0.039	-0.0576	-0.0067
9.03	0.4942	-9.3258	-1.8129	-0.0238	-0.052	-0.0065
9.04	0.4365	-9.2699	-1.783	-0.016	-0.0448	-0.0059
9.05	0.3909	-9.2449	-1.7621	-0.0046	-0.036	0.0026
9.06	0.3607	-9.2536	-1.7431	0.0011	-0.0286	0.0104
9.07	0.3682	-9.2829	-1.7322	-0.0002	-0.022	0.0109
9.08	0.4055	-9.3261	-1.7199	-0.0055	-0.0179	0.0094
9.09	0.4497	-9.3675	-1.7341	-0.0187	-0.0146	0.0094
9.1	0.4855	-9.4123	-1.7504	-0.0287	-0.0091	0.0042
9.11	0.5234	-9.4626	-1.7879	-0.029	-0.0066	-0.0003
9.12	0.528	-9.5329	-1.8207	-0.021	-0.0071	-0.0052
9.13	0.5238	-9.6147	-1.873	-0.0118	-0.0027	-0.0088
9.14	0.5196	-9.6991	-1.9049	-0.0009	-0.0006	-0.009
9.15	0.5027	-9.7672	-1.9386	0.0064	0.0054	-0.0076
9.16	0.4988	-9.8308	-1.9644	0.0036	0.0109	-0.0104
9.17	0.5005	-9.8646	-1.9857	0.0012	0.0145	-0.0062
9.18	0.5213	-9.8927	-1.9984	-0.0002	0.0176	-0.0051
9.19	0.5537	-9.9126	-2.0068	0.0042	0.0199	-0.0055
9.2	0.5944	-9.8903	-2.0004	0.0048	0.0219	-0.001
9.21	0.5764	-9.8562	-1.9861	0.0088	0.0215	-0.002
9.22	0.5477	-9.7899	-1.9764	0.0136	0.0231	-0.0065
9.23	0.5306	-9.7022	-1.9614	0.0199	0.0244	-0.0078
9.24	0.5081	-9.6405	-1.9505	0.025	0.0225	-0.0056
9.25	0.4834	-9.6133	-1.9451	0.0306	0.017	-0.0028
9.26	0.4443	-9.5858	-1.9274	0.0371	0.0183	0.0016
9.27	0.4369	-9.5654	-1.9163	0.0397	0.019	0.0055
9.28	0.4407	-9.5392	-1.8786	0.0348	0.0194	0.0146
9.29	0.4461	-9.4971	-1.866	0.0334	0.0204	0.0191
9.3	0.4693	-9.4443	-1.8522	0.0253	0.0236	0.0239
9.31	0.4846	-9.3654	-1.8415	0.0199	0.027	0.0224
9.32	0.4907	-9.3008	-1.8396	0.0185	0.0253	0.0187
9.33	0.4993	-9.259	-1.8444	0.0185	0.0276	0.0134
9.34	0.4844	-9.2314	-1.858	0.0278	0.0317	0.0082
9.35	0.4733	-9.2708	-1.9028	0.0386	0.035	0.0078
9.36	0.4591	-9.3297	-1.9207	0.0474	0.0389	0.0105
9.37	0.4531	-9.4037	-1.9132	0.0568	0.0456	0.0078
9.38	0.4548	-9.4914	-1.9186	0.0663	0.0501	0.0121
9.39	0.4674	-9.582	-1.9024	0.0725	0.0504	0.0122
9.4	0.4636	-9.6704	-1.8846	0.0721	0.0528	0.0132
9.41	0.4748	-9.7488	-1.8826	0.0705	0.053	0.0163
9.42	0.5053	-9.8209	-1.8754	0.0662	0.0529	0.0167
9.43	0.5143	-9.8711	-1.8687	0.0604	0.0514	0.0157
9.44	0.5445	-9.8844	-1.8472	0.0581	0.0478	0.0172
9.45	0.5707	-9.8754	-1.8326	0.0646	0.0436	0.0162
9.46	0.5627	-9.8552	-1.8161	0.0705	0.0438	0.0142
9.47	0.5508	-9.8323	-1.7924	0.0859	0.0413	0.0125
9.48	0.5291	-9.802	-1.7792	0.0934	0.0405	0.0067
9.49	0.5132	-9.7663	-1.7969	0.0884	0.0408	0.0042
9.5	0.5011	-9.731	-1.8083	0.0859	0.0392	0.0007
9.51	0.5009	-9.6797	-1.818	0.0766	0.0391	-0.0011
9.52	0.5119	-9.6297	-1.7924	0.0768	0.0382	-0.0008
9.53	0.5074	-9.5723	-1.7545	0.0802	0.0392	-0.0019
9.54	0.4942	-9.5127	-1.7187	0.088	0.0431	0.0001
9.55	0.4786	-9.4723	-1.6808	0.0894	0.0463	0
9.56	0.4721	-9.4304	-1.664	0.0956	0.0413	0.0008
9.57	0.4879	-9.4216	-1.6574	0.0952	0.0428	0.0075
9.58	0.5405	-9.4535	-1.6526	0.0945	0.0406	0.0085
9.59	0.606	-9.5107	-1.6698	0.0836	0.0423	0.0165
9.6	0.6615	-9.5641	-1.6902	0.072	0.0409	0.0161
9.61	0.6873	-9.6006	-1.7007	0.0592	0.0425	0.0245
9.62	0.6821	-9.6292	-1.7175	0.0512	0.0402	0.0259
9.63	0.656	-9.6324	-1.7197	0.0488	0.0366	0.0301
9.64	0.6217	-9.6424	-1.7205	0.0524	0.0297	0.0381
9.65	0.6084	-9.6776	-1.7552	0.0658	0.029	0.0425
9.66	0.5937	-9.7485	-1.7561	0.0858	0.0277	0.0453
9.67	0.5851	-9.8195	-1.7397	0.1039	0.0284	0.0433
9.68	0.5556	-9.8939	-1.7221	0.1209	0.0301	0.0345
9.69	0.5267	-9.9718	-1.7071	0.1243	0.027	0.0343
9.7	0.4943	-10.0283	-1.6928	0.1236	0.0255	0.0304
9.71	0.4796	-10.0713	-1.6805	0.1071	0.0207	0.0303
9.72	0.4867	-10.0792	-1.6641	0.09	0.0198	0.0266
9.73	0.5137	-10.0746	-1.6447	0.0752	0.0188	0.0223
9.74	0.5339	-10.0374	-1.627	0.0682	0.013	0.0128
9.75	0.5884	-9.9174	-1.5969	0.0701	0.0113	0.0105
9.76	0.6069	-9.8311	-1.5792	0.0828	0.0075	0.005
9.77	0.5958	-9.7344	-1.5461	0.0925	0.0069	0.0024
9.78	0.579	-9.6417	-1.5327	0.103	0.0019	-0.0035
9.79	0.5785	-9.5608	-1.5336	0.1014	-0.0003	-0.003
9.8	0.5664	-9.4854	-1.5327	0.1005	-0.0013	-0.0063
9.81	0.5349	-9.4298	-1.5131	0.0967	-0.004	-0.0109
9.82	0.5193	-9.3934	-1.4705	0.0966	-0.0024	-0.01
9.83	0.5153	-9.3851	-1.4347	0.1041	-0.0084	-0.0125
9.84	0.5205	-9.391	-1.4097	0.1083	-0.0081	-0.0098
9.85	0.5364	-9.4199	-1.3994	0.1119	-0.0119	-0.0059
9.86	0.5487	-9.4716	-1.3815	0.1096	-0.0143	-0.0063
9.87	0.5439	-9.5181	-1.3928	0.101	-0.0127	-0.0032
9.88	0.5343	-9.5506	-1.4166	0.0858	-0.0125	0.0008
9.89	0.4967	-9.5648	-1.4148	0.0721	-0.0104	0.0027
9.9	0.4786	-9.6027	-1.3995	0.0636	-0.0053	0.0091
9.91	0.4414	-9.6195	-1.3874	0.0649	0.0023	0.015
9.92	0.4146	-9.6501	-1.383	0.0716	0.0089	0.0133
9.93	0.4055	-9.7028	-1.3977	0.0855	0.0154	0.0118
9.94	0.4104	-9.7989	-1.4112	0.0945	0.0244	0.003
9.95	0.4041	-9.9279	-1.44	0.1029	0.0298	-0.0033
9.96	0.3996	-10.048	-1.4566	0.0978	0.0341	-0.0108
9.97	0.4362	-10.1273	-1.4612	0.0914	0.0332	-0.0133
9.98	0.4819	-10.1546	-1.4425	0.0745	0.0311	-0.0147
9.99	0.5391	-10.1065	-1.4137	0.0562	0.0296	-0.0131
10	0.563	-10.0284	-1.3483	0.0537	0.0319	-0.0106
10.01	0.5642	-9.931	-1.2976	0.0533	0.0322	-0.0062
10.02	0.5543	-9.835	-1.2597	0.0714	0.0317	-0.0064
10.03	0.527	-9.7647	-1.2311	0.0913	0.0363	-0.0026
10.04	0.4973	-9.7358	-1.2362	0.1047	0.0384	-0.0004
10.05	0.4879	-9.7191	-1.2519	0.1155	0.0444	0.0008
10.06	0.4849	-9.72	-1.2623	0.1115	0.0457	0.0023
10.07	0.4629	-9.711	-1.2793	0.0953	0.0511	0.0086
10.08	0.4342	-9.6803	-1.2942	0.0793	0.0502	0.0117
10.09	0.4215	-9.6151	-1.281	0.0642	0.0518	0.0126
10.1	0.4053	-9.5614	-1.2765	0.0546	0.0494	0.0155
10.11	0.3921	-9.4857	-1.2662	0.0545	0.0528	0.0132
10.12	0.3833	-9.4326	-1.2402	0.0621	0.0574	0.0142
10.13	0.3625	-9.4066	-1.247	0.0698	0.0613	0.0071
10.14	0.35	-9.4046	-1.2489	0.0738	0.0641	0.0021
10.15	0.3332	-9.4379	-1.2509	0.0708	0.0669	-0.009
10.16	0.3383	-9.5086	-1.2597	0.0683	0.0672	-0.0178
10.17	0.3914	-9.6147	-1.2748	0.0633	0.0672	-0.0196
10.18	0.4605	-9.7319	-1.2687	0.0632	0.0622	-0.022
10.19	0.5319	-9.8341	-1.2623	0.0636	0.0567	-0.0164
10.2	0.6088	-9.9009	-1.2621	0.065	0.0512	-0.0165
10.21	0.6397	-9.9319	-1.2483	0.0658	0.044	-0.0159
10.22	0.6329	-9.9508	-1.2209	0.0628	0.0398	-0.0178
10.23	0.588	-9.962	-1.1839	0.0637	0.037	-0.024
10.24	0.5211	-9.9613	-1.1443	0.0667	0.0414	-0.0209
10.25	0.4317	-9.9826	-1.1237	0.0712	0.0463	-0.0258
10.26	0.3947	-10.0179	-1.1102	0.0832	0.0518	-0.0233
10.27	0.4095	-10.0554	-1.0733	0.0957	0.0605	-0.016
10.28	0.4389	-10.0815	-1.0579	0.1005	0.069	-0.014
10.29	0.4862	-10.09	-1.0421	0.1051	0.075	-0.0099
10.3	0.5397	-10.0617	-1.0439	0.0972	0.0788	-0.0084
10.31	0.5656	-10.0278	-1.0573	0.0813	0.0798	-0.0052
10.32	0.5854	-9.9941	-1.0628	0.0694	0.079	0.0049
10.33	0.5851	-9.9348	-1.06	0.0574	0.0751	0.0116
10.34	0.5767	-9.8637	-1.0465	0.062	0.0705	0.021
10.35	0.5627	-9.7651	-1.0224	0.0639	0.0697	0.0282
10.36	0.5291	-9.677	-0.9894	0.0779	0.067	0.0329
10.37	0.4798	-9.6117	-0.9813	0.0883	0.0641	0.0339
10.38	0.4557	-9.5563	-0.9768	0.0935	0.0622	0.0342
10.39	0.4306	-9.5396	-0.9665	0.0912	0.0635	0.0327
10.4	0.4294	-9.5483	-0.9678	0.0754	0.0569	0.0294
10.41	0.4459	-9.5685	-0.9837	0.0621	0.0515	0.0278
10.42	0.4808	-9.6132	-1.0177	0.0443	0.0428	0.0278
10.43	0.5301	-9.654	-1.0412	0.0254	0.0328	0.0313
10.44	0.5624	-9.6941	-1.0535	0.0171	0.0251	0.0331
10.45	0.5848	-9.6985	-1.0717	0.0071	0.0224	0.0356
10.46	0.5829	-9.6796	-1.0802	-0.0029	0.0148	0.0327
10.47	0.591	-9.671	-1.0745	-0.0046	0.0144	0.0277
10.48	0.5937	-9.6175	-1.067	-0.0063	0.0143	0.0162
10.49	0.6081	-9.5777	-1.0332	-0.0034	0.0081	0.0107
10.5	0.6123	-9.619	-1.0556	0.0088	-0.0049	0.0212
10.51	0.6215	-9.7018	-1.1478	0.0249	-0.0181	0.0317
10.52	0.6214	-9.7689	-1.127	0.0406	-0.0276	0.037
10.53	0.6018	-9.8252	-0.997	0.0509	-0.0339	0.0387
10.54	0.589	-9.9148	-0.9038	0.0591	-0.0465	0.0401
10.55	0.6037	-10.0017	-0.9188	0.0643	-0.0597	0.0417
10.56	0.5938	-10.0647	-0.9635	0.0547	-0.0721	0.0419
10.57	0.5559	-10.0791	-0.9657	0.036	-0.0838	0.0224
10.58	0.5301	-10.0554	-0.8978	0.036	-0.0838	0.0224
10.59	0.487	-10.0308	-0.8252	0.0306	-0.0857	0.011
10.6	0.4303	-10.0265	-0.8207	0.036	-0.0887	0.0124
10.61	0.4173	-10.0256	-0.8342	0.0404	-0.0923	0.0132
10.62	0.4362	-9.9999	-0.8151	0.0396	-0.0918	0.0119
10.63	0.4766	-9.9689	-0.8097	0.0362	-0.0903	0.0067
10.64	0.4874	-9.9369	-0.8043	0.0264	-0.0938	0.0076
10.65	0.5005	-9.9072	-0.825	0.0152	-0.0961	0.0068
10.66	0.4987	-9.8675	-0.8571	0.0053	-0.0986	0.011
10.67	0.4774	-9.8234	-0.8911	-0.0036	-0.0961	0.0048
10.68	0.4727	-9.775	-0.9038	-0.0052	-0.0992	0.0061
10.69	0.478	-9.7066	-0.8996	-0.0033	-0.0983	0.0084
10.7	0.4798	-9.6472	-0.8956	0.0021	-0.0948	0.0036
10.71	0.4668	-9.6172	-0.9059	0.0136	-0.0955	0.0012
10.72	0.4603	-9.6337	-0.8883	0.0166	-0.0927	-0.0012
10.73	0.4572	-9.6893	-0.8656	0.0143	-0.0896	-0.0072
10.74	0.472	-9.731	-0.8526	0.0004	-0.0859	-0.013
10.75	0.4943	-9.7529	-0.8586	-0.0189	-0.0834	-0.0187
10.76	0.5056	-9.796	-0.8817	-0.0379	-0.0844	-0.0189
10.77	0.5068	-9.8392	-0.922	-0.0477	-0.0784	-0.0214
10.78	0.4948	-9.8381	-0.8815	-0.051	-0.0767	-0.0272
10.79	0.4991	-9.7924	-0.8462	-0.0448	-0.0773	-0.0323
10.8	0.5134	-9.803	-0.8529	-0.032	-0.0792	-0.0331
10.81	0.5128	-9.8354	-0.8914	-0.0235	-0.0781	-0.0369
10.82	0.5411	-9.8377	-0.8898	-0.0166	-0.0774	-0.0444
10.83	0.5544	-9.8297	-0.8357	-0.013	-0.0766	-0.0508
10.84	0.5881	-9.8308	-0.7931	-0.0139	-0.0767	-0.0565
10.85	0.6105	-9.814	-0.7981	-0.0149	-0.0777	-0.0607
10.86	0.6003	-9.784	-0.7816	-0.0054	-0.0736	-0.0683
10.87	0.5634	-9.7548	-0.732	0.0034	-0.0648	-0.072
10.88	0.536	-9.7313	-0.6764	0.0129	-0.061	-0.0764
10.89	0.5259	-9.7485	-0.6313	0.0251	-0.0602	-0.0718
10.9	0.545	-9.7479	-0.626	0.0395	-0.0589	-0.0654
10.91	0.5679	-9.7377	-0.6359	0.0335	-0.061	-0.0595
10.92	0.6006	-9.7178	-0.6238	0.0232	-0.0619	-0.0529
10.93	0.6238	-9.6932	-0.604	0.0143	-0.0636	-0.0457
10.94	0.6839	-9.6701	-0.5905	0.0099	-0.0618	-0.0442
10.95	0.7264	-9.6342	-0.5595	0.0103	-0.0594	-0.0516
10.96	0.7167	-9.6163	-0.5591	0.0252	-0.0513	-0.0558
10.97	0.6539	-9.6361	-0.5567	0.0456	-0.0496	-0.0584
10.98	0.5845	-9.704	-0.5358	0.0629	-0.0438	-0.0592
10.99	0.5041	-9.7881	-0.5388	0.0717	-0.0426	-0.0623
11	0.5083	-9.8835	-0.5478	0.0682	-0.0371	-0.0509
11.01	0.5598	-9.9491	-0.5603	0.0548	-0.0417	-0.043
11.02	0.629	-9.9784	-0.5704	0.0349	-0.0518	-0.0371
11.03	0.6947	-9.98	-0.5616	0.0226	-0.0574	-0.0369
11.04	0.7176	-9.9703	-0.5442	0.0201	-0.0599	-0.0381
11.05	0.7005	-9.9391	-0.5229	0.0349	-0.0623	-0.0416
11.06	0.6801	-9.919	-0.4927	0.056	-0.0642	-0.046
11.07	0.6379	-9.9136	-0.4662	0.076	-0.0593	-0.0535
11.08	0.5722	-9.915	-0.462	0.0854	-0.0521	-0.0613
11.09	0.5277	-9.9319	-0.4813	0.084	-0.0438	-0.0695
11.1	0.4981	-9.9415	-0.4684	0.0703	-0.0372	-0.0715
11.11	0.4819	-9.9653	-0.476	0.0545	-0.0225	-0.0725
11.12	0.4717	-9.9881	-0.476	0.0458	-0.0072	-0.066
11.13	0.4648	-10.0229	-0.4549	0.0474	0.0071	-0.0596
11.14	0.4693	-10.0665	-0.4431	0.0539	0.0227	-0.0534
11.15	0.4468	-10.0903	-0.4443	0.0581	0.0369	-0.0472
11.16	0.4095	-10.0693	-0.4781	0.062	0.0555	-0.0424
11.17	0.4095	-10.0399	-0.5126	0.0461	0.0691	-0.0451
11.18	0.4353	-10.0199	-0.5472	0.0281	0.0749	-0.0453
11.19	0.4524	-10.0352	-0.591	0.0109	0.0843	-0.047
11.2	0.466	-10.0555	-0.643	-0.0028	0.0916	-0.0491
11.21	0.4966	-10.0437	-0.7068	-0.0158	0.0937	-0.051
11.22	0.5381	-9.9984	-0.711	-0.02	0.0917	-0.0519
11.23	0.6067	-9.9409	-0.6995	-0.0239	0.0911	-0.046
11.24	0.6722	-9.9027	-0.7278	-0.0334	0.0873	-0.0498
11.25	0.7356	-9.8805	-0.7675	-0.0368	0.0839	-0.0469
11.26	0.7742	-9.9201	-0.8172	-0.0443	0.0802	-0.0406
11.27	0.8141	-9.9959	-0.862	-0.0517	0.069	-0.0332
11.28	0.87	-10.0384	-0.9292	-0.0552	0.0608	-0.0263
11.29	0.9011	-10.0543	-0.9654	-0.0641	0.0471	-0.0265
11.3	0.88	-10.0305	-1.0089	-0.0711	0.0442	-0.0249
11.31	0.8096	-9.9679	-1.0489	-0.0731	0.0421	-0.034
11.32	0.6903	-9.8909	-1.0287	-0.0647	0.0376	-0.0482
11.33	0.5731	-9.8001	-1.0042	-0.0568	0.0454	-0.0606
11.34	0.4645	-9.7508	-0.9931	-0.0469	0.0576	-0.0672
11.35	0.3846	-9.7325	-0.972	-0.0366	0.0666	-0.0718
11.36	0.3388	-9.7107	-0.9501	-0.0313	0.0851	-0.0728
11.37	0.3187	-9.6814	-0.9187	-0.0369	0.101	-0.0729
11.38	0.3457	-9.6586	-0.889	-0.0465	0.1184	-0.072
11.39	0.4194	-9.6101	-0.864	-0.055	0.1311	-0.0722
11.4	0.4849	-9.5611	-0.8417	-0.0639	0.1444	-0.0755
11.41	0.5758	-9.5329	-0.8292	-0.0647	0.153	-0.0772
11.42	0.727	-9.599	-0.804	-0.0578	0.1631	-0.0827
11.43	0.727	-9.599	-0.804	-0.0512	0.1721	-0.0804
11.44	0.8628	-9.6931	-0.8343	-0.0472	0.1756	-0.0729
11.45	0.9089	-9.7191	-0.8751	-0.0533	0.1803	-0.0624
11.46	0.9245	-9.7233	-0.8923	-0.0657	0.1756	-0.0534
11.47	0.9149	-9.7274	-0.8848	-0.0729	0.1795	-0.0526
11.48	0.8838	-9.7425	-0.8619	-0.0706	0.1773	-0.0549
11.49	0.8204	-9.7783	-0.836	-0.0599	0.18	-0.0566
11.5	0.7582	-9.8434	-0.8178	-0.0423	0.1889	-0.059
11.51	0.7005	-9.9153	-0.8551	-0.0319	0.1934	-0.0601
11.52	0.6633	-9.9637	-0.9223	-0.035	0.2032	-0.0572
11.53	0.6425	-10.0065	-1.0011	-0.0588	0.2127	-0.0556
11.54	0.6296	-10.0044	-1.057	-0.0826	0.2243	-0.0517
11.55	0.6359	-9.9539	-1.0711	-0.1061	0.2328	-0.0465
11.56	0.6463	-9.8852	-1.0525	-0.1084	0.2471	-0.0451
11.57	0.6636	-9.8185	-1.0336	-0.1022	0.2629	-0.0411
11.58	0.6893	-9.7514	-1.015	-0.0791	0.2769	-0.0392
11.59	0.7047	-9.7401	-1.0263	-0.0534	0.2856	-0.0373
11.6	0.7053	-9.7083	-1.0499	-0.0386	0.2987	-0.0344
11.61	0.7515	-9.6691	-1.0907	-0.0402	0.3045	-0.0412
11.62	0.8186	-9.6731	-1.0862	-0.0521	0.3042	-0.044
11.63	0.8694	-9.6913	-1.0793	-0.061	0.303	-0.0466
11.64	0.9289	-9.6986	-1.0813	-0.0635	0.2998	-0.0524
11.65	0.9882	-9.7346	-1.0944	-0.0595	0.2962	-0.0541
11.66	1.0209	-9.7702	-1.0962	-0.0506	0.2877	-0.0519
11.67	1.0775	-9.768	-1.1139	-0.0477	0.2859	-0.0459
11.68	1.0823	-9.7442	-1.1392	-0.0555	0.2728	-0.0408
11.69	1.0574	-9.7196	-1.1683	-0.0687	0.2673	-0.036
11.7	1.0236	-9.7152	-1.1778	-0.0802	0.2533	-0.028
11.71	0.9928	-9.7287	-1.1783	-0.087	0.2496	-0.0237
11.72	0.9875	-9.7205	-1.1957	-0.0895	0.2455	-0.0258
11.73	0.9581	-9.6977	-1.1965	-0.094	0.2452	-0.0337
11.74	0.8931	-9.7082	-1.1947	-0.0952	0.2421	-0.0417
11.75	0.868	-9.7206	-1.2008	-0.0891	0.2502	-0.0459
11.76	0.8844	-9.6598	-1.1502	-0.0822	0.2562	-0.0541
11.77	0.9041	-9.6136	-1.1754	-0.0827	0.2523	-0.0554
11.78	0.8896	-9.5823	-1.2611	-0.0911	0.2524	-0.0474
11.79	0.8529	-9.544	-1.2447	-0.105	0.2529	-0.0366
11.8	0.8616	-9.5207	-1.2077	-0.1158	0.2577	-0.0318
11.81	0.9268	-9.5712	-1.1514	-0.1085	0.2497	-0.0208
11.82	1.0263	-9.6238	-1.122	-0.0817	0.2402	-0.0107
11.83	1.128	-9.6062	-1.1181	-0.0489	0.2278	-0.0035
11.84	1.1939	-9.5614	-1.1082	-0.0253	0.2171	-0.0066
11.85	1.2356	-9.5206	-1.1151	-0.0181	0.208	-0.0217
11.86	1.2134	-9.5309	-1.1515	-0.0215	0.1943	-0.0412
11.87	1.1915	-9.5994	-1.1872	-0.0344	0.1813	-0.0519
11.88	1.1903	-9.7329	-1.2363	-0.0383	0.1706	-0.0572
11.89	1.2281	-9.8753	-1.2536	-0.045	0.1598	-0.0523
11.9	1.3018	-9.9674	-1.2988	-0.0377	0.1459	-0.0378
11.91	1.3668	-9.9975	-1.3294	-0.0369	0.133	-0.0212
11.92	1.428	-9.9884	-1.3484	-0.0365	0.1201	-0.002
11.93	1.4373	-9.9434	-1.367	-0.0405	0.1068	0.0101
11.94	1.3818	-9.873	-1.3399	-0.0408	0.0945	0.016
11.95	1.2855	-9.799	-1.2696	-0.0402	0.0855	0.0157
11.96	1.2073	-9.7427	-1.2038	-0.0336	0.0794	0.0112
11.97	1.1346	-9.6871	-1.2046	-0.0288	0.0776	0.0045
11.98	1.0636	-9.6649	-1.2266	-0.0288	0.0759	0.0015
11.99	1.0402	-9.6658	-1.2927	-0.0334	0.07	-0.0019
12	1.0676	-9.6559	-1.3021	-0.0428	0.0665	-0.0056
12.01	1.1261	-9.6534	-1.2993	-0.0546	0.0596	-0.0121
12.02	1.1857	-9.6474	-1.3053	-0.0595	0.0484	-0.0132
12.03	1.2681	-9.6228	-1.2949	-0.0594	0.0424	-0.0185
12.04	1.3394	-9.5975	-1.2668	-0.056	0.035	-0.0233
12.05	1.3761	-9.6014	-1.2611	-0.0483	0.0227	-0.0352
12.06	1.4006	-9.5973	-1.2814	-0.0421	0.0179	-0.0406
12.07	1.4245	-9.6216	-1.2967	-0.0349	0.0092	-0.0528
12.08	1.4419	-9.6782	-1.305	-0.0294	-0.0005	-0.0582
12.09	1.455	-9.7269	-1.3092	-0.0311	-0.0067	-0.058
12.1	1.4851	-9.7446	-1.3274	-0.0445	-0.0134	-0.0579
12.11	1.5065	-9.726	-1.3229	-0.0551	-0.0194	-0.0621
12.12	1.4888	-9.6799	-1.3162	-0.0707	-0.0323	-0.0596
12.13	1.4566	-9.6289	-1.3137	-0.0761	-0.039	-0.061
12.14	1.3808	-9.5813	-1.2886	-0.078	-0.0452	-0.0621
12.15	1.3147	-9.5769	-1.2516	-0.056	-0.053	-0.0587
12.16	1.2579	-9.5925	-1.2035	-0.0257	-0.0553	-0.0555
12.17	1.2317	-9.5861	-1.1451	-0.0027	-0.0574	-0.0525
12.18	1.232	-9.5534	-1.1255	0.0033	-0.0552	-0.0485
12.19	1.2627	-9.5288	-1.1198	-0.0062	-0.058	-0.0496
12.2	1.2636	-9.4706	-1.1111	-0.0285	-0.0588	-0.0516
12.21	1.2563	-9.3905	-1.0807	-0.0472	-0.0606	-0.0514
12.22	1.2413	-9.324	-1.0475	-0.0553	-0.0591	-0.0489
12.23	1.205	-9.2966	-1.0128	-0.043	-0.0559	-0.0458
12.24	1.2011	-9.3035	-0.9958	-0.0219	-0.0512	-0.043
12.25	1.1933	-9.3225	-1.0144	0.0105	-0.0509	-0.0345
12.26	1.1572	-9.3585	-1.0589	0.031	-0.0479	-0.026
12.27	1.0974	-9.3871	-1.0883	0.0398	-0.0448	-0.0076
12.28	1.0657	-9.4018	-1.0805	0.0329	-0.0424	-0.0033
12.29	1.045	-9.4311	-1.0697	0.0257	-0.0377	-0.0004
12.3	1.0409	-9.4975	-1.0379	0.0238	-0.0364	-0.0086
12.31	1.0678	-9.6129	-1.0387	0.0313	-0.0347	-0.014
12.32	1.1229	-9.7977	-1.0795	0.0412	-0.0386	-0.0213
12.33	1.2202	-10.0202	-1.138	0.0433	-0.0416	-0.0267
12.34	1.328	-10.2301	-1.1944	0.0433	-0.0416	-0.0267
12.35	1.4533	-10.3768	-1.2423	0.0304	-0.0621	-0.0293
12.36	1.5359	-10.4292	-1.2554	0.0179	-0.0728	-0.0322
12.37	1.5888	-10.3729	-1.2272	0.0014	-0.0863	-0.0335
12.38	1.6175	-10.2616	-1.2082	-0.0074	-0.0964	-0.0318
12.39	1.5928	-10.1579	-1.1927	-0.0077	-0.0984	-0.028
12.4	1.5239	-10.0716	-1.1667	0.0099	-0.099	-0.0248
12.41	1.4281	-10.0002	-1.1548	0.0362	-0.0958	-0.0204
12.42	1.3321	-9.9838	-1.1665	0.0601	-0.0892	-0.0145
12.43	1.244	-9.9487	-1.1716	0.0687	-0.0849	-0.0122
12.44	1.193	-9.9282	-1.1804	0.0656	-0.0828	-0.0113
12.45	1.1656	-9.8823	-1.204	0.0426	-0.0815	-0.0035
12.46	1.1653	-9.7956	-1.2236	0.0031	-0.0806	-0.0007
12.47	1.1617	-9.676	-1.2384	-0.0325	-0.0814	0.0046
12.48	1.165	-9.5539	-1.2393	-0.0529	-0.0818	0.0116
12.49	1.178	-9.4299	-1.2347	-0.052	-0.0768	0.0214
12.5	1.1905	-9.3215	-1.2151	-0.0293	-0.0751	0.0293
12.51	1.1885	-9.2711	-1.1825	0.0029	-0.0725	0.0325
12.52	1.1965	-9.2474	-1.1667	0.0316	-0.0692	0.0338
12.53	1.2064	-9.2768	-1.1593	0.0483	-0.0677	0.0314
12.54	1.2205	-9.3349	-1.1524	0.0413	-0.0681	0.0276
12.55	1.2324	-9.3895	-1.1786	0.017	-0.0627	0.0281
12.56	1.2327	-9.4223	-1.2005	-0.0078	-0.0645	0.0157
12.57	1.2371	-9.4747	-1.2079	-0.0253	-0.0619	0.0149
12.58	1.2309	-9.5636	-1.1977	-0.0275	-0.0606	0.0104
12.59	1.2303	-9.6567	-1.1788	-0.0125	-0.055	0.0117
12.6	1.2212	-9.7645	-1.1754	0.0088	-0.0558	0.0095
12.61	1.2145	-9.8703	-1.1734	0.0287	-0.0509	0.0128
12.62	1.2007	-9.956	-1.1843	0.0344	-0.0454	0.0154
12.63	1.198	-10.0019	-1.1863	0.0255	-0.0393	0.0163
12.64	1.2059	-10.0247	-1.1851	0.0048	-0.0328	0.0146
12.65	1.1758	-10.0062	-1.1638	-0.0159	-0.027	0.0134
12.66	1.1626	-9.9574	-1.143	-0.0203	-0.0199	0.0064
12.67	1.1574	-9.9087	-1.1151	-0.017	-0.0105	0.0034
12.68	1.1631	-9.867	-1.1079	0.0026	-0.0058	0.0049
12.69	1.1933	-9.8321	-1.1033	0.0246	-0.003	0.0082
12.7	1.2258	-9.7932	-1.1007	0.0443	-0.0022	0.0072
12.71	1.2632	-9.7212	-1.1115	0.0461	-0.0013	0.0102
12.72	1.2686	-9.6662	-1.1288	0.0407	-0.0015	0.0108
12.73	1.2695	-9.6122	-1.1271	0.0212	-0.0043	0.0131
12.74	1.2503	-9.5585	-1.1383	0.0096	-0.0068	0.0159
12.75	1.2113	-9.5275	-1.1424	0.0041	-0.0056	0.0155
12.76	1.1673	-9.4995	-1.1253	0.0091	-0.0057	0.0142
12.77	1.1473	-9.4688	-1.1088	0.0225	0.0002	0.0168
12.78	1.1472	-9.4413	-1.0896	0.0382	-0.0014	0.0157
12.79	1.1587	-9.4397	-1.0825	0.0446	0.0016	0.0168
12.8	1.1718	-9.4629	-1.0964	0.0358	0.0029	0.0159
12.81	1.1644	-9.4972	-1.1184	0.0219	0.0034	0.0168
12.82	1.1545	-9.5588	-1.1274	0.0074	0.0101	0.0187
12.83	1.1506	-9.642	-1.1247	-0.0062	0.0076	0.0124
12.84	1.1658	-9.7092	-1.1452	-0.0159	0.0079	0.0186
12.85	1.1911	-9.7567	-1.1524	-0.0176	0.0105	0.0155
12.86	1.2166	-9.7771	-1.1382	-0.0151	0.0136	0.0178
12.87	1.2264	-9.7963	-1.1451	-0.0061	0.0107	0.0177
12.88	1.2311	-9.8089	-1.1291	0.0021	0.0107	0.0214
12.89	1.2251	-9.8249	-1.1157	0.0122	0.0115	0.0224
12.9	1.1984	-9.848	-1.11	0.0227	0.0162	0.0225
12.91	1.1662	-9.8727	-1.1018	0.0268	0.0182	0.0255
12.92	1.144	-9.8585	-1.0733	0.0294	0.0214	0.0252
12.93	1.1231	-9.8267	-1.0601	0.0257	0.0231	0.0277
12.94	1.1189	-9.7909	-1.0465	0.0227	0.0235	0.0293
12.95	1.0925	-9.7523	-1.0293	0.0218	0.027	0.0305
12.96	1.0655	-9.716	-1.0245	0.0237	0.0283	0.032
12.97	1.0302	-9.6962	-1.0336	0.0274	0.0364	0.0331
12.98	1.0278	-9.6469	-1.0291	0.0227	0.0406	0.034
12.99	1.0379	-9.5895	-1.0478	0.0143	0.0404	0.0299
13	1.0522	-9.5471	-1.0989	0.0039	0.0419	0.0312
13.01	1.1027	-9.5482	-1.1288	-0.0088	0.0408	0.0319
13.02	1.1689	-9.5702	-1.1358	-0.0162	0.0375	0.0332
13.03	1.2191	-9.5832	-1.1355	-0.0117	0.0335	0.0327
13.04	1.2618	-9.6029	-1.1329	-0.0047	0.0282	0.0345
13.05	1.2719	-9.612	-1.1088	0.0088	0.0208	0.03
13.06	1.2624	-9.6415	-1.0863	0.0246	0.0205	0.0256
13.07	1.2335	-9.6823	-1.0774	0.0401	0.0182	0.0246
13.08	1.1993	-9.7272	-1.0338	0.043	0.022	0.0235
13.09	1.1977	-9.7939	-1.0161	0.0462	0.0214	0.0223
13.1	1.1572	-9.9102	-1.0114	0.0353	0.0216	0.024
13.11	1.1328	-9.9557	-1.0135	0.025	0.0261	0.0228
13.12	1.116	-9.9722	-1.0026	0.0149	0.0236	0.0235
13.13	1.0863	-9.9859	-0.9876	0.0159	0.0265	0.0264
13.14	1.0655	-9.9704	-0.9848	0.0142	0.0313	0.0312
13.15	1.0655	-9.9704	-0.9848	0.0119	0.0317	0.0382
13.16	1.0777	-9.9184	-0.987	0.014	0.0331	0.0353
13.17	1.1126	-9.8954	-1.0018	0.0098	0.0332	0.0316
13.18	1.1476	-9.8676	-0.9928	0.0098	0.0333	0.0255
13.19	1.1851	-9.8299	-0.9916	0.0077	0.0261	0.0227
13.2	1.1989	-9.801	-0.9884	0.0086	0.0247	0.0166
13.21	1.1947	-9.7563	-0.9888	0.0105	0.0181	0.0124
13.22	1.2005	-9.7272	-0.9924	0.014	0.0123	0.0092
13.23	1.1908	-9.6922	-0.9825	0.0132	0.0094	0.0075
13.24	1.1682	-9.6743	-0.9833	0.0102	0.0076	0.0086
13.25	1.1374	-9.6408	-0.9785	0.0089	0.0071	0.0114
13.26	1.1022	-9.6235	-0.9672	0.0194	0.0054	0.0137
13.27	1.0679	-9.6264	-0.9527	0.0175	0.0079	0.017
13.28	1.0375	-9.6246	-0.947	0.0192	0.0119	0.0149
13.29	1.0156	-9.6322	-0.9603	0.0147	0.0141	0.0195
13.3	1.0056	-9.6607	-0.9912	0.0104	0.0156	0.019
13.31	1.0095	-9.7112	-1.0023	0.0018	0.0178	0.0231
13.32	1.0448	-9.7488	-1.0177	-0.0053	0.0213	0.0287
13.33	1.0703	-9.7692	-1.0206	-0.0126	0.0199	0.0287
13.34	1.104	-9.7785	-1.0409	-0.0161	0.0221	0.0335
13.35	1.1034	-9.8051	-1.0576	-0.0145	0.0169	0.0317
13.36	1.1112	-9.8291	-1.0603	-0.0136	0.0155	0.0282
13.37	1.1067	-9.8426	-1.0516	-0.008	0.0111	0.0272
13.38	1.1097	-9.8381	-1.0424	-0.0048	0.0096	0.0244
13.39	1.118	-9.8075	-1.0484	-0.0008	0.0047	0.0235
13.4	1.1037	-9.7717	-1.0373	-0.0009	-0.0006	0.0184
13.41	1.0925	-9.7511	-1.0231	0.0096	-0.001	0.0148
13.42	1.073	-9.746	-0.996	0.0149	-0.0035	0.0132
13.43	1.0453	-9.7499	-0.9734	0.0234	-0.0026	0.0127
13.44	1.0348	-9.753	-0.95	0.029	-0.0059	0.0143
13.45	1.0258	-9.7545	-0.932	0.0301	-0.0088	0.016
13.46	1.0321	-9.7413	-0.9359	0.0257	-0.0058	0.0186
13.47	1.0341	-9.7112	-0.9242	0.0196	-0.0097	0.0152
13.48	1.0595	-9.6889	-0.9119	0.0078	-0.0111	0.0157
13.49	1.0919	-9.6659	-0.8954	0.0057	-0.0069	0.0166
13.5	1.1021	-9.6451	-0.8938	0.0047	-0.0107	0.0155
13.51	1.1082	-9.6456	-0.9047	0.0043	-0.0128	0.0148
13.52	1.1201	-9.6532	-0.9209	0.0036	-0.0199	0.0167
13.53	1.1162	-9.6796	-0.9482	0.0011	-0.0241	0.0179
13.54	1.1247	-9.6923	-0.9533	-0.0004	-0.028	0.0256
13.55	1.1219	-9.6953	-0.9495	-0.0033	-0.0332	0.0276
13.56	1.1111	-9.7027	-0.9632	-0.0057	-0.0381	0.0335
13.57	1.0739	-9.7146	-0.9866	-0.0078	-0.0437	0.0372
13.58	1.0501	-9.7131	-0.9993	-0.0086	-0.0472	0.0382
13.59	1.0348	-9.7131	-1.0198	-0.0063	-0.0539	0.0357
13.6	1.012	-9.7305	-1.0149	-0.0097	-0.0573	0.0329
13.61	1.0032	-9.7708	-1.0152	-0.0024	-0.0575	0.0308
13.62	0.997	-9.8529	-1.0227	-0.001	-0.0598	0.031
13.63	1.0261	-9.9563	-1.0126	0.0028	-0.0582	0.0345
13.64	1.0574	-10.0387	-1.0252	0.0014	-0.0584	0.0383
13.65	1.1082	-10.0865	-1.0469	-0.0069	-0.0599	0.0433
13.66	1.1325	-10.0818	-1.0655	-0.0272	-0.064	0.043
13.67	1.1386	-10.0441	-1.0877	-0.0464	-0.071	0.0453
13.68	1.1211	-9.9856	-1.0763	-0.0592	-0.0738	0.0403
13.69	1.0931	-9.91	-1.0541	-0.0565	-0.0783	0.0349
13.7	1.0559	-9.8288	-1.0426	-0.0434	-0.0824	0.0323
13.71	1.0104	-9.7638	-1.0287	-0.0241	-0.0837	0.028
13.72	0.9476	-9.7092	-1.032	-0.0134	-0.0868	0.0238
13.73	0.8896	-9.6607	-1.0516	-0.008	-0.0831	0.0246
13.74	0.8297	-9.6288	-1.0567	-0.0125	-0.0791	0.0265
13.75	0.785	-9.6033	-1.0553	-0.0187	-0.0755	0.0246
13.76	0.7527	-9.579	-1.0281	-0.022	-0.0645	0.0247
13.77	0.7561	-9.5288	-1.0032	-0.0247	-0.0537	0.0244
13.78	0.7648	-9.5062	-0.9813	-0.0193	-0.0453	0.0211
13.79	0.7694	-9.5085	-0.9779	-0.0126	-0.0307	0.0192
13.8	0.7721	-9.5488	-0.9834	-0.0039	-0.0223	0.0181
13.81	0.7862	-9.6171	-0.9999	-0.0015	-0.0164	0.0221
13.82	0.8279	-9.6763	-0.9969	-0.0032	-0.0076	0.0227
13.83	0.8737	-9.7151	-0.9993	-0.0045	-0.0029	0.0257
13.84	0.9489	-9.7461	-1.0018	-0.0111	0.0059	0.0234
13.85	1.0024	-9.7542	-0.99	-0.0158	0.0076	0.0213
13.86	1.0299	-9.7734	-1.0039	-0.0179	0.008	0.0204
13.87	1.024	-9.8107	-1.014	-0.0157	0.0144	0.0164
13.88	0.989	-9.8362	-1.0117	-0.012	0.0124	0.0161
13.89	0.9545	-9.8489	-0.99	-0.0046	0.0119	0.0161
13.9	0.9137	-9.8384	-0.9854	0.0014	0.0161	0.0215
13.91	0.867	-9.8168	-0.9666	0.0104	0.0239	0.025
13.92	0.8429	-9.8001	-0.9558	0.0135	0.0289	0.028
13.93	0.809	-9.8161	-0.9615	0.0171	0.0377	0.0302
13.94	0.791	-9.8308	-0.9555	0.0177	0.0423	0.0329
13.95	0.799	-9.8696	-0.9695	0.0152	0.0471	0.0363
13.96	0.8304	-9.8852	-0.9999	-0.0106	0.0527	0.0453
13.97	0.8796	-9.8852	-1.018	-0.0271	0.0498	0.0498
13.98	0.9154	-9.8618	-1.0356	-0.043	0.0482	0.0551
13.99	0.9453	-9.8099	-1.0478	-0.043	0.0482	0.0551
14	0.972	-9.7493	-1.0705	-0.0587	0.0376	0.0549
14.01	0.9907	-9.7027	-1.07	-0.0549	0.0345	0.0526
14.02	0.9906	-9.6655	-1.0672	-0.0362	0.0301	0.0517
14.03	0.9678	-9.6599	-1.0757	-0.0255	0.0273	0.0508
14.04	0.9322	-9.676	-1.0935	-0.0171	0.0287	0.0494
14.05	0.8862	-9.7212	-1.1042	-0.0211	0.0293	0.046
14.06	0.8565	-9.7812	-1.1249	-0.0313	0.0293	0.0453
14.07	0.8421	-9.8149	-1.1329	-0.0501	0.0234	0.0443
14.08	0.8238	-9.8456	-1.1482	-0.063	0.0278	0.0458
14.09	0.7981	-9.8486	-1.1733	-0.0709	0.024	0.0474
14.1	0.781	-9.8027	-1.1718	-0.0696	0.0214	0.0489
14.11	0.7955	-9.7647	-1.1313	-0.0556	0.0229	0.0509
14.12	0.8039	-9.7421	-1.1022	-0.0283	0.0222	0.0505
14.13	0.797	-9.7418	-1.0901	-0.008	0.022	0.0482
14.14	0.8018	-9.7538	-1.0727	0.0083	0.0212	0.0449
14.15	0.8141	-9.7662	-1.0613	0.0094	0.0191	0.038
14.16	0.7994	-9.7834	-1.067	-0.004	0.0203	0.0351
14.17	0.7407	-9.7756	-1.0691	-0.0147	0.0186	0.0371
14.18	0.6705	-9.7548	-1.076	-0.0198	0.0199	0.0416
14.19	0.635	-9.725	-1.0853	-0.011	0.0248	0.0457
14.2	0.644	-9.6992	-1.048	0.0115	0.0287	0.0455
14.21	0.6881	-9.6712	-1.029	0.04	0.0289	0.0453
14.22	0.7639	-9.6724	-1.0134	0.0584	0.0248	0.0455
14.23	0.848	-9.7131	-1.0138	0.0583	0.02	0.043
14.24	0.8863	-9.7845	-1.0453	0.0414	0.0136	0.0419
14.25	0.928	-9.8345	-1.0877	0.0206	0.0057	0.0346
14.26	0.9479	-9.8528	-1.1422	-0.0064	-0.0039	0.0322
14.27	0.9587	-9.844	-1.1644	-0.0235	-0.0141	0.03
14.28	0.9858	-9.8104	-1.1739	-0.0306	-0.0229	0.0261
14.29	0.9931	-9.7355	-1.1821	-0.0298	-0.026	0.0231
14.3	0.9827	-9.6441	-1.1833	-0.0135	-0.0318	0.0232
14.31	0.9587	-9.5985	-1.1813	0.0053	-0.0352	0.0225
14.32	0.9088	-9.5985	-1.1647	0.0265	-0.0383	0.0237
14.33	0.834	-9.6219	-1.152	0.0312	-0.0403	0.0252
14.34	0.7766	-9.6629	-1.1572	0.0266	-0.0408	0.0265
14.35	0.7162	-9.7103	-1.1632	0.0091	-0.0413	0.0221
14.36	0.684	-9.7535	-1.1779	-0.0099	-0.0363	0.0233
14.37	0.6611	-9.8002	-1.1635	-0.0244	-0.0371	0.0205
14.38	0.6707	-9.8182	-1.1605	-0.0343	-0.0357	0.0208
14.39	0.7072	-9.8257	-1.1742	-0.0367	-0.0372	0.0209
14.4	0.7664	-9.8284	-1.1649	-0.0369	-0.0429	0.0199
14.41	0.8321	-9.8018	-1.1728	-0.0269	-0.0451	0.0159
14.42	0.8968	-9.7852	-1.1875	-0.019	-0.0481	0.0126
14.43	0.9322	-9.7758	-1.1644	-0.0086	-0.053	0.0083
14.44	0.9434	-9.7734	-1.1545	0.0064	-0.0599	0.0046
14.45	0.923	-9.7885	-1.1431	0.0169	-0.0679	0.0041
14.46	0.9041	-9.8007	-1.1262	0.0207	-0.0719	0.0051
14.47	0.8761	-9.7948	-1.0998	0.0219	-0.0781	0.0009
14.48	0.8361	-9.7845	-1.1078	0.0137	-0.0808	-0.0059
14.49	0.8054	-9.7584	-1.1214	0.0064	-0.0828	-0.0111
14.5	0.7559	-9.7218	-1.1288	0.0035	-0.0864	-0.0192
14.51	0.7135	-9.6866	-1.1147	0.0068	-0.0884	-0.0228
14.52	0.6926	-9.6761	-1.115	0.0142	-0.0897	-0.0248
14.53	0.6596	-9.655	-1.115	0.0264	-0.087	-0.0241
14.54	0.6362	-9.6529	-1.0929	0.0325	-0.0833	-0.0267
14.55	0.6221	-9.646	-1.1009	0.0333	-0.0727	-0.0236
14.56	0.6131	-9.6532	-1.0926	0.0242	-0.0696	-0.0252
14.57	0.623	-9.6655	-1.0992	0.0171	-0.0635	-0.0274
14.58	0.6554	-9.6851	-1.0895	0.0086	-0.0581	-0.0273
14.59	0.6818	-9.7175	-1.092	0.0071	-0.0572	-0.0284
14.6	0.7251	-9.7296	-1.0997	0.0028	-0.0556	-0.0244
14.61	0.7552	-9.7373	-1.1066	0.0055	-0.0569	-0.0235
14.62	0.7802	-9.7356	-1.1108	0.006	-0.0537	-0.024
14.63	0.7751	-9.7238	-1.1237	0.0057	-0.0518	-0.0214
14.64	0.7434	-9.6892	-1.103	0.0064	-0.0474	-0.0255
14.65	0.6935	-9.6802	-1.098	0.0115	-0.0451	-0.0187
14.66	0.6529	-9.7048	-1.0889	0.0144	-0.0381	-0.0191
14.67	0.6208	-9.7365	-1.0874	0.0147	-0.0304	-0.0155
14.68	0.5865	-9.7855	-1.0832	0.0075	-0.023	-0.0061
14.69	0.5685	-9.8207	-1.1033	0.0032	-0.0157	0.0006
14.7	0.5814	-9.864	-1.1165	-0.007	-0.0091	0.0058
14.71	0.5995	-9.8757	-1.1258	-0.0107	-0.0064	0.0087
14.72	0.6265	-9.8717	-1.1334	-0.0169	-0.001	0.0107
14.73	0.6502	-9.8673	-1.1323	-0.0107	-0.0002	0.0136
14.74	0.681	-9.867	-1.1338	-0.008	-0.0004	0.0141
14.75	0.7078	-9.8543	-1.1223	-0.0037	0.0026	0.0155
14.76	0.7374	-9.8255	-1.1069	0.0027	0.0027	0.0143
14.77	0.7522	-9.8051	-1.1133	0.0009	0.0011	0.0191
14.78	0.7717	-9.7884	-1.1054	0.0031	0.0012	0.0209
14.79	0.8061	-9.7663	-1.0844	0.0027	-0.0027	0.0249
14.8	0.824	-9.7869	-1.0871	0.0066	-0.0007	0.0299
14.81	0.8256	-9.7813	-1.0834	0.004	-0.0045	0.0305
14.82	0.8256	-9.7813	-1.0834	0.0069	-0.009	0.0311
14.83	0.7789	-9.8308	-1.0851	0.0073	-0.012	0.0253
14.84	0.718	-9.8492	-1.0825	0.0121	-0.0099	0.0193
14.85	0.6744	-9.8831	-1.0658	0.0193	-0.0076	0.012
14.86	0.6395	-9.8879	-1.0531	0.0282	-0.0027	-0.0008
14.87	0.613	-9.8989	-1.0646	0.032	-0.0008	-0.014
14.88	0.6143	-9.9075	-1.0423	0.0299	0.0041	-0.0223
14.89	0.6061	-9.9081	-1.0468	0.0245	0.0107	-0.0318
14.9	0.5935	-9.884	-1.0598	0.0125	0.0195	-0.0371
14.91	0.5832	-9.8618	-1.0627	0.0028	0.0343	-0.0449
14.92	0.5701	-9.8152	-1.0726	-0.0026	0.0492	-0.0474
14.93	0.5847	-9.7587	-1.0748	0.0007	0.0618	-0.058
14.94	0.6322	-9.6952	-1.0813	0.006	0.0766	-0.0736
14.95	0.6771	-9.6415	-1.0759	0.0134	0.0877	-0.0845
14.96	0.733	-9.6116	-1.0889	0.0238	0.0995	-0.095
14.97	0.8027	-9.5981	-1.0793	0.0288	0.1047	-0.0971
14.98	0.8478	-9.5639	-1.0808	0.0264	0.1097	-0.1001
14.99	0.9005	-9.5279	-1.0568	0.0157	0.1177	-0.1048
15	0.9098	-9.5254	-1.0351	0.0073	0.1247	-0.1068
15.01	0.9265	-9.5221	-1.0045	0.0006	0.133	-0.1087
15.02	0.9247	-9.511	-0.9719	-0.0017	0.1387	-0.1124
15.03	0.9016	-9.5041	-0.9636	0.0022	0.1489	-0.1098
15.04	0.8587	-9.5152	-0.9651	0.0096	0.1586	-0.0991
15.05	0.8321	-9.5423	-0.9453	0.0224	0.1735	-0.0946
15.06	0.7894	-9.5706	-0.9275	0.0327	0.1853	-0.0919
15.07	0.7351	-9.6196	-0.9356	0.036	0.1972	-0.0876
15.08	0.6987	-9.665	-0.9716	0.0326	0.2124	-0.0797
15.09	0.6657	-9.697	-0.9997	0.0181	0.2279	-0.0772
15.1	0.6599	-9.7329	-1.0162	-0	0.2396	-0.0735
15.11	0.6714	-9.7878	-1.0128	-0.0109	0.2534	-0.0632
15.12	0.6945	-9.8269	-1.0182	-0.0123	0.2644	-0.0523
15.13	0.7431	-9.8422	-1.0071	-0.0089	0.2728	-0.0418
15.14	0.7985	-9.8408	-1.0003	0.0008	0.279	-0.0303
15.15	0.8208	-9.8408	-1.0237	0.0048	0.2824	-0.023
15.16	0.8602	-9.8628	-1.0444	0.0124	0.2856	-0.0075
15.17	0.8853	-9.8778	-1.0549	0.0057	0.2866	0.0044
15.18	0.9155	-9.8645	-1.0589	0.0074	0.2955	0.0106
15.19	0.9326	-9.8446	-1.0786	-0.0012	0.2893	0.0246
15.2	0.8832	-9.7743	-1.1112	-0.0089	0.2916	0.0351
15.21	0.9266	-9.6793	-1.1548	-0.0178	0.2848	0.043
15.22	0.9394	-9.6775	-1.1472	-0.0237	0.2731	0.0536
15.23	0.9656	-9.6701	-1.1253	-0.022	0.262	0.0687
15.24	0.9978	-9.6507	-1.0886	-0.0076	0.2457	0.0841
15.25	1.0308	-9.6588	-1.0453	0.0132	0.2235	0.0962
15.26	1.0532	-9.7009	-0.9849	0.0416	0.204	0.0946
15.27	1.052	-9.7689	-0.9459	0.0688	0.1821	0.0852
15.28	0.9951	-9.8961	-0.907	0.0899	0.1668	0.0663
15.29	0.9079	-10.0578	-0.9367	0.0993	0.1524	0.0405
15.3	0.8462	-10.1898	-0.9269	0.0923	0.1396	0.0136
15.31	0.8261	-10.2827	-0.9182	0.0818	0.1307	-0.0092
15.32	0.8665	-10.3053	-0.9215	0.0725	0.1222	-0.0296
15.33	0.9576	-10.2403	-0.9064	0.0527	0.1097	-0.0427
15.34	1.0851	-10.1	-0.9067	0.0317	0.0971	-0.0503
15.35	1.192	-9.9616	-0.8619	0.0182	0.0841	-0.0565
15.36	1.2802	-9.7914	-0.8216	0.0179	0.0718	-0.0593
15.37	1.3113	-9.6337	-0.8003	0.0231	0.0709	-0.0619
15.38	1.2937	-9.5098	-0.7849	0.039	0.0693	-0.0654
15.39	1.2348	-9.4202	-0.7685	0.0641	0.0657	-0.0703
15.4	1.1815	-9.3408	-0.779	0.0884	0.0696	-0.07
15.41	1.1162	-9.2928	-0.7862	0.1015	0.0761	-0.0738
15.42	1.0466	-9.2437	-0.7627	0.1069	0.0829	-0.0704
15.43	0.993	-9.2094	-0.77	0.0966	0.0893	-0.0623
15.44	0.9292	-9.188	-0.7585	0.0873	0.0938	-0.0539
15.45	0.8743	-9.139	-0.7372	0.0772	0.1017	-0.0458
15.46	0.8542	-9.1244	-0.7064	0.0748	0.1098	-0.0309
15.47	0.8361	-9.1634	-0.6945	0.0861	0.115	-0.017
15.48	0.8465	-9.2686	-0.6714	0.1091	0.1229	0.0023
15.49	0.8658	-9.4216	-0.6701	0.1311	0.1312	0.0176
15.5	0.9083	-9.5873	-0.6436	0.152	0.1367	0.0349
15.51	0.9376	-9.7451	-0.6244	0.1616	0.1423	0.0498
15.52	0.9492	-9.8705	-0.606	0.1556	0.145	0.0595
15.53	0.9281	-9.9515	-0.577	0.1397	0.1509	0.0674
15.54	0.8889	-9.9975	-0.5463	0.1197	0.1508	0.0712
15.55	0.8667	-10.0097	-0.5238	0.1098	0.1539	0.0754
15.56	0.8836	-9.9981	-0.4997	0.1072	0.1522	0.0837
15.57	0.9193	-9.9829	-0.4942	0.1156	0.1458	0.0931
15.58	1.002	-9.9865	-0.5159	0.1259	0.1337	0.0998
15.59	1.0923	-10.0548	-0.5516	0.1443	0.1121	0.1036
15.6	1.1891	-10.1185	-0.5938	0.1577	0.0898	0.1037
15.61	1.2678	-10.1643	-0.6007	0.1694	0.0623	0.1007
15.62	1.3255	-10.1751	-0.571	0.173	0.034	0.0897
15.63	1.3457	-10.127	-0.5469	0.1676	0.0038	0.0765
15.64	1.3321	-10.0708	-0.5162	0.158	-0.0248	0.0667
15.65	1.3027	-10.0064	-0.4835	0.1548	-0.0559	0.0582
15.66	1.2608	-9.9369	-0.4567	0.1562	-0.0795	0.0488
15.67	1.2106	-9.8925	-0.4521	0.1593	-0.1229	0.0358
15.68	1.1478	-9.8526	-0.4671	0.16	-0.1364	0.0337
15.69	1.0875	-9.8135	-0.4958	0.1489	-0.1478	0.0335
15.7	1.0275	-9.7833	-0.5328	0.1376	-0.1598	0.03
15.71	0.9606	-9.7743	-0.5642	0.1254	-0.1681	0.0276
15.72	0.886	-9.7641	-0.5724	0.1082	-0.1672	0.0243
15.73	0.8145	-9.7515	-0.595	0.0934	-0.1678	0.0245
15.74	0.7634	-9.7761	-0.5794	0.0854	-0.1679	0.0235
15.75	0.7528	-9.7962	-0.5565	0.0759	-0.1649	0.0292
15.76	0.7715	-9.8216	-0.5364	0.0712	-0.1658	0.0278
15.77	0.8166	-9.8556	-0.5244	0.0596	-0.1648	0.0294
15.78	0.8604	-9.8846	-0.5211	0.0507	-0.1651	0.0264
15.79	0.8963	-9.8988	-0.524	0.0382	-0.1653	0.0232
15.8	0.9253	-9.8968	-0.5387	0.0294	-0.1595	0.0106
15.81	0.9397	-9.8985	-0.5394	0.0206	-0.1552	-0.0007
15.82	0.9139	-9.8685	-0.5454	0.0231	-0.1527	-0.0113
15.83	0.8887	-9.8446	-0.5493	0.0296	-0.1483	-0.019
15.84	0.8721	-9.8159	-0.5522	0.0358	-0.1439	-0.0239
15.85	0.889	-9.7966	-0.5447	0.035	-0.1439	-0.0277
15.86	0.9124	-9.7644	-0.5167	0.033	-0.1431	-0.0315
15.87	0.947	-9.7343	-0.5096	0.031	-0.1425	-0.0329
15.88	0.9603	-9.7397	-0.484	0.0315	-0.1384	-0.0295
15.89	0.9734	-9.7636	-0.4449	0.0349	-0.1354	-0.0277
15.9	0.9776	-9.8449	-0.3788	0.0446	-0.1298	-0.0222
15.91	0.9692	-9.9288	-0.3015	0.0527	-0.1175	-0.0215
15.92	0.9531	-9.9655	-0.2369	0.0582	-0.1098	-0.0211
15.93	0.9292	-9.9646	-0.2132	0.0422	-0.1003	-0.0171
15.94	0.9076	-9.9622	-0.2105	0.0225	-0.0973	-0.0162
15.95	0.8841	-9.9566	-0.1949	0.0018	-0.0915	-0.0204
15.96	0.8601	-9.9523	-0.2068	-0.0197	-0.082	-0.0212
15.97	0.8712	-9.9307	-0.1952	-0.0326	-0.0785	-0.0245
15.98	0.8725	-9.9464	-0.2114	-0.0334	-0.0747	-0.0225
15.99	0.8893	-9.9442	-0.248	-0.0354	-0.0703	-0.0288
16	0.9181	-9.922	-0.2854	-0.0435	-0.0687	-0.0294
16.01	0.9516	-9.8879	-0.3463	-0.0521	-0.0688	-0.033
16.02	0.978	-9.8504	-0.378	-0.06	-0.0723	-0.0378
16.03	1.0047	-9.8342	-0.3998	-0.0613	-0.0721	-0.0408
16.04	1.005	-9.8248	-0.4122	-0.0594	-0.0713	-0.0421
16.05	0.9936	-9.7842	-0.4199	-0.0511	-0.0669	-0.045
16.06	0.9928	-9.7332	-0.4008	-0.0416	-0.0687	-0.0456
16.07	0.9717	-9.6845	-0.4004	-0.0337	-0.0658	-0.0507
16.08	0.9154	-9.6721	-0.3848	-0.0243	-0.0608	-0.0549
16.09	0.8929	-9.6742	-0.3578	-0.0188	-0.0568	-0.0558
16.1	0.8619	-9.7066	-0.3617	-0.0188	-0.0525	-0.0616
16.11	0.8399	-9.771	-0.3697	-0.0265	-0.0434	-0.063
16.12	0.8237	-9.8228	-0.3728	-0.0309	-0.0315	-0.0641
16.13	0.8361	-9.8573	-0.38	-0.0425	-0.0273	-0.065
16.14	0.8608	-9.8916	-0.414	-0.0516	-0.0254	-0.0633
16.15	0.8952	-9.9285	-0.4239	-0.056	-0.0222	-0.0603
16.16	0.9082	-9.9436	-0.3915	-0.0514	-0.0193	-0.0572
16.17	0.917	-9.934	-0.3763	-0.0486	-0.0174	-0.053
16.18	0.9388	-9.9258	-0.3652	-0.0422	-0.0136	-0.0526
16.19	0.9349	-9.9264	-0.3229	-0.0403	-0.0103	-0.0555
16.2	0.9085	-9.9102	-0.3055	-0.0489	-0.0086	-0.0561
16.21	0.8832	-9.9139	-0.2977	-0.0564	-0.0075	-0.0539
16.22	0.8725	-9.961	-0.307	-0.0634	-0.0058	-0.0521
16.23	0.894	-9.9945	-0.3199	-0.0731	0.0022	-0.0526
16.24	0.8904	-9.9755	-0.3222	-0.0777	0.0069	-0.0501
16.25	0.8962	-9.9357	-0.3307	-0.0798	0.0112	-0.0431
16.26	0.898	-9.9172	-0.3577	-0.0813	0.0159	-0.0384
16.27	0.9112	-9.8998	-0.3689	-0.0723	0.0196	-0.0251
16.28	0.9172	-9.8633	-0.3758	-0.0685	0.0208	-0.0205
16.29	0.9397	-9.8336	-0.3954	-0.061	0.022	-0.0074
16.3	0.959	-9.8012	-0.4258	-0.0536	0.0237	-0.0008
16.31	0.9722	-9.7653	-0.4464	-0.0488	0.0239	0.0065
16.32	0.9779	-9.7424	-0.4501	-0.0427	0.0227	0.0099
16.33	0.9798	-9.7322	-0.4551	-0.0325	0.0211	0.0147
16.34	1.0017	-9.7287	-0.4602	-0.0236	0.0201	0.0187
16.35	1.0177	-9.7356	-0.4705	-0.0205	0.0152	0.0239
16.36	1.0242	-9.7431	-0.493	-0.0247	0.0112	0.0261
16.37	1.0417	-9.7383	-0.5011	-0.0276	0.0088	0.0298
16.38	1.0519	-9.7245	-0.5066	-0.0339	0.0057	0.0287
16.39	1.0756	-9.703	-0.4957	-0.0357	0.0029	0.0319
16.4	1.0845	-9.686	-0.4849	-0.034	0.0026	0.0323
16.41	1.0955	-9.6767	-0.4951	-0.0302	-0.0001	0.0387
16.42	1.092	-9.7	-0.4957	-0.0299	-0.0035	0.0463
16.43	1.0913	-9.7323	-0.527	-0.0276	-0.0084	0.0534
16.44	1.0775	-9.7323	-0.5504	-0.0276	-0.0118	0.0597
16.45	1.0688	-9.7134	-0.5466	-0.0304	-0.0117	0.0668
16.46	1.057	-9.6986	-0.5558	-0.0301	-0.0145	0.0704
16.47	1.0261	-9.6988	-0.5716	-0.025	-0.0163	0.0726
16.48	1.0261	-9.6988	-0.5716	-0.0202	-0.0179	0.0719
16.49	0.9898	-9.7187	-0.5895	-0.0153	-0.0216	0.0735
16.5	0.9582	-9.7482	-0.6212	-0.0115	-0.0252	0.073
16.51	0.9653	-9.7508	-0.6403	-0.0165	-0.0284	0.0715
16.52	0.9933	-9.7518	-0.6581	-0.021	-0.0299	0.067
16.53	1.0258	-9.753	-0.6705	-0.0277	-0.0354	0.0663
16.54	1.0568	-9.7428	-0.649	-0.0312	-0.0413	0.062
16.55	1.076	-9.7382	-0.6335	-0.0356	-0.0439	0.0591
16.56	1.0896	-9.7328	-0.6166	-0.0285	-0.0481	0.0524
16.57	1.0874	-9.7382	-0.6175	-0.0257	-0.05	0.0489
16.58	1.0702	-9.753	-0.6172	-0.0186	-0.0486	0.0511
16.59	1.0498	-9.7686	-0.6102	-0.0155	-0.0515	0.0492
16.6	1.0179	-9.7911	-0.6178	-0.0178	-0.0553	0.051
16.61	1.0036	-9.8122	-0.6499	-0.0209	-0.0577	0.0524
16.62	0.9834	-9.8026	-0.6529	-0.0244	-0.0632	0.0557
16.63	0.9875	-9.7707	-0.649	-0.0361	-0.0663	0.0583
16.64	0.9937	-9.7473	-0.6365	-0.0383	-0.0689	0.0571
16.65	0.9759	-9.7469	-0.6398	-0.0381	-0.0691	0.057
16.66	0.9618	-9.7472	-0.6316	-0.0322	-0.0716	0.0548
16.67	0.9353	-9.737	-0.6146	-0.0271	-0.0712	0.0555
16.68	0.9118	-9.74	-0.6221	-0.0239	-0.0721	0.0553
16.69	0.8913	-9.7558	-0.6134	-0.0236	-0.0696	0.0587
16.7	0.8917	-9.7591	-0.5961	-0.0266	-0.0725	0.054
16.71	0.8944	-9.7791	-0.6126	-0.0343	-0.0744	0.053
16.72	0.8887	-9.793	-0.6239	-0.0392	-0.0776	0.0518
16.73	0.8974	-9.8141	-0.6161	-0.0398	-0.0829	0.0453
16.74	0.8911	-9.8201	-0.6352	-0.0385	-0.0825	0.0389
16.75	0.8863	-9.835	-0.6445	-0.0466	-0.0915	0.0314
16.76	0.8701	-9.884	-0.6541	-0.0549	-0.0967	0.0304
16.77	0.9008	-9.9361	-0.7105	-0.0697	-0.1008	0.0257
16.78	0.9424	-9.9409	-0.724	-0.0917	-0.1057	0.0217
16.79	0.9519	-9.9381	-0.7183	-0.1063	-0.1053	0.0189
16.8	0.9612	-9.953	-0.7165	-0.1075	-0.106	0.0188
16.81	0.9533	-9.9333	-0.6932	-0.0931	-0.1046	0.018
16.82	0.9298	-9.9307	-0.6767	-0.0696	-0.1085	0.0228
16.83	0.8782	-9.9402	-0.6804	-0.0443	-0.1057	0.0294
16.84	0.8339	-9.9629	-0.7357	-0.0305	-0.1055	0.0364
16.85	0.8181	-9.9736	-0.7705	-0.032	-0.1063	0.0364
16.86	0.8162	-9.9823	-0.8114	-0.0484	-0.1057	0.0376
16.87	0.8049	-9.9695	-0.8277	-0.0698	-0.1031	0.0397
16.88	0.7997	-9.9316	-0.8163	-0.0847	-0.1037	0.0409
16.89	0.7802	-9.8709	-0.8213	-0.0889	-0.1055	0.0453
16.9	0.7426	-9.7984	-0.8048	-0.078	-0.1055	0.0464
16.91	0.7131	-9.7506	-0.7853	-0.0646	-0.0986	0.0451
16.92	0.6929	-9.7073	-0.7799	-0.0451	-0.0979	0.0445
16.93	0.6788	-9.6829	-0.7918	-0.0321	-0.0938	0.0457
16.94	0.6695	-9.6862	-0.8178	-0.027	-0.0935	0.0429
16.95	0.6726	-9.6793	-0.8238	-0.034	-0.0898	0.0438
16.96	0.6924	-9.6871	-0.821	-0.0399	-0.0866	0.0439
16.97	0.7161	-9.6961	-0.8211	-0.0503	-0.0851	0.0456
16.98	0.7473	-9.6847	-0.8207	-0.0537	-0.0897	0.0485
16.99	0.7822	-9.6757	-0.8109	-0.0542	-0.0913	0.0468
17	0.8232	-9.6432	-0.7879	-0.0504	-0.0969	0.0478
17.01	0.8379	-9.6132	-0.787	-0.0433	-0.1035	0.047
17.02	0.8562	-9.6044	-0.7769	-0.0428	-0.1079	0.0485
17.03	0.8499	-9.6162	-0.7652	-0.0322	-0.1103	0.0477
17.04	0.8417	-9.6501	-0.7525	-0.0309	-0.1123	0.0444
17.05	0.8211	-9.6994	-0.7509	-0.0289	-0.1165	0.0426
17.06	0.7804	-9.75	-0.7579	-0.0318	-0.1164	0.0446
17.07	0.7714	-9.799	-0.75	-0.034	-0.1173	0.0433
17.08	0.7543	-9.8299	-0.7516	-0.0447	-0.1204	0.0454
17.09	0.7173	-9.8715	-0.7577	-0.0504	-0.1158	0.0457
17.1	0.6854	-9.8822	-0.7613	-0.0597	-0.114	0.0479
17.11	0.6593	-9.8813	-0.7688	-0.0641	-0.1114	0.0465
17.12	0.6238	-9.8582	-0.7793	-0.0627	-0.1098	0.0462
17.13	0.6048	-9.8389	-0.7652	-0.0534	-0.1016	0.0442
17.14	0.5976	-9.8248	-0.7615	-0.0502	-0.0964	0.0399
17.15	0.588	-9.8001	-0.7678	-0.0435	-0.0885	0.0329
17.16	0.591	-9.8033	-0.7802	-0.0376	-0.0866	0.0265
17.17	0.5797	-9.8216	-0.7987	-0.0419	-0.0826	0.0243
17.18	0.591	-9.8353	-0.8255	-0.0428	-0.0768	0.0208
17.19	0.604	-9.844	-0.8361	-0.0482	-0.0723	0.0204
17.2	0.609	-9.8176	-0.825	-0.0491	-0.0662	0.0137
17.21	0.5877	-9.766	-0.8199	-0.0516	-0.0594	0.015
17.22	0.58	-9.7223	-0.8238	-0.0494	-0.051	0.0122
17.23	0.5606	-9.6815	-0.819	-0.0461	-0.0399	0.0084
17.24	0.5487	-9.6724	-0.8306	-0.0328	-0.0321	0.0081
17.25	0.5567	-9.6877	-0.8166	-0.0233	-0.0249	0.0108
17.26	0.5526	-9.7367	-0.8231	-0.0079	-0.0167	0.0125
17.27	0.5713	-9.7935	-0.8252	-0.0012	-0.0101	0.0158
17.28	0.592	-9.8254	-0.8322	0.0004	0.0024	0.019
17.29	0.5914	-9.8246	-0.8421	-0.0049	0.0056	0.0218
17.3	0.5478	-9.805	-0.8635	-0.0142	0.0118	0.0234
17.31	0.5408	-9.7644	-0.8643	-0.0187	0.0172	0.0248
17.32	0.5769	-9.7548	-0.8587	-0.0144	0.0177	0.0275
17.33	0.6176	-9.7794	-0.8424	0.0131	0.0159	0.0371
17.34	0.6586	-9.8156	-0.8439	0.0131	0.0159	0.0371
17.35	0.666	-9.8606	-0.8835	0.0229	0.0176	0.0457
17.36	0.6803	-9.8741	-0.899	0.0172	0.0133	0.0478
17.37	0.6539	-9.8828	-0.9214	0.0087	0.0157	0.0514
17.38	0.6239	-9.8618	-0.9323	0.0087	0.0157	0.0514
17.39	0.5871	-9.8077	-0.9185	-0.0042	0.0134	0.0469
17.4	0.5582	-9.7555	-0.8959	0	0.0121	0.0438
17.41	0.5352	-9.7322	-0.9083	0.0062	0.0069	0.0391
17.42	0.533	-9.7215	-0.8886	0.0152	0.0115	0.0409
17.43	0.5369	-9.7121	-0.8987	0.0123	0.0099	0.04
17.44	0.5276	-9.7149	-0.9136	0.016	0.0074	0.0387
17.45	0.5265	-9.7134	-0.913	0.0142	0.0109	0.0408
17.46	0.5307	-9.7194	-0.9241	0.0159	0.0057	0.04
17.47	0.5235	-9.7223	-0.9367	0.0157	0.0077	0.0358
17.48	0.5153	-9.7137	-0.9346	0.0187	0.0075	0.0328
17.49	0.522	-9.7131	-0.9176	0.023	0.0092	0.0311
17.5	0.5171	-9.7054	-0.9154	0.0232	0.0136	0.0264
17.51	0.5276	-9.6937	-0.9086	0.0192	0.0154	0.0226
17.52	0.54	-9.6904	-0.9211	0.019	0.0193	0.0176
17.53	0.536	-9.6973	-0.9121	0.0174	0.0246	0.01
17.54	0.5223	-9.7118	-0.9055	0.0274	0.0261	0.0062
17.55	0.5267	-9.7332	-0.8916	0.0342	0.0355	0.0002
17.56	0.5274	-9.7602	-0.8803	0.0421	0.0407	-0.0032
17.57	0.5306	-9.8014	-0.8751	0.043	0.0438	-0.007
17.58	0.5165	-9.8408	-0.8746	0.0398	0.0471	-0.0083
17.59	0.5324	-9.8724	-0.8695	0.0331	0.0536	-0.0104
17.6	0.5334	-9.8789	-0.8794	0.0279	0.0501	-0.0113
17.61	0.5366	-9.8693	-0.8596	0.0212	0.0519	-0.0123
17.62	0.5252	-9.8666	-0.8616	0.025	0.0562	-0.0161
17.63	0.5048	-9.8476	-0.8351	0.0259	0.0521	-0.0164
17.64	0.4975	-9.8441	-0.8151	0.0284	0.0534	-0.0198
17.65	0.5177	-9.8378	-0.815	0.0233	0.0561	-0.0191
17.66	0.5262	-9.8264	-0.806	0.0168	0.0524	-0.0208
17.67	0.5508	-9.8231	-0.8147	0.0088	0.0585	-0.0211
17.68	0.5749	-9.8071	-0.7994	-0.0032	0.0595	-0.0217
17.69	0.5695	-9.7821	-0.7909	-0.012	0.0628	-0.0225
17.7	0.5628	-9.7657	-0.7856	-0.0137	0.0653	-0.0233
17.71	0.5432	-9.7491	-0.7822	-0.0117	0.0696	-0.0233
17.72	0.5495	-9.7424	-0.778	-0.0017	0.0742	-0.0228
17.73	0.5627	-9.7338	-0.7733	0.0102	0.0763	-0.0254
17.74	0.5716	-9.7382	-0.7604	0.0145	0.0797	-0.0207
17.75	0.5851	-9.7606	-0.7594	0.0241	0.0847	-0.0205
17.76	0.5749	-9.7942	-0.7497	0.0263	0.0923	-0.0113
17.77	0.5573	-9.8456	-0.7441	0.0188	0.0962	-0.0082
17.78	0.5421	-9.8874	-0.7571	0.0112	0.1027	0.0002
17.79	0.5274	-9.9205	-0.7679	-0.0002	0.1065	0.0027
17.8	0.5252	-9.958	-0.7798	-0.0115	0.1135	0.009
17.81	0.5277	-9.9796	-0.7901	-0.0193	0.1164	0.0159
17.82	0.5445	-9.9899	-0.8109	-0.0214	0.116	0.0203
17.83	0.5546	-9.9775	-0.8261	-0.0188	0.1162	0.0267
17.84	0.5758	-9.944	-0.8384	-0.0151	0.1155	0.0305
17.85	0.5731	-9.9235	-0.8463	-0.0108	0.1122	0.0323
17.86	0.5682	-9.887	-0.842	-0.0063	0.1082	0.0338
17.87	0.5526	-9.858	-0.836	-0.0031	0.1061	0.0345
17.88	0.5522	-9.8532	-0.8387	0.0047	0.1034	0.0316
17.89	0.5412	-9.8657	-0.848	0.0065	0.1029	0.0277
17.9	0.5541	-9.879	-0.8631	-0.0005	0.098	0.0279
17.91	0.585	-9.8959	-0.9034	-0.0099	0.0892	0.0245
17.92	0.603	-9.8895	-0.9418	-0.0202	0.0859	0.0224
17.93	0.6317	-9.857	-0.963	-0.0309	0.0824	0.019
17.94	0.6529	-9.8101	-0.9659	-0.0334	0.0739	0.0185
17.95	0.6708	-9.7656	-0.9687	-0.0346	0.0684	0.016
17.96	0.6827	-9.738	-0.9659	-0.0247	0.0631	0.0119
17.97	0.6626	-9.7179	-0.9764	-0.0199	0.0587	0.0146
17.98	0.6314	-9.7158	-0.974	-0.0123	0.0538	0.0163
17.99	0.6362	-9.6991	-0.965	-0.014	0.0511	0.0138
18	0.6295	-9.6991	-0.9444	-0.0147	0.0482	0.0145
18.01	0.6131	-9.7112	-0.9263	-0.0209	0.0427	0.0148
18.02	0.6031	-9.7155	-0.9083	-0.0241	0.0334	0.0197
18.03	0.5794	-9.7193	-0.8865	-0.0213	0.0254	0.0193
18.04	0.5567	-9.7254	-0.8481	-0.0178	0.0219	0.0201
18.05	0.564	-9.726	-0.8321	-0.0097	0.0148	0.0234
18.06	0.5601	-9.7388	-0.8217	-0.0093	0.0127	0.0223
18.07	0.5565	-9.7621	-0.8301	-0.0072	0.0104	0.0205
18.08	0.5574	-9.7659	-0.8358	-0.0179	0.0089	0.0196
18.09	0.5439	-9.7692	-0.846	-0.024	0.0082	0.0233
18.1	0.5409	-9.7791	-0.873	-0.024	0.0072	0.0191
18.11	0.571	-9.7804	-0.8668	-0.0264	0.0014	0.0212
18.12	0.5986	-9.795	-0.8611	-0.0155	-0.003	0.021
18.13	0.6175	-9.8083	-0.8577	0	-0.0088	0.0233
18.14	0.6367	-9.8191	-0.867	0.0121	-0.0152	0.0259
18.15	0.658	-9.8305	-0.9002	0.0192	-0.0188	0.0248
18.16	0.6551	-9.8119	-0.9185	0.0224	-0.0261	0.0208
18.17	0.6209	-9.805	-0.9241	0.0209	-0.0307	0.0157
18.18	0.5799	-9.7917	-0.9224	0.0183	-0.0372	0.0077
18.19	0.5498	-9.7714	-0.92	0.0157	-0.0422	0.0091
18.2	0.54	-9.7684	-0.9124	0.0211	-0.0453	0.0073
18.21	0.5547	-9.7702	-0.9116	0.0222	-0.0502	0.0112
18.22	0.6024	-9.7599	-0.9088	0.0284	-0.0485	0.0154
18.23	0.6569	-9.7466	-0.8925	0.0294	-0.0558	0.0206
18.24	0.7089	-9.743	-0.9074	0.0332	-0.0635	0.0235
18.25	0.753	-9.7358	-0.889	0.0413	-0.0758	0.0302
18.26	0.7856	-9.7418	-0.8827	0.0503	-0.0951	0.0305
18.27	0.7997	-9.7575	-0.9125	0.0494	-0.1084	0.0339
18.28	0.772	-9.7845	-0.9272	0.05	-0.125	0.0331
18.29	0.7291	-9.8059	-0.9524	0.0462	-0.1344	0.0367
18.3	0.6442	-9.8129	-0.9785	0.043	-0.143	0.0405
18.31	0.5562	-9.7951	-0.9846	0.0397	-0.1445	0.0455
18.32	0.456	-9.7773	-0.9626	0.0393	-0.139	0.0473
18.33	0.3703	-9.7603	-0.886	0.0502	-0.1336	0.0507
18.34	0.306	-9.7359	-0.8153	0.0606	-0.1288	0.05
18.35	0.2721	-9.7389	-0.778	0.0672	-0.1219	0.047
18.36	0.2649	-9.7623	-0.7494	0.0638	-0.1125	0.0408
18.37	0.2805	-9.7974	-0.7654	0.0541	-0.1078	0.0337
18.38	0.3256	-9.8228	-0.7832	0.0311	-0.1042	0.0315
18.39	0.3728	-9.8101	-0.8327	0.0152	-0.1029	0.0238
18.4	0.4359	-9.7687	-0.846	0.0029	-0.1006	0.015
18.41	0.4837	-9.7242	-0.8541	0.0034	-0.098	0.0051
18.42	0.5108	-9.6739	-0.8372	0.0174	-0.0961	-0.001
18.43	0.5289	-9.6217	-0.8241	0.0368	-0.0966	-0.0102
18.44	0.5294	-9.5978	-0.816	0.054	-0.0972	-0.016
18.45	0.4832	-9.5874	-0.8021	0.0702	-0.0932	-0.0243
18.46	0.4272	-9.622	-0.7813	0.0756	-0.0882	-0.0323
18.47	0.3697	-9.6567	-0.735	0.0812	-0.0788	-0.0367
18.48	0.3305	-9.7106	-0.6726	0.0845	-0.0697	-0.041
18.49	0.292	-9.76	-0.6385	0.0886	-0.0537	-0.0369
18.5	0.2825	-9.8284	-0.6158	0.0914	-0.0417	-0.0303
18.51	0.2907	-9.8974	-0.592	0.0905	-0.0314	-0.0159
18.52	0.3331	-9.9524	-0.5854	0.0832	-0.0194	-0.0055
18.53	0.3679	-9.9658	-0.5559	0.077	-0.0128	0.0069
18.54	0.3804	-9.9457	-0.5532	0.0624	-0.0066	0.0142
18.55	0.3929	-9.9004	-0.5604	0.0505	0.0014	0.0216
18.56	0.3894	-9.8805	-0.5674	0.0443	0.0054	0.0264
18.57	0.3748	-9.8808	-0.5797	0.0518	0.0131	0.0318
18.58	0.3728	-9.8903	-0.567	0.0672	0.0176	0.0392
18.59	0.3569	-9.8979	-0.5817	0.0834	0.0211	0.0437
18.6	0.3401	-9.8912	-0.5812	0.0892	0.0261	0.0482
18.61	0.3244	-9.8946	-0.5869	0.0843	0.0274	0.0521
18.62	0.3222	-9.9096	-0.5914	0.0795	0.0256	0.0512
18.63	0.319	-9.9136	-0.5959	0.069	0.0338	0.0471
18.64	0.3039	-9.9264	-0.5874	0.0658	0.0342	0.0407
18.65	0.3031	-9.9448	-0.5749	0.0651	0.041	0.0366
18.66	0.3196	-9.9875	-0.5692	0.0699	0.0453	0.0331
18.67	0.3613	-10.0317	-0.5695	0.066	0.0484	0.0352
18.68	0.4297	-10.0741	-0.5898	0.0579	0.0506	0.0395
18.69	0.4975	-10.0847	-0.6154	0.0375	0.0502	0.0511
18.7	0.5538	-10.0849	-0.6415	0.0182	0.0448	0.0594
18.71	0.5616	-10.032	-0.6346	0.0028	0.0423	0.0576
18.72	0.4915	-9.9671	-0.5941	0.0094	0.0411	0.0601
18.73	0.4032	-9.9219	-0.5519	0.0309	0.0405	0.0593
18.74	0.3106	-9.8997	-0.5062	0.0614	0.0436	0.0599
18.75	0.2245	-9.8772	-0.4602	0.0948	0.0505	0.0572
18.76	0.1419	-9.8431	-0.4308	0.1157	0.063	0.0503
18.77	0.1046	-9.8137	-0.4212	0.1178	0.07	0.04
18.78	0.0805	-9.8056	-0.4133	0.1099	0.0777	0.0306
18.79	0.0574	-9.8015	-0.4166	0.0952	0.0854	0.0215
18.8	0.0784	-9.7699	-0.445	0.0771	0.0898	0.0158
18.81	0.1287	-9.7292	-0.447	0.0649	0.0929	0.0127
18.82	0.203	-9.6713	-0.4414	0.0592	0.0981	0.0095
18.83	0.2777	-9.6157	-0.4374	0.0583	0.1032	0.0058
18.84	0.368	-9.5792	-0.4399	0.059	0.1034	0.0002
18.85	0.4413	-9.5603	-0.4723	0.0594	0.1038	0.0006
18.86	0.4981	-9.5626	-0.5104	0.0515	0.1085	0.0066
18.87	0.5591	-9.5666	-0.5469	0.047	0.1021	0.0122
18.88	0.5935	-9.5862	-0.5379	0.0363	0.1011	0.0125
18.89	0.6164	-9.5849	-0.5193	0.0273	0.099	0.0198
18.9	0.5586	-9.5585	-0.5179	0.0257	0.0983	0.0245
18.91	0.4692	-9.545	-0.5259	0.0232	0.1025	0.0317
18.92	0.378	-9.5693	-0.5196	0.0266	0.1043	0.043
18.93	0.2612	-9.6117	-0.4919	0.0432	0.1102	0.0537
18.94	0.1584	-9.6456	-0.4623	0.0572	0.117	0.0585
18.95	0.0661	-9.6863	-0.4073	0.069	0.125	0.0534
18.96	-0.0034	-9.7696	-0.3743	0.0683	0.1379	0.0455
18.97	-0.0417	-9.8778	-0.3607	0.0576	0.1475	0.0302
18.98	-0.0381	-9.9935	-0.3839	0.0342	0.1607	0.0186
18.99	0.0165	-10.1153	-0.3926	0.0046	0.1742	0.0101
19	0.1164	-10.2073	-0.3959	-0.0242	0.184	0.0047
19.01	0.2534	-10.2481	-0.4321	-0.075	0.2021	-0.0006
19.02	0.3912	-10.2617	-0.4465	-0.0774	0.2042	0.0058
19.03	0.5331	-10.2329	-0.4383	-0.0658	0.2007	0.0059
19.04	0.6121	-10.1883	-0.4209	-0.0658	0.2007	0.0059
19.05	0.6482	-10.1213	-0.3996	-0.0102	0.1875	0.013
19.06	0.6502	-10.0696	-0.3668	0.0182	0.1747	0.0106
19.07	0.614	-9.9938	-0.3313	0.0347	0.1635	0.0092
19.08	0.5412	-9.9291	-0.3216	0.0372	0.1543	0.0089
19.09	0.4602	-9.8849	-0.3103	0.0401	0.1461	0.0099
19.1	0.361	-9.8705	-0.3045	0.0358	0.1404	0.0114
19.11	0.2971	-9.8709	-0.2976	0.0318	0.1359	0.0173
19.12	0.2588	-9.8574	-0.3103	0.0245	0.127	0.0237
19.13	0.2342	-9.8134	-0.3449	0.0092	0.1213	0.0276
19.14	0.2411	-9.7442	-0.3824	-0.0102	0.1195	0.0298
19.15	0.2285	-9.6766	-0.4233	-0.0267	0.1148	0.0354
19.16	0.2033	-9.6168	-0.4692	-0.0358	0.1152	0.0363
19.17	0.1873	-9.593	-0.5042	-0.0361	0.1094	0.0375
19.18	0.2092	-9.6139	-0.5216	-0.0245	0.1115	0.0387
19.19	0.2287	-9.662	-0.5192	-0.0061	0.1065	0.0378
19.2	0.286	-9.703	-0.5068	0.0067	0.1055	0.0383
19.21	0.3323	-9.7233	-0.5051	0.0146	0.1004	0.0373
19.22	0.3809	-9.7089	-0.4999	0.0177	0.0907	0.03
19.23	0.4232	-9.6908	-0.4934	0.0203	0.0812	0.0233
19.24	0.4437	-9.7073	-0.466	0.0288	0.0686	0.0162
19.25	0.4273	-9.7332	-0.4288	0.0381	0.0558	0.0113
19.26	0.3818	-9.7842	-0.4013	0.0502	0.0454	0.0107
19.27	0.3319	-9.8558	-0.3763	0.0525	0.0369	0.0121
19.28	0.3067	-9.9124	-0.3613	0.0496	0.0283	0.013
19.29	0.2919	-9.9213	-0.3505	0.0363	0.0241	0.0112
19.3	0.2646	-9.9262	-0.3598	0.0169	0.0244	0.0166
19.31	0.2338	-9.9336	-0.35	0.006	0.0262	0.0184
19.32	0.2065	-9.9177	-0.352	0.0018	0.0322	0.0182
19.33	0.1975	-9.89	-0.3418	0.0074	0.0377	0.0207
19.34	0.1955	-9.8799	-0.3177	0.0148	0.0338	0.019
19.35	0.2155	-9.8648	-0.2949	0.0265	0.0306	0.0205
19.36	0.2538	-9.8528	-0.2793	0.0301	0.0247	0.0187
19.37	0.3283	-9.8357	-0.3246	0.0308	0.0115	0.0183
19.38	0.4437	-9.8209	-0.3876	0.0253	0.0013	0.0217
19.39	0.53	-9.8242	-0.4239	0.0373	-0.0105	0.0276
19.4	0.5818	-9.8186	-0.3881	0.0512	-0.0146	0.0366
19.41	0.5821	-9.8177	-0.3332	0.0748	-0.0179	0.0502
19.42	0.5586	-9.8787	-0.2439	0.0855	-0.0275	0.0578
19.43	0.517	-9.9448	-0.2065	0.0724	-0.0359	0.0625
19.44	0.4597	-9.9791	-0.2411	0.0373	-0.0495	0.0574
19.45	0.4043	-9.9947	-0.3093	-0.014	-0.0577	0.0444
19.46	0.353	-9.9984	-0.3412	-0.0544	-0.0602	0.0343
19.47	0.2804	-9.968	-0.3472	-0.0789	-0.0604	0.0221
19.48	0.2065	-9.8919	-0.3371	-0.0719	-0.0571	0.007
19.49	0.1248	-9.8279	-0.3088	-0.0412	-0.0577	-0.0032
19.5	0.0929	-9.7714	-0.2925	-0.0002	-0.0536	-0.0079
19.51	0.1029	-9.7666	-0.2582	0.0389	-0.05	-0.0115
19.52	0.1624	-9.8051	-0.2294	0.0567	-0.0532	-0.0111
19.53	0.1937	-9.8699	-0.2435	0.0496	-0.046	-0.0093
19.54	0.2063	-9.9414	-0.2699	0.031	-0.0423	-0.008
19.55	0.1933	-10.0182	-0.2744	0.0071	-0.0393	-0.0075
19.56	0.1522	-10.0611	-0.27	-0.0172	-0.031	-0.0069
19.57	0.1238	-10.0767	-0.2424	-0.0351	-0.0247	-0.0062
19.58	0.1059	-10.0785	-0.2074	-0.0429	-0.0174	-0.0043
19.59	0.0971	-10.0335	-0.1716	-0.0448	-0.0126	-0.0037
19.6	0.0974	-9.9605	-0.1828	-0.0462	-0.0068	-0.0056
19.61	0.1115	-9.8849	-0.2044	-0.0481	-0.0072	-0.0041
19.62	0.1208	-9.7975	-0.2219	-0.0476	-0.0024	-0.0053
19.63	0.1495	-9.7218	-0.2616	-0.0335	-0.0029	-0.0038
19.64	0.1666	-9.6733	-0.2838	-0.0148	-0.0038	-0.0017
19.65	0.1894	-9.6486	-0.2971	0.0121	-0.006	0.0039
19.66	0.196	-9.6324	-0.3165	0.0359	-0.008	0.0065
19.67	0.2126	-9.6327	-0.3261	0.0541	-0.0123	0.0113
19.68	0.2165	-9.6543	-0.3169	0.0646	-0.0144	0.0153
19.69	0.2353	-9.6847	-0.3428	0.0644	-0.0135	0.0217
19.7	0.1961	-9.706	-0.3662	0.0684	-0.0125	0.0167
19.71	0.2387	-9.7305	-0.3536	0.0763	-0.0206	0.0208
19.72	0.3037	-9.735	-0.3388	0.0715	-0.0223	0.0296
19.73	0.2841	-9.7603	-0.315	0.0735	-0.0247	0.0403
19.74	0.2787	-9.76	-0.3055	0.0746	-0.032	0.0457
19.75	0.2839	-9.7632	-0.3048	0.0719	-0.0338	0.0448
19.76	0.2699	-9.7617	-0.322	0.0759	-0.04	0.0465
19.77	0.2604	-9.7791	-0.3352	0.076	-0.048	0.0471
19.78	0.2655	-9.7717	-0.309	0.0843	-0.0507	0.0528
19.79	0.2606	-9.7836	-0.295	0.085	-0.0555	0.0529
19.8	0.2379	-9.7828	-0.273	0.0927	-0.0627	0.0585
19.81	0.2219	-9.7788	-0.2496	0.0924	-0.0684	0.0608
19.82	0.181	-9.777	-0.2615	0.0967	-0.0786	0.0654
19.83	0.1668	-9.7782	-0.2868	0.0993	-0.0836	0.064
19.84	0.1693	-9.78	-0.2865	0.1046	-0.0902	0.058
19.85	0.144	-9.8401	-0.2621	0.114	-0.0905	0.0556
19.86	0.144	-9.8401	-0.2621	0.1245	-0.0906	0.0502
19.87	0.1413	-9.8933	-0.2269	0.1313	-0.0946	0.0435
19.88	0.1182	-9.9357	-0.2074	0.1227	-0.0935	0.0412
19.89	0.1136	-9.9327	-0.2117	0.096	-0.0924	0.0385
19.9	0.1169	-9.9208	-0.2174	0.0703	-0.0893	0.0423
19.91	0.1044	-9.9111	-0.1801	0.0532	-0.0835	0.0417
19.92	0.1073	-9.9081	-0.1172	0.0539	-0.0796	0.0395
19.93	0.0712	-9.8942	-0.0829	0.0636	-0.0753	0.0362
19.94	0.0442	-9.8879	-0.0704	0.0718	-0.0725	0.0395
19.95	0.0415	-9.9162	-0.0704	0.0789	-0.0689	0.0381
19.96	0.0547	-9.937	-0.0757	0.069	-0.0665	0.0385
19.97	0.0694	-9.9511	-0.0942	0.0538	-0.0613	0.0356
19.98	0.0883	-9.9316	-0.0928	0.0344	-0.0629	0.0317
19.99	0.1008	-9.906	-0.0781	0.0204	-0.0586	0.0254
20	0.0926	-9.8807	-0.0379	0.0159	-0.0579	0.02
20.01	0.0829	-9.8709	0.01	0.0273	-0.0498	0.0108
20.02	0.0884	-9.8832	0.0138	0.0469	-0.0457	0.0035
20.03	0.0527	-9.9037	0.025	0.0587	-0.0386	0.0011
20.04	0.0372	-9.9343	0.028	0.0657	-0.0286	-0.0012
20.05	0.0548	-9.9547	0.0174	0.0562	-0.0211	-0.0084
20.06	0.0803	-9.958	0.0058	0.0384	-0.0117	-0.0158
20.07	0.0721	-9.9632	-0.0064	0.0205	-0.0047	-0.0206
20.08	0.0457	-9.9927	-0.0136	0.0063	-0.0005	-0.0267
20.09	0.0754	-9.9817	-0.013	-0.0044	0.0011	-0.0287
[truncated: 995 more rows]
